# Supplementary material for: Age- and Sex-Dependent Patterns of Gut Microbial Diversity in Human Adults
Source: mSystems. 2019 May 14;4(4):e00261-19. doi: 10.1128/mSystems.00261-19 (PMC6517691; doi:10.1128/mSystems.00261-19)
Supplement: TABLE S3 [file mSystems.00261-19-st003.csv]

SV_ID	ASVs	Taxon	Phylum	Genus	Importance_score_UK_men	Importance_score_UK_women	Importance_score_US_men	Importance_score_US_women	Importance_score_Colombia_men	Importance_score_Colombia_women	Importance_score_China_men	Importance_score_China_women
1	AACATAGGGGGCAAGCGTTGTCCGGAATCACTGGGCGTAAAGGGCGCGTAGGTGGTCTGTTAAGTCAGATGTGAAATGTAAGGGCTCAACCCTTAACGTGCATCTGATACTGGCAGACTTGAGTG	k__Bacteria; p__Firmicutes; c__Clostridia; o__Clostridiales; f__Peptococcaceae; g__Peptococcus; s__	p__Firmicutes	g__Peptococcus	0,006813806	NA	NA	NA	NA	NA	NA	NA
2	AACGTAGGGTGCAAGCGTTGTCCGGAATTACTGGGTGTAAAGGGAGCGCAGGCGGACCGGCAAGTTGGAAGTGAAAACCATAGGCTCAACCTATGGATTGCTTTCAAAACTGCTGGCCTTGAGTA	k__Bacteria; p__Firmicutes; c__Clostridia; o__Clostridiales; f__Ruminococcaceae	p__Firmicutes	NA	0,00045875	NA	NA	NA	NA	NA	NA	NA
3	AACGTAGGGTGCAAGCGTTGTCCGGAATTACTGGGTGTAAAGGGAGCGCAGGCGGACCGGCAAGTTGGAAGTGAAAACCATGGGCTCAACCCATGAATTGCTTTCAAAACTGCTGGCCTTGAGTA	k__Bacteria; p__Firmicutes; c__Clostridia; o__Clostridiales; f__Ruminococcaceae	p__Firmicutes	NA	0,002463755	NA	0,002326829	NA	NA	NA	NA	NA
4	AACGTAGGGTGCAAGCGTTGTCCGGAATTACTGGGTGTAAAGGGAGCGCAGGCGGACCGGCAAGTTGGAAGTGAAAACCATGGGCTCAACCCGTGAATTGCTTTCAAAACTGCTGGCCTTGAGTA	k__Bacteria; p__Firmicutes; c__Clostridia; o__Clostridiales; f__Ruminococcaceae	p__Firmicutes	NA	0,003468195	NA	0,068377899	0,001482734	NA	NA	NA	NA
5	AACGTAGGGTGCAAGCGTTGTCCGGAATTACTGGGTGTAAAGGGAGCGCAGGCGGACCGGCAAGTTGGAAGTGAAAACTATGGGCTCAACCCATAAATTGCTTTCAAAACTGCTGGCCTTGAGTA	k__Bacteria; p__Firmicutes; c__Clostridia; o__Clostridiales; f__Ruminococcaceae; g__Gemmiger; s__formicilis	p__Firmicutes	g__Gemmiger	0,385493467	NA	0,031951135	0,160074845	NA	NA	NA	NA
6	AACGTAGGGTGCAAGCGTTGTCCGGAATTACTGGGTGTAAAGGGAGCGCAGGCGGACCGGCAAGTTGGAAGTGAAAACTATGGGCTCAACCCATAAATTGCTTTCAAAACTGTTGGCCTTGAGTA	k__Bacteria; p__Firmicutes; c__Clostridia; o__Clostridiales; f__Ruminococcaceae; g__Gemmiger; s__formicilis	p__Firmicutes	g__Gemmiger	0,002902923	NA	NA	NA	NA	NA	NA	NA
7	AACGTAGGGTGCAAGCGTTGTCCGGAATTACTGGGTGTAAAGGGAGCGCAGGCGGACCGGCAAGTTGGGAGTGAAATCCATGGGCTCAACCCGTGAATTGCTTTCAAAACTGCTGGCCTTGAGTA	k__Bacteria; p__Firmicutes; c__Clostridia; o__Clostridiales; f__Ruminococcaceae	p__Firmicutes	NA	0,012638151	NA	0,043377229	0,009166269	NA	NA	NA	NA
8	AACGTAGGGTGCAAGCGTTGTCCGGAATTACTGGGTGTAAAGGGAGCGCAGGCGGATTGACAAGTTGGGAGTGAAATCTATGGGCTCAACCCATAAATTGCTTTCAAAACTGTCAGTCTTGAGTG	k__Bacteria; p__Firmicutes; c__Clostridia; o__Clostridiales; f__Ruminococcaceae; g__Subdoligranulum; s__variabile	p__Firmicutes	g__Subdoligranulum	0,001409096	NA	NA	NA	NA	NA	NA	NA
9	AACGTAGGGTGCAAGCGTTGTCCGGAATTACTGGGTGTAAAGGGAGCGCAGGCGGGAAGGCAAGTTGGAAGTGAAAACCATGGGCTCAACCCATGAATTGCTTTCAAAACTGTTTTTCTTGAGTA	k__Bacteria; p__Firmicutes; c__Clostridia; o__Clostridiales; f__Ruminococcaceae; g__Faecalibacterium; s__prausnitzii	p__Firmicutes	g__Faecalibacterium	0,00216494	NA	NA	NA	NA	NA	NA	NA
10	AACGTAGGGTGCAAGCGTTGTTCGGAATTACTGGGTGTAAAGGGAGCGCAGGCGGACCGGCAAGTTGGAAGTGAAATCCATGGGCTCAACCCGTGAATTGCTTTCAAAACTGCTGGCCTTGAGTA	k__Bacteria; p__Firmicutes; c__Clostridia; o__Clostridiales; f__Ruminococcaceae	p__Firmicutes	NA	0,000277874	NA	NA	NA	NA	NA	NA	NA
11	AACGTAGGGTGCTAGCGTTGTCCGGAATTACTGGGTGTAAAGGGAGCGCAGGTGGCAGTGCAAGTTGGATGTAAAATCTACGGGCTCAACCCGTATAAGCATTCAAAACTGTGCAGCTTGAGTGA	k__Bacteria; p__Firmicutes; c__Clostridia; o__Clostridiales; f__Ruminococcaceae	p__Firmicutes	NA	0,068527259	0,010563165	0,059817481	0,018780405	NA	NA	NA	NA
12	AACGTAGGTCACAAGCGTTGTCCGGAATTACTGGGTGTAAAGGGAGCGCAGGCGGGCGATCAAGTTGGAAGTGAAATCCATGGGCTCAACCCATGAACTGCTTTCAAAACTGGTCGTCTTGAGTA	k__Bacteria; p__Firmicutes; c__Clostridia; o__Clostridiales; f__Ruminococcaceae; g__Faecalibacterium; s__prausnitzii	p__Firmicutes	g__Faecalibacterium	0,162013741	NA	NA	NA	NA	NA	NA	NA
13	AACGTAGGTCACAAGCGTTGTCCGGAATTACTGGGTGTAAAGGGAGCGCAGGCGGGTGATCAAGTTGGAAGTGAAATCCATGGGCTCAACCCATGAACTGCTTTCAAAACTGATCGTCTTGAGTA	k__Bacteria; p__Firmicutes; c__Clostridia; o__Clostridiales; f__Ruminococcaceae; g__Faecalibacterium; s__prausnitzii	p__Firmicutes	g__Faecalibacterium	0,000386921	NA	NA	NA	NA	NA	NA	NA
14	AACGTAGGTGGCAAGCGTTGTCCGGAATTACTGGGTGTAAAGGGAGCGCAGGCGGAACTGCAAGTTGGATGTCAAATCTACGGGCTCAACCCGTATACGCATTCAAAACTGCGGTTCTTGAGTAG	k__Bacteria; p__Firmicutes; c__Clostridia; o__Clostridiales; f__Ruminococcaceae; g__Anaerofilum; s__	p__Firmicutes	g__Anaerofilum	0,000302947	0,007115435	NA	0,060718868	NA	NA	NA	NA
15	AACGTAGGTGGCAAGCGTTGTCCGGAATTACTGGGTGTAAAGGGAGCGCAGGCGGAGCTGTAAGTTGGGCGTCAAATCTACGGGCTTAACCCGTATCCGCGCTCAAAACTGTGGCTCTTGAGTAG	k__Bacteria; p__Firmicutes; c__Clostridia; o__Clostridiales; f__Ruminococcaceae	p__Firmicutes	NA	0,001106934	NA	NA	0,001774865	NA	NA	NA	NA
16	CACCGGCAGCTCTAGTGGTAGCAGTTTTTATTGGGCCTAAAGCGTCCGTAGCCGGTTTAATAAGTCTCTGGTGAAATCCTGCAGCTTAACTGTGGGAATTGCTGGAGATACTATTAGACTTGAGA	k__Archaea; p__Euryarchaeota; c__Methanobacteria; o__Methanobacteriales; f__Methanobacteriaceae; g__Methanobrevibacter; s__	p__Euryarchaeota	g__Methanobrevibacter	0,105554314	NA	0,158808157	0,008595097	NA	NA	NA	NA
17	CACGGGGGATGCGAGCGTTATCCGGATTCATTGGGTTTAAAGGGAGCGTAGGCGGCCCGACAAGTCAGCGGTAAAAGACTGCAGCTAAACTGTAGCGCGCCGTTGAAACTGCCGGGCTAGAGTGC	k__Bacteria; p__Bacteroidetes; c__Bacteroidia; o__Bacteroidales; f__[Odoribacteraceae]; g__Butyricimonas; s__	p__Bacteroidetes	g__Butyricimonas	0,000653681	NA	NA	NA	NA	NA	NA	NA
18	TACAGAGGATGCAAGCGTTATCCGGAATGATTGGGCGTAAAGCGTCTGTAGGTGGCTTTTTAAGTCCGCCGTCAAATCCCAGGGCTCAACCCTGGACAGGCGGTGGAAACTACCAAGCTGGAGTA	k__Bacteria; p__Cyanobacteria; c__Chloroplast; o__Streptophyta; f__; g__; s__	p__Cyanobacteria	g__	0,000235479	NA	NA	0,005423404	NA	NA	NA	NA
19	TACAGAGGGTGCAAGCGTTAATCGGAATTACTGGGCGTAAAGCGAGCGTAGGTGGCTTGATAAGTCAGATGTGAAAGCCCCGGGCTTAACCTGGGAACGGCATCTGATACTGTTAGGCTAGAGTA	k__Bacteria; p__Proteobacteria; c__Gammaproteobacteria; o__Pseudomonadales; f__Moraxellaceae; g__Psychrobacter; s__pulmonis	p__Proteobacteria	g__Psychrobacter	0,000802085	0,005041345	NA	NA	NA	NA	NA	NA
20	TACAGAGGGTGCAAGCGTTAATCGGATTTACTGGGCGTAAAGCGCGCGTAGGTGGCCAATTAAGTCAAATGTGAAATCCCCGAGCTTAACTTGGGAATTGCATTCGATACTGGTTGGCTAGAGTA	k__Bacteria; p__Proteobacteria; c__Gammaproteobacteria; o__Pseudomonadales; f__Moraxellaceae; g__Acinetobacter; s__lwoffii	p__Proteobacteria	g__Acinetobacter	0,039961934	NA	NA	NA	NA	NA	NA	NA
21	TACAGAGGGTGCGAGCGTTAATCGGATTTACTGGGCGTAAAGCGTGCGTAGGCGGCTAATTGAGTCGGATGTGAAATCCCCGAGCTTAACTTGGGAATTGCATTCGATACTGGTTAGCTAGAGTG	k__Bacteria; p__Proteobacteria; c__Gammaproteobacteria; o__Pseudomonadales; f__Moraxellaceae; g__Acinetobacter; s__	p__Proteobacteria	g__Acinetobacter	0,00180811	NA	NA	NA	NA	NA	NA	NA
22	TACAGAGGGTGCGAGCGTTAATCGGATTTACTGGGCGTAAAGCGTGCGTAGGCGGCTGATTAAGTCGGATGTGAAATCCCTGAGCTTAACTTAGGAATTGCATTCGATACTGGTCAGCTAGAGTA	k__Bacteria; p__Proteobacteria; c__Gammaproteobacteria; o__Pseudomonadales; f__Moraxellaceae; g__Acinetobacter; s__	p__Proteobacteria	g__Acinetobacter	0,001544937	NA	0,01396005	NA	NA	NA	NA	NA
23	TACAGAGGGTGCGAGCGTTAATCGGATTTACTGGGCGTAAAGCGTGCGTAGGCGGCTTCTTAAGTCGGATGTGAAATCCCTGAGCTTAACTTAGGAATTGCATTCGATACTGGGAAGCTAGAGTA	k__Bacteria; p__Proteobacteria; c__Gammaproteobacteria; o__Pseudomonadales; f__Moraxellaceae; g__Acinetobacter; s__johnsonii	p__Proteobacteria	g__Acinetobacter	0,000857801	0,012234602	NA	NA	NA	NA	NA	NA
24	TACAGAGGGTGCGAGCGTTAATCGGATTTACTGGGCGTAAAGCGTGCGTAGGCGGCTTTTTAAGTCGGATGTGAAATCCCTGAGCTTAACTTAGGAATTGCATTCGATACTGGGAAGCTAGAGTA	k__Bacteria; p__Proteobacteria; c__Gammaproteobacteria; o__Pseudomonadales; f__Moraxellaceae; g__Acinetobacter	p__Proteobacteria	g__Acinetobacter	0,046250339	0,031846066	NA	NA	NA	NA	NA	NA
25	TACAGAGGTCTCAAGCGTTGTTCGGAATCACTGGGCGTAAAGCGTGCGTAGGCGGTTTCGTAAGTCGTGTGTGAAAGGCGGGGGCTCAACCCCCGGACTGCACATGATACTGCGAGACTAGAGTA	k__Bacteria; p__Verrucomicrobia; c__Verrucomicrobiae; o__Verrucomicrobiales; f__Verrucomicrobiaceae; g__Akkermansia; s__muciniphila	p__Verrucomicrobia	g__Akkermansia	0,006206463	NA	0,046693809	NA	NA	NA	NA	NA
26	TACATAGGGAGCAAGCGTTATCCGGATTTACTGGGTGTAAAGGGTGCGTAGGCGGCTAAGCAAGTCAGATGTGAAATACACGGGCTCAACCCGTGAGCTGCATTTGAAACTGTTTAGCTTGAGTG	k__Bacteria; p__Firmicutes; c__Clostridia; o__Clostridiales; f__Ruminococcaceae; g__Ruminococcus; s__	p__Firmicutes	g__Ruminococcus	0,000777454	NA	NA	NA	NA	NA	NA	NA
27	TACATAGGGAGCAAGCGTTATCCGGATTTATTGGGTGTAAAGGGTGCGTAGACGGGAAATTAAGTTAGTTGTGAAATCCCTTGGCTTAACTGAGGAACTGCAACTAAAACTGGTTTTCTTGAGTA	k__Bacteria; p__Firmicutes; c__Clostridia; o__Clostridiales; f__; g__; s__	p__Firmicutes	g__	0,006666618	0,010962252	NA	NA	NA	NA	NA	NA
28	TACATAGGGGGCGAGCGTTATCCGGAATTATTGGGCGTAAAGCGTGCGTAGGCGGCCGTTTAAGTCTGTCGTGAAAGCCCACAGCTTAACTGTGGAGGGTCGATGGAAACTGGATGGCTTGAATC	k__Bacteria; p__Tenericutes; c__RF3; o__ML615J-28; f__; g__; s__	p__Tenericutes	g__	0,03989226	NA	NA	NA	NA	NA	NA	NA
29	TACATATGGGGCGAGCGTTATCCGGATTTATTGGGTGTAAAGGGTTCGTAGGCGGGAAAGTAAGTCAGTATGTGAAATCCCTCGGCTCAACCGAGGAACTGCGATTGAAACTATTTTTCTTGAGT	k__Bacteria; p__Firmicutes; c__Clostridia; o__Clostridiales; f__; g__; s__	p__Firmicutes	g__	0,000311905	NA	0,00210586	NA	NA	NA	NA	NA
30	TACGAAGGGGGCAAGCGTTGTTCGGAATTACTGGGCGTAAAGGGTGTGTAGGCGGATTTGTAAGATAGTGGTGAAATACCTGAGCTCAACTTAGGAATTGCCATTATAACTATAGATCTGGAGTG	k__Bacteria; p__Proteobacteria; c__Alphaproteobacteria; o__RF32; f__; g__; s__	p__Proteobacteria	g__	0,000774108	NA	0,029076545	NA	NA	NA	NA	NA
31	TACGAAGGGGGCTAGCGTTGCTCGGAATTACTGGGCGTAAAGGGCGCGTAGGCGGATCGTTAAGTCAGAGGTGAAATCCCAGGGCTCAACCCTGGAACTGCCTTTGATACTGGCGATCTTGAGTA	k__Bacteria; p__Proteobacteria; c__Alphaproteobacteria; o__Caulobacterales; f__Caulobacteraceae; g__Brevundimonas; s__diminuta	p__Proteobacteria	g__Brevundimonas	0,026585258	NA	0,00364702	NA	NA	NA	NA	NA
32	TACGAAGGGGGCTAGCGTTGTTCGGAATTACTGGGCGTAAAGCGCACGTAGGCGGATATTTAAGTCAGGGGTGAAATCCCAGAGCTCAACTCTGGAACTGCCTTTGATACTGGGTATCTTGAGTA	k__Bacteria; p__Proteobacteria; c__Alphaproteobacteria; o__Rhizobiales; f__Rhizobiaceae; g__Agrobacterium; s__	p__Proteobacteria	g__Agrobacterium	0,049876479	NA	0,005784102	NA	NA	NA	NA	NA
33	TACGAAGGGGGCTAGCGTTGTTCGGATTTACTGGGCGTAAAGCGCACGTAGGCGGATTTTTAAGTCAGGGGTGAAATCCCGGGGCTCAACCCCGGAACTGCCTTTGATACTGGAAGTCTTGAGTA	k__Bacteria; p__Proteobacteria; c__Alphaproteobacteria; o__Rhizobiales; f__Brucellaceae; g__Ochrobactrum; s__	p__Proteobacteria	g__Ochrobactrum	0,000225882	NA	NA	NA	NA	NA	NA	NA
34	TACGAAGGGTGCAAGCGTTAATCGGAATTACTGGGCGTAAAGCGCGCGTAGGTGGTTCAGTAAGTTGGAAGTGAAATCCCCGGGCTCAACCTGGGAACTGCTTTCAAAACTGCTGAGCTAGAGTA	k__Bacteria; p__Proteobacteria; c__Gammaproteobacteria; o__Pseudomonadales; f__Pseudomonadaceae	p__Proteobacteria	NA	0,000349345	0,005770704	NA	NA	NA	NA	NA	NA
35	TACGAAGGGTGCAAGCGTTACTCGGAATTACTGGGCGTAAAGCGTGCGTAGGTGGTTGTTTAAGTCTGTTGTGAAAGCCCTGGGCTCAACCTGGGAATTGCAGTGGATACTGGGCGACTAGAGTG	k__Bacteria; p__Proteobacteria; c__Gammaproteobacteria; o__Xanthomonadales; f__Xanthomonadaceae; g__Stenotrophomonas	p__Proteobacteria	g__Stenotrophomonas	0,021420523	NA	0,000808009	NA	NA	NA	NA	NA
36	TACGGAAGATGCGAGCGTTATCCGGATTTATTGGGTTTAAAGGGAGCGTAGGCGGGCTTTTAAGTCAGCGGTCAAATGCCACGGCTCAACCGTGGCCAGCCGTTGAAACTGCAAGCCTTGAGTCT	k__Bacteria; p__Bacteroidetes; c__Bacteroidia; o__Bacteroidales; f__[Paraprevotellaceae]; g__Paraprevotella; s__	p__Bacteroidetes	g__Paraprevotella	0,019311299	0,009345609	0,002574313	NA	NA	NA	NA	NA
37	TACGGAAGATGCGAGCGTTATCCGGATTTATTGGGTTTAAAGGGAGCGTAGGCGGGCTTTTAAGTCAGCGGTCAAATGTCACGGCTCAACCGTGGCCAGCCGTTGAAACTGCAAGCCTTGAGTCT	k__Bacteria; p__Bacteroidetes; c__Bacteroidia; o__Bacteroidales; f__[Paraprevotellaceae]; g__Paraprevotella; s__	p__Bacteroidetes	g__Paraprevotella	0,002947266	0,007229227	0,410853924	0,016203612	NA	NA	NA	NA
38	TACGGAAGATGCGAGCGTTATCCGGATTTATTGGGTTTAAAGGGAGCGTAGGCGGGCTTTTAAGTCAGCGGTCAAATGTCGTGGCTCAACCATGTCAAGCCGTTGAAACTGTAAGCCTTGAGTCT	k__Bacteria; p__Bacteroidetes; c__Bacteroidia; o__Bacteroidales; f__[Paraprevotellaceae]; g__Paraprevotella; s__	p__Bacteroidetes	g__Paraprevotella	0,040026066	0,002522017	0,212893216	0,043500914	NA	NA	NA	NA
39	TACGGAAGATGCGAGCGTTATCCGGATTTATTGGGTTTAAAGGGTGCGTAGGCGGAAGAATAAGTCAGCGGTGAAATGCTTCAGCTCAACTGGAGAATTGCCGATGAAACTGTTTTTCTAGAGTA	k__Bacteria; p__Bacteroidetes; c__Bacteroidia; o__Bacteroidales; f__[Barnesiellaceae]; g__; s__	p__Bacteroidetes	g__	0,027819702	NA	0,124933934	NA	NA	NA	NA	NA
40	TACGGAAGATGCGAGCGTTATCCGGATTTATTGGGTTTAAAGGGTGCGTAGGCGGAAGGATAAGTCAGCGGTGAAATGCTTCAGCTCAACTGGAGAATTGCCGATGAAACTGTTTTTCTAGAGTA	k__Bacteria; p__Bacteroidetes; c__Bacteroidia; o__Bacteroidales; f__[Barnesiellaceae]; g__; s__	p__Bacteroidetes	g__	0,000676935	0,000983015	0,007495645	NA	NA	NA	NA	NA
41	TACGGAAGATGCGAGCGTTATCCGGATTTATTGGGTTTAAAGGGTGCGTAGGCGGGTGATTAAGTCAGCGGTGAAATGCGTCAGCTTAACTGGCGAACTGCCATTGAAACTGGTTACCTTGAGTG	k__Bacteria; p__Bacteroidetes; c__Bacteroidia; o__Bacteroidales; f__[Barnesiellaceae]; g__; s__	p__Bacteroidetes	g__	0,037021688	NA	0,051480108	NA	NA	NA	NA	NA
42	TACGGAAGGTCCAGGCGTTATCCGGATTTATTGGGTTTAAAGGGAGCGTAGGCGGGGAGTCAAGTCAGTTGTGAAAAGCCACGGCCCAACCGTGGTCGTGCAGTTGAAACTGGTTCTCTTGAGTG	k__Bacteria; p__Bacteroidetes; c__Bacteroidia; o__Bacteroidales; f__[Paraprevotellaceae]; g__; s__	p__Bacteroidetes	g__	0,002954523	NA	NA	NA	NA	NA	NA	NA
43	TACGGAAGGTCCAGGCGTTATCCGGATTTATTGGGTTTAAAGGGAGCGTAGGCTGGAGATTAAGTGTGTTGTGAAATGTAGACGCTCAACGTCTGAATTGCAGCGCATACTGGTTTCCTTGAGTA	k__Bacteria; p__Bacteroidetes; c__Bacteroidia; o__Bacteroidales; f__Prevotellaceae; g__Prevotella; s__melaninogenica	p__Bacteroidetes	g__Prevotella	0,004618674	NA	0,028964186	NA	NA	NA	NA	NA
44	TACGGAAGGTCCGGGCGTTATCCGGATTTATTGGGTTTAAAGGGAGCGCAGGCCGCAGGTTAAGCGTGTTGTGAAATGCAGGGGCCCAACCTCTGCACTGCAGCGCGAACTGGTCTGCTTGAGTG	k__Bacteria; p__Bacteroidetes; c__Bacteroidia; o__Bacteroidales; f__Prevotellaceae; g__Prevotella; s__	p__Bacteroidetes	g__Prevotella	0,000314263	NA	NA	NA	NA	NA	NA	NA
45	TACGGAAGGTCCGGGCGTTATCCGGATTTATTGGGTTTAAAGGGAGCGTAGGCCGCCAGGTAAGCGTGTTGTGAAATGTACCGGCTCAACCGGTGAATTGCAGCGCGAACTGTCTGGCTTGAGTG	k__Bacteria; p__Bacteroidetes; c__Bacteroidia; o__Bacteroidales; f__Prevotellaceae; g__Prevotella; s__	p__Bacteroidetes	g__Prevotella	0,001942809	0,008446083	NA	NA	NA	NA	NA	NA
46	TACGGAAGGTCCGGGCGTTATCCGGATTTATTGGGTTTAAAGGGAGCGTAGGCCGCGTTTTAAGCGTGTTGTGAAATGTAGACGCCCAACGTCTGCATCGCAGCGCGAACTGGGACGCTTGAGTA	k__Bacteria; p__Bacteroidetes; c__Bacteroidia; o__Bacteroidales; f__Prevotellaceae; g__Prevotella; s__	p__Bacteroidetes	g__Prevotella	0,001439073	0,003723168	NA	0,005002095	NA	NA	NA	NA
47	TACGGAAGGTCCGGGCGTTATCCGGATTTATTGGGTTTAAAGGGAGCGTAGGCCGGAGATTAAGCGTGTTGTGAAATGTAGACGCTCAACGTCTGCACTGCAGCGCGAACTGGTTTCCTTGAGTA	k__Bacteria; p__Bacteroidetes; c__Bacteroidia; o__Bacteroidales; f__Prevotellaceae; g__Prevotella; s__copri	p__Bacteroidetes	g__Prevotella	0,052006478	NA	0,39115435	0,042735637	NA	NA	NA	NA
48	TACGGAAGGTCCGGGCGTTATCCGGATTTATTGGGTTTAAAGGGAGCGTAGGCCGGAGATTAAGCGTGTTGTGAAATGTAGATGCTCAACATCTGAACTGCAGCGCGAACTGGTTTCCTTGAGTA	k__Bacteria; p__Bacteroidetes; c__Bacteroidia; o__Bacteroidales; f__Prevotellaceae; g__Prevotella; s__copri	p__Bacteroidetes	g__Prevotella	0,070698913	0,071313807	NA	0,01461985	NA	NA	NA	NA
49	TACGGAAGGTCCGGGCGTTATCCGGATTTATTGGGTTTAAAGGGAGCGTAGGCCGTCTCAAAAGCGTGTTGTGAAATGTCCGGGCTCAACCGGGGCCGTGCAGCGCGAACTGTGAGACTTGAGTG	k__Bacteria; p__Bacteroidetes; c__Bacteroidia; o__Bacteroidales; f__Prevotellaceae; g__Prevotella	p__Bacteroidetes	g__Prevotella	0,000280633	0,003132324	NA	NA	NA	NA	NA	NA
50	TACGGAAGGTCCGGGCGTTATCCGGATTTATTGGGTTTAAAGGGAGCGTAGGCCGTCTGGTAAGCGTGTTGTGAAATGTCGGGGCTCAACCTGGGCATTGCAGCGCGAACTGTCAGACTTGAGTG	k__Bacteria; p__Bacteroidetes; c__Bacteroidia; o__Bacteroidales; f__Prevotellaceae; g__Prevotella; s__stercorea	p__Bacteroidetes	g__Prevotella	0,006575956	NA	NA	NA	NA	NA	NA	NA
51	TACGGAAGGTCCGGGCGTTATCCGGATTTATTGGGTTTAAAGGGAGCGTAGGCTGTCTATTAAGCGTGTTGTGAAATATACCGGCTCAACCGGTGGCTTGCAGCGCGAACTGGTCGACTTGAGTA	k__Bacteria; p__Bacteroidetes; c__Bacteroidia; o__Bacteroidales; f__Prevotellaceae; g__Prevotella; s__	p__Bacteroidetes	g__Prevotella	0,001591623	NA	NA	NA	NA	NA	NA	NA
52	TACGGAAGGTCCGGGCGTTATCCGGATTTATTGGGTTTAAAGGGAGTGTAGGCGGCCTGTTAAGCGTGTTGTGAAATGTAGATGCTCAACATCTGAACTGCAGCGCGAACTGGCTGGCTTGAGTA	k__Bacteria; p__Bacteroidetes; c__Bacteroidia; o__Bacteroidales; f__Prevotellaceae; g__Prevotella; s__	p__Bacteroidetes	g__Prevotella	0,098529192	NA	0,159947675	0,019047013	NA	NA	NA	NA
53	TACGGAAGGTTCGGGCGTTATCCGGATTTATTGGGTTTAAAGGGAGCGTAGGCCGTTTGGTAAGCGTGTTGTGAAATGTAGGAGCTCAACTTCTAGATTGCAGCGCGAACTGTCAGACTTGAGTG	k__Bacteria; p__Bacteroidetes; c__Bacteroidia; o__Bacteroidales; f__Prevotellaceae; g__Prevotella; s__	p__Bacteroidetes	g__Prevotella	0,066063842	NA	NA	0,013163761	NA	NA	NA	NA
54	TACGGAGACTACGAGCGTTACTCGGATTCACTGGGCGTAAAGGGAGCGCAGGCGGGATAGTGTGTTAGGTGTGAAATGCCGGGGCTTAACTTCGGAGCTGCGCCTAAAACTATTATTCTAGAGTG	k__Bacteria; p__Verrucomicrobia; c__Opitutae; o__[Cerasicoccales]; f__[Cerasicoccaceae]; g__; s__	p__Verrucomicrobia	g__	0,001158856	NA	0,015223842	NA	NA	NA	NA	NA
55	TACGGAGGATACGAGCGTTATCCGGAATTATTGGGTTTAAAGGGTGCGTAGGTGGCTATTTAAGTCAGGGGTGAAAAGCATGAGCTCAACTCATGTCTTGCCTTTGAAACTGGACAGCTAGAGAA	k__Bacteria; p__Bacteroidetes; c__Bacteroidia; o__Bacteroidales; f__Porphyromonadaceae; g__Porphyromonas; s__	p__Bacteroidetes	g__Porphyromonas	0,001884468	NA	NA	0,002584218	NA	NA	NA	NA
56	TACGGAGGATCCAAGCGTTATCCGGATTTATTGGGTTTAAAGGGTGCGTAGGCGGCAGATTAAGTTAGAGGTGAAATTCCGAGGCTCAACCTTGGCACTGCCTCTGATACTGGTTTGCTAGCGAT	k__Bacteria; p__Bacteroidetes; c__Bacteroidia; o__Bacteroidales; f__Rikenellaceae; g__; s__	p__Bacteroidetes	g__	0,000651191	NA	NA	NA	NA	NA	NA	NA
57	TACGGAGGATCCAAGCGTTATCCGGATTTATTGGGTTTAAAGGGTGCGTAGGCGGTTTAGTAAGTCAGCGGTGAAATTTTGGTGCTTAACACCAAACGTGCCGTTGATACTGCTGGGCTAGAGAG	k__Bacteria; p__Bacteroidetes; c__Bacteroidia; o__Bacteroidales; f__Rikenellaceae; g__; s__	p__Bacteroidetes	g__	0,175303834	0,052035875	0,014306097	0,025443816	NA	NA	NA	NA
58	TACGGAGGATCCAAGCGTTATCCGGATTTATTGGGTTTAAAGGGTGCGTAGGCGGTTTGATAAGTTAGAGGTGAAATACCGGGGCTCAACTCCGGAACTGCCTCTAATACTGTTGAACTAGAGAG	k__Bacteria; p__Bacteroidetes; c__Bacteroidia; o__Bacteroidales; f__Rikenellaceae; g__Alistipes; s__finegoldii	p__Bacteroidetes	g__Alistipes	0,040173418	NA	0,063659414	0,02958697	NA	NA	NA	NA
59	TACGGAGGATCCAAGCGTTATCCGGATTTATTGGGTTTAAAGGGTGCGTAGGCGGTTTGATAAGTTAGAGGTGAAATACCGGGGCTTAACTCCGGAACTGCCTCTAATACTGTTGGGCTAGAGAG	k__Bacteria; p__Bacteroidetes; c__Bacteroidia; o__Bacteroidales; f__Rikenellaceae; g__; s__	p__Bacteroidetes	g__	0,000320827	NA	NA	NA	NA	NA	NA	NA
60	TACGGAGGATCCAAGCGTTATCCGGATTTATTGGGTTTAAAGGGTGCGTAGGCGGTTTGATAAGTTAGAGGTGAAATACCGGTGCTTAACACCGGAACTGCCTCTAATACTGTTGAACTAGAGAG	k__Bacteria; p__Bacteroidetes; c__Bacteroidia; o__Bacteroidales; f__Rikenellaceae; g__; s__	p__Bacteroidetes	g__	0,049584285	NA	NA	0,319688336	NA	NA	NA	NA
61	TACGGAGGATCCAAGCGTTATCCGGATTTATTGGGTTTAAAGGGTGCGTAGGCGGTTTGATAAGTTAGAGGTGAAATGCCGGTGCTTAACACCGGAACTGCCTCTAATACTGTTGAACTAGAGAG	k__Bacteria; p__Bacteroidetes; c__Bacteroidia; o__Bacteroidales; f__Rikenellaceae	p__Bacteroidetes	NA	0,000999872	NA	NA	NA	NA	NA	NA	NA
62	TACGGAGGATCCAAGCGTTATCCGGATTTATTGGGTTTAAAGGGTGCGTAGGCGGTTTGATAAGTTAGAGGTGAAATGTTAGGGCTTAACCCTGAAACTGCCTCTAATACTGTTGAGCTAGAGAG	k__Bacteria; p__Bacteroidetes; c__Bacteroidia; o__Bacteroidales; f__Rikenellaceae; g__; s__	p__Bacteroidetes	g__	0,001193342	0,002591002	0,00181223	NA	NA	NA	NA	NA
63	TACGGAGGATCCGAGCGTTATCCGGATTTATTGGGTTTAAAGGGAGCGTAGATGGATGTTTAAGTCAGTTGTGAAAGTTTGCGGCTCAACCGTAAAATTGCAGTTGATACTGGATATCTTGAGTG	k__Bacteria; p__Bacteroidetes; c__Bacteroidia; o__Bacteroidales; f__Bacteroidaceae; g__Bacteroides; s__	p__Bacteroidetes	g__Bacteroides	0,077597332	NA	NA	0,122270018	NA	NA	NA	NA
64	TACGGAGGATCCGAGCGTTATCCGGATTTATTGGGTTTAAAGGGAGCGTAGATGGATGTTTAAGTCAGTTGTGAAAGTTTGCGGCTCAACCGTAAAATTGCAGTTGATACTGGATGTCTTGAGTG	k__Bacteria; p__Bacteroidetes; c__Bacteroidia; o__Bacteroidales; f__Bacteroidaceae; g__Bacteroides; s__	p__Bacteroidetes	g__Bacteroides	0,114383388	NA	0,042978701	NA	NA	NA	NA	NA
65	TACGGAGGATCCGAGCGTTATCCGGATTTATTGGGTTTAAAGGGAGCGTAGATGGGTTGTTAAGTCAGTTGTGAAAGTTTGCGGCTCAACCGTAAAATTGCAATTGATACTGGCAGTCTTGAGTA	k__Bacteria; p__Bacteroidetes; c__Bacteroidia; o__Bacteroidales; f__Bacteroidaceae; g__Bacteroides; s__	p__Bacteroidetes	g__Bacteroides	0,016365906	NA	0,113418805	0,090611311	NA	NA	NA	NA
66	TACGGAGGATCCGAGCGTTATCCGGATTTATTGGGTTTAAAGGGAGCGTAGGCGGAAGCTTAAGTCAGTTGTGAAAGTTTGCGGCTCAACCGTAAAATTGCAGTTGATACTGGGTTTCTTGAGTG	k__Bacteria; p__Bacteroidetes; c__Bacteroidia; o__Bacteroidales; f__Bacteroidaceae; g__Bacteroides	p__Bacteroidetes	g__Bacteroides	0,000665166	NA	0,162204109	NA	NA	NA	NA	NA
67	TACGGAGGATCCGAGCGTTATCCGGATTTATTGGGTTTAAAGGGAGCGTAGGCGGACGCTTAAGTCAGTTGTGAAAGTTTGCGGCTCAACCGTAAAATTGCAGTTGATACTGGGTGTCTTGAGTA	k__Bacteria; p__Bacteroidetes; c__Bacteroidia; o__Bacteroidales; f__Bacteroidaceae; g__Bacteroides; s__uniformis	p__Bacteroidetes	g__Bacteroides	0,313339331	0,203770315	0,066117303	0,082168246	NA	NA	NA	NA
68	TACGGAGGATCCGAGCGTTATCCGGATTTATTGGGTTTAAAGGGAGCGTAGGCGGACTATTAAGTCAGCTGTGAAAGTTTGCGGCTCAACCGTAAAATTGCAGTTGATACTGGTCGTCTTGAGTG	k__Bacteria; p__Bacteroidetes; c__Bacteroidia; o__Bacteroidales; f__Bacteroidaceae; g__Bacteroides; s__	p__Bacteroidetes	g__Bacteroides	0,032915924	NA	0,606498394	0,183190073	NA	NA	NA	NA
69	TACGGAGGATCCGAGCGTTATCCGGATTTATTGGGTTTAAAGGGAGCGTAGGCGGATGCTTAAGTCAGTTGTGAAAGTTTGCGGCTCAACCGTAAAATTGCAGTTGATACTGGGCGTCTTGAGTA	k__Bacteria; p__Bacteroidetes; c__Bacteroidia; o__Bacteroidales; f__Bacteroidaceae; g__Bacteroides	p__Bacteroidetes	g__Bacteroides	0,004728484	NA	NA	NA	NA	NA	NA	NA
70	TACGGAGGATCCGAGCGTTATCCGGATTTATTGGGTTTAAAGGGAGCGTAGGCGGGGTATTAAGTCAGTTGTGAAAGTTTGCGGCTCAACCGTAAAATTGCAGTTGATACTGGTATCCTTGAGTG	k__Bacteria; p__Bacteroidetes; c__Bacteroidia; o__Bacteroidales; f__Bacteroidaceae; g__Bacteroides; s__	p__Bacteroidetes	g__Bacteroides	0,00301104	NA	NA	0,045506891	NA	NA	NA	NA
71	TACGGAGGATCCGAGCGTTATCCGGATTTATTGGGTTTAAAGGGAGCGTAGGCGGGTGCTTAAGTCAGTTGTGAAAGTTTGCGGCTCAACCGTAAAATTGCAGTTGATACTGGGCGCCTTGAGTG	k__Bacteria; p__Bacteroidetes; c__Bacteroidia; o__Bacteroidales; f__Bacteroidaceae; g__Bacteroides; s__eggerthii	p__Bacteroidetes	g__Bacteroides	0,005271556	0,035350868	0,036886737	NA	NA	NA	NA	NA
72	TACGGAGGATCCGAGCGTTATCCGGATTTATTGGGTTTAAAGGGAGCGTAGGCGGGTGCTTAAGTCAGTTGTGAAAGTTTGCGGCTCAACCGTAAAATTGCAGTTGATACTGGGTACCTTGAGTG	k__Bacteria; p__Bacteroidetes; c__Bacteroidia; o__Bacteroidales; f__Bacteroidaceae; g__Bacteroides; s__eggerthii	p__Bacteroidetes	g__Bacteroides	0,007036522	NA	NA	0,015091469	NA	NA	NA	NA
73	TACGGAGGATCCGAGCGTTATCCGGATTTATTGGGTTTAAAGGGAGCGTAGGCGGGTTGTTAAGTCAGTTGTGAAAGTTTGCGGCTCAACCGTAAAATTGCAGTTGATACTGGCGACCTTGAGTG	k__Bacteria; p__Bacteroidetes; c__Bacteroidia; o__Bacteroidales; f__Bacteroidaceae; g__Bacteroides; s__	p__Bacteroidetes	g__Bacteroides	0,114616295	0,178907915	NA	NA	NA	NA	NA	NA
74	TACGGAGGATCCGAGCGTTATCCGGATTTATTGGGTTTAAAGGGAGCGTAGGTGGACAGTTAAGTCAGTTGTGAAAGTTTGCGGCTCAACCGTAAAATTGCAGTTGATACTGGCTGTCTTGAGTA	k__Bacteria; p__Bacteroidetes; c__Bacteroidia; o__Bacteroidales; f__Bacteroidaceae; g__Bacteroides; s__	p__Bacteroidetes	g__Bacteroides	0,013337034	0,019974352	0,243862252	NA	NA	NA	NA	NA
75	TACGGAGGATCCGAGCGTTATCCGGATTTATTGGGTTTAAAGGGAGCGTAGGTGGACAGTTAAGTCAGTTGTGAAAGTTTGCGGCTCAACCGTAAAATTGCAGTTGATACTGTCTGTCTTGAGTA	k__Bacteria; p__Bacteroidetes; c__Bacteroidia; o__Bacteroidales; f__Bacteroidaceae; g__Bacteroides	p__Bacteroidetes	g__Bacteroides	0,000197479	NA	NA	NA	NA	NA	NA	NA
76	TACGGAGGATCCGAGCGTTATCCGGATTTATTGGGTTTAAAGGGAGCGTAGGTGGACATGTAAGTCAGTTGTGAAAGTTTGCGGCTCAACCGTAAAATTGCAGTTGATACTGCGTGTCTTGAGTA	k__Bacteria; p__Bacteroidetes; c__Bacteroidia; o__Bacteroidales; f__Bacteroidaceae; g__Bacteroides; s__	p__Bacteroidetes	g__Bacteroides	0,066482533	NA	NA	NA	NA	NA	NA	NA
77	TACGGAGGATCCGAGCGTTATCCGGATTTATTGGGTTTAAAGGGAGCGTAGGTGGACTGGTAAGTCAGTTGTGAAAGTTTGCGGCTCAACCGTAAAATTGCAGTTGATACTGTCAGTCTTGAGTA	k__Bacteria; p__Bacteroidetes; c__Bacteroidia; o__Bacteroidales; f__Bacteroidaceae; g__Bacteroides; s__fragilis	p__Bacteroidetes	g__Bacteroides	0,077419625	NA	0,069468502	0,15687984	NA	NA	NA	NA
78	TACGGAGGATCCGAGCGTTATCCGGATTTATTGGGTTTAAAGGGAGCGTAGGTGGATTGTTAAGTCAGTTGTGAAAGTTTGCGGCTCAACCGTAAAATTGCAGTTGAAACTGGGAGTCTTGAGTA	k__Bacteria; p__Bacteroidetes; c__Bacteroidia; o__Bacteroidales; f__Bacteroidaceae; g__Bacteroides; s__ovatus	p__Bacteroidetes	g__Bacteroides	0,056852015	NA	NA	NA	NA	NA	NA	NA
79	TACGGAGGATCCGAGCGTTATCCGGATTTATTGGGTTTAAAGGGAGCGTAGGTGGATTGTTAAGTCAGTTGTGAAAGTTTGCGGCTCAACCGTAAAATTGCAGTTGATACTGGCAGTCTTGAGTA	k__Bacteria; p__Bacteroidetes; c__Bacteroidia; o__Bacteroidales; f__Bacteroidaceae; g__Bacteroides; s__ovatus	p__Bacteroidetes	g__Bacteroides	0,009182147	NA	NA	NA	NA	NA	NA	NA
80	TACGGAGGATCCGAGCGTTATCCGGATTTATTGGGTTTAAAGGGTGCGTAGGCGGCCTTTTAAGTCAGCGGTGAAAGTCTGTGGCTCAACCATAGAATTGCCGTTGAAACTGGGGGGCTTGAGTA	k__Bacteria; p__Bacteroidetes; c__Bacteroidia; o__Bacteroidales; f__Porphyromonadaceae; g__Parabacteroides; s__distasonis	p__Bacteroidetes	g__Parabacteroides	0,019515783	0,036305841	NA	0,232157504	NA	NA	NA	NA
81	TACGGAGGATGCAAGCGTTATCCGGATTTATTGGGTTTAAAGGGAGCGCAGACGGGTCGTTAAGTCAGCTGTGAAAGTTTGGGGCTCAACCTTAAAATTGCAGTTGATACTGGCGTCCTTGAGTG	k__Bacteria; p__Bacteroidetes; c__Bacteroidia; o__Bacteroidales; f__Bacteroidaceae; g__Bacteroides; s__plebeius	p__Bacteroidetes	g__Bacteroides	0,000623781	NA	NA	NA	NA	NA	NA	NA
82	TACGGAGGATGCAAGCGTTATCCGGATTTATTGGGTTTAAAGGGTGCGTAGGCGGCACGCCAAGTCAGCGGTGAAATTTCCGGGCTCAACCCGGACTGTGCCGTTGAAACTGGCGAGCTAGAGTA	k__Bacteria; p__Bacteroidetes; c__Bacteroidia; o__Bacteroidales; f__[Barnesiellaceae]; g__; s__	p__Bacteroidetes	g__	0,003877343	NA	0,029008494	NA	NA	NA	NA	NA
83	TACGGAGGATGCAAGCGTTATCCGGATTTATTGGGTTTAAAGGGTGCGTAGGCGGCACGCCAAGTCAGCGGTGAAATTTCCGGGCTCAACCCGGACTGTGCCGTTGAAACTGGCGAGCTAGAGTG	k__Bacteria; p__Bacteroidetes; c__Bacteroidia; o__Bacteroidales; f__[Barnesiellaceae]; g__; s__	p__Bacteroidetes	g__	0,012463557	NA	0,064295212	0,038658912	NA	NA	NA	NA
84	TACGGAGGATGCAAGCGTTATCCGGATTTATTGGGTTTAAAGGGTGCGTAGGCGGCACGCCAAGTCAGCGGTGAAATTTCCGGGCTCAACCCGGAGTGTGCCGTTGAAACTGGCGAGCTAGAGTA	k__Bacteria; p__Bacteroidetes; c__Bacteroidia; o__Bacteroidales; f__[Barnesiellaceae]; g__; s__	p__Bacteroidetes	g__	0,025627914	NA	0,017841795	0,007645652	NA	NA	NA	NA
85	TACGGAGGATGCAAGCGTTATCCGGATTTATTGGGTTTAAAGGGTGCGTAGGCGGCACGCCAAGTCAGCGGTGAAATTTCCGGGCTCAACCCGGAGTGTGCCGTTGAAACTGGCGAGCTAGAGTG	k__Bacteria; p__Bacteroidetes; c__Bacteroidia; o__Bacteroidales; f__[Barnesiellaceae]; g__; s__	p__Bacteroidetes	g__	0,000285186	0,001353287	0,00247766	NA	NA	NA	NA	NA
86	TACGGAGGATGCGAGCGTTATCCGGATTTATTGGGTTTAAAGGGAGCGCAGACGGGAGATTAAGTCAGTTGTGAAAGTTTGCGGCTCAACCGTAAAATTGCAGTTGATACTGGTTTCCTTGAGTG	k__Bacteria; p__Bacteroidetes; c__Bacteroidia; o__Bacteroidales; f__Bacteroidaceae; g__Bacteroides; s__	p__Bacteroidetes	g__Bacteroides	0,013956502	0,014695857	NA	NA	NA	NA	NA	NA
87	TACGGAGGATGCGAGCGTTATCCGGATTTATTGGGTTTAAAGGGAGCGCAGGCTGCGAGGCAAGTCAGCGGTCAAATGTCGGGGCTCAACCCCGGCCTGCCGTTGAAACTGTCCTGCTAGAGTTC	k__Bacteria; p__Bacteroidetes; c__Bacteroidia; o__Bacteroidales; f__S24-7; g__; s__	p__Bacteroidetes	g__	0,026479139	0,003480875	0,048493572	NA	NA	NA	NA	NA
88	TACGGAGGATGCGAGCGTTATCCGGATTTATTGGGTTTAAAGGGTGCGTAGGCGGACTGTCAAGTCAGCGGTAAAATACGGGGGCTCAACCTCCGCCCGCCGTTGAAACTGACGGTCTTGAGTGG	k__Bacteria; p__Bacteroidetes; c__Bacteroidia; o__Bacteroidales; f__S24-7; g__; s__	p__Bacteroidetes	g__	0,004435307	0,00346101	NA	NA	NA	NA	NA	NA
89	TACGGAGGATGCGAGCGTTATCCGGATTTATTGGGTTTAAAGGGTGCGTAGGCGGATCGTCAAGTCAGCGGTCAAAAGTCGGGGCTCAACCCCGTGAAGCCGTTGAAACTGGTGGTCTTGAGTGA	k__Bacteria; p__Bacteroidetes; c__Bacteroidia; o__Bacteroidales; f__S24-7; g__; s__	p__Bacteroidetes	g__	0,000244338	NA	NA	NA	NA	NA	NA	NA
90	TACGGAGGATGCGAGCGTTATCCGGATTTATTGGGTTTAAAGGGTGCGTAGGCGGCACGCCAAGTCAGCGGTGAAATTTTCGGGCTCAACCCGGACTGTGCCGTTGAAACTGGCGAGCTAGAGTG	k__Bacteria; p__Bacteroidetes; c__Bacteroidia; o__Bacteroidales; f__[Barnesiellaceae]; g__; s__	p__Bacteroidetes	g__	0,03433086	NA	NA	NA	NA	NA	NA	NA
91	TACGGAGGATGCGAGCGTTATCCGGATTTATTGGGTTTAAAGGGTGCGTAGGCGGCCTGTTAAGTCAGCGGTGAAATCTAGGAGCTTAACTCCTAAATTGCCATTGATACTGGCGGGCTTGAGTG	k__Bacteria; p__Bacteroidetes; c__Bacteroidia; o__Bacteroidales; f__Porphyromonadaceae; g__Porphyromonas; s__	p__Bacteroidetes	g__Porphyromonas	0,003320462	NA	0,044057702	NA	NA	NA	NA	NA
92	TACGGAGGATGCGAGCGTTATCCGGATTTATTGGGTTTAAAGGGTGCGTAGGCGGGACCTTAAGTCAGCGGTAAAATTGCGGTGCTCAACGCCGTAGAGCCGTTGAAACTGGGGTTCTTGAGTGA	k__Bacteria; p__Bacteroidetes; c__Bacteroidia; o__Bacteroidales; f__S24-7; g__; s__	p__Bacteroidetes	g__	0,000995348	NA	NA	NA	NA	NA	NA	NA
93	TACGGAGGATGCGAGCGTTATCCGGATTTATTGGGTTTAAAGGGTGCGTAGGCGGTTTATTAAGTTAGTGGTTAAATATTTGAGCTAAACTCAATTGTGCCATTAATACTGGTAAACTGGAGTAC	k__Bacteria; p__Bacteroidetes; c__Bacteroidia; o__Bacteroidales; f__[Odoribacteraceae]; g__Odoribacter; s__	p__Bacteroidetes	g__Odoribacter	0,053596626	1,043,295,923	NA	0,019038291	NA	NA	NA	NA
94	TACGGAGGATGCGAGCGTTATCCGGATTTATTGGGTTTAAAGGGTGCGTAGGTGGTTAATTAAGTCAGCGGTGAAAGTTTGTGGCTCAACCATAAAATTGCCGTTGAAACTGGTTGACTTGAGTA	k__Bacteria; p__Bacteroidetes; c__Bacteroidia; o__Bacteroidales; f__Porphyromonadaceae; g__Parabacteroides	p__Bacteroidetes	g__Parabacteroides	0,133828929	NA	0,052916209	0,116388786	NA	NA	NA	NA
95	TACGGAGGATGCGAGCGTTATCCGGATTTATTGGGTTTAAAGGGTGCGTAGGTGGTTGTTTAAGTCAGCGGTGAAAGTTTGTGGCTCAACCATAAAATTGCCGTTGAAACTGGATGACTTGAGTA	k__Bacteria; p__Bacteroidetes; c__Bacteroidia; o__Bacteroidales; f__Porphyromonadaceae; g__Parabacteroides; s__	p__Bacteroidetes	g__Parabacteroides	0,000200553	0,001214571	NA	NA	NA	NA	NA	NA
96	TACGGAGGATTCAAGCGTTATCCGGATTTATTGGGTTTAAAGGGTGCGTAGGCGGTTTGATAAGTTAGAGGTGAAATCCCGGGGCTTAACTCCGGAACTGCCTCTAATACTGTTAGACTAGAGAG	k__Bacteria; p__Bacteroidetes; c__Bacteroidia; o__Bacteroidales; f__Rikenellaceae; g__Alistipes; s__onderdonkii	p__Bacteroidetes	g__Alistipes	0,2142452	NA	NA	0,004502814	NA	NA	NA	NA
97	TACGGAGGATTCGAGCGTTATCCGGATTTATTGGGTTTAAAGGGAGCGTAGATGGATGTTTAAGTCAGTTGTGAAAGTTTGCGGCTCAACCGTAAAATTGCAGTTGATACTGGATATCTTGAGTG	k__Bacteria; p__Bacteroidetes; c__Bacteroidia; o__Bacteroidales; f__Bacteroidaceae; g__Bacteroides; s__	p__Bacteroidetes	g__Bacteroides	0,001254575	NA	0,001946893	NA	NA	NA	NA	NA
98	TACGGAGGATTCGAGCGTTATCCGGATTTATTGGGTTTAAAGGGAGCGTAGGCGGGTTGTTAAGTCAGTTGTGAAAGTTTGCGGCTCAACCGTAAAATTGCAGTTGATACTGGCGACCTTGAGTG	k__Bacteria; p__Bacteroidetes; c__Bacteroidia; o__Bacteroidales; f__Bacteroidaceae; g__Bacteroides; s__	p__Bacteroidetes	g__Bacteroides	0,010743004	0,008706026	NA	NA	NA	NA	NA	NA
99	TACGGAGGGTGCAAGCGTTAATCGGAATCACTGGGCGTAAAGCGCACGTAGGCGGCCTGGTAAGTCAGGGGTGAAATCCCACAGCCCAACTGTGGAACTGCCTTTGATACTGCCAGGCTTGAGTA	k__Bacteria; p__Proteobacteria; c__Deltaproteobacteria; o__Desulfovibrionales; f__Desulfovibrionaceae; g__Bilophila; s__	p__Proteobacteria	g__Bilophila	0,003167194	NA	NA	NA	NA	NA	NA	NA
100	TACGGAGGGTGCAAGCGTTAATCGGAATCACTGGGCGTAAAGCGCACGTAGGCGGCTTGGTAAGTCAGGGGTGAAATCCCACAGCCCAACTGTGGAACTGCCTTTGATACTGTCAGGCTTGAGTA	k__Bacteria; p__Proteobacteria; c__Deltaproteobacteria; o__Desulfovibrionales; f__Desulfovibrionaceae; g__Bilophila; s__	p__Proteobacteria	g__Bilophila	0,002240014	NA	NA	NA	NA	NA	NA	NA
101	TACGGAGGGTGCAAGCGTTAATCGGAATCACTGGGCGTAAAGCGCACGTAGGCTGTTATGTAAGTCAGGGGTGAAATCCCACGGCTCAACCGTGGAACTGCCCTTGATACTGCACGACTTGAATC	k__Bacteria; p__Proteobacteria; c__Deltaproteobacteria; o__Desulfovibrionales; f__Desulfovibrionaceae; g__Desulfovibrio; s__	p__Proteobacteria	g__Desulfovibrio	0,051958792	NA	NA	0,022921843	NA	NA	NA	NA
102	TACGGAGGGTGCAAGCGTTAATCGGAATTACTGGGCGTAAAGCGCACGCAGGCGGTTTGTTAAGTCAGATGTGAAATCCCCGAGCTTAACTTGGGAACTGCATTTGAAACTGGCAAGCTAGAGTC	k__Bacteria; p__Proteobacteria; c__Gammaproteobacteria; o__Enterobacteriales; f__Enterobacteriaceae	p__Proteobacteria	NA	0,020660898	NA	NA	NA	NA	NA	NA	NA
103	TACGGAGGGTGCAAGCGTTAATCGGAATTACTGGGCGTAAAGCGCACGCAGGCGGTTTGTTAAGTCAGATGTGAAATCCCCGGGCTCAACCTGGGAACTGCATTTGAAACTGGCAAGCTTGAGTC	k__Bacteria; p__Proteobacteria; c__Gammaproteobacteria; o__Enterobacteriales; f__Enterobacteriaceae; g__Cronobacter	p__Proteobacteria	g__Cronobacter	0,000795862	NA	0,003567434	NA	NA	NA	NA	NA
104	TACGGAGGGTGCAAGCGTTAATCGGAATTACTGGGCGTAAAGCGCACGCAGGCGGTTTGTTAAGTCAGATGTGAAATCCCCGGGCTCAACCTGGGAGCTGCATCTGATACTGGCAAGCTTGAGTC	k__Bacteria; p__Proteobacteria; c__Gammaproteobacteria; o__Enterobacteriales; f__Enterobacteriaceae	p__Proteobacteria	NA	0,004060853	NA	NA	0,012932558	NA	NA	NA	NA
105	TACGGAGGGTGCAAGCGTTACTCGGAATCACTGGGCGTAAAGGGTGCGTAGGTGGATTATCAAGTCTCTTGTGAAATCTAATAGCTTAACTATTAAATTGCTTGGGAAACTGATAGTCTAGAGTA	k__Bacteria; p__Proteobacteria; c__Epsilonproteobacteria; o__Campylobacterales; f__Campylobacteraceae; g__Campylobacter; s__	p__Proteobacteria	g__Campylobacter	0,001078083	0,053543307	0,022623603	0,105259836	NA	NA	NA	NA
106	TACGGAGGGTGCAAGCGTTGTCCGGAATCATTGGGCGTAAAGAGTTCGTAGGTGGTTTGTTAAGTTTGGTGTTAAATGCAGAGGCTCAACTTCTGTTCGGCATCGGATACTGGCAGACTAGAATG	k__Bacteria; p__Cyanobacteria; c__4C0d-2; o__YS2; f__; g__; s__	p__Cyanobacteria	g__	0,010713199	NA	0,018654063	0,009932776	NA	NA	NA	NA
107	TACGGAGGGTGCAAGCGTTGTCCGGAATTACTGGGTGTAAAGGGAGCGCAGGCGGACCGGCAAGTTGGAAGTGAAAACTATGGGCTCAACCCATAAATTGCTTTCAAAACTGCTGGCCTTGAGTA	k__Bacteria; p__Firmicutes; c__Clostridia; o__Clostridiales; f__Ruminococcaceae; g__Gemmiger; s__formicilis	p__Firmicutes	g__Gemmiger	0,002673051	0,000320762	NA	NA	NA	NA	NA	NA
108	TACGGAGGGTGCAAGCGTTGTCCGGAATTACTGGGTGTAAAGGGAGCGCAGGCGGGAAGACAAGTTGGAAGTGAAAACCATGGGCTCAACCCATGAATTGCTTTCAAAACTGTTTTTCTTGAGTA	k__Bacteria; p__Firmicutes; c__Clostridia; o__Clostridiales; f__Ruminococcaceae; g__Faecalibacterium; s__prausnitzii	p__Firmicutes	g__Faecalibacterium	0,000897274	NA	0,003094294	NA	NA	NA	NA	NA
109	TACGGAGGGTGCGAGCGTTAATCGGAATAACTGGGCGTAAAGGGCACGCAGGCGGTTATTTAAGTGAGGTGTGAAAGCCCCGGGCTTAACCTGGGAATTGCATTTCAGACTGGGTAACTAGAGTA	k__Bacteria; p__Proteobacteria; c__Gammaproteobacteria; o__Pasteurellales; f__Pasteurellaceae; g__Haemophilus; s__	p__Proteobacteria	g__Haemophilus	0,000910344	NA	NA	NA	NA	NA	NA	NA
110	TACGGAGGGTGCGAGCGTTAATCGGAATTACTGGGCGTAAAGCGCACGTAGGCTGTATATCAAGTCAAGGGTGAAATCCCCGGGCTCAACCTGGGAACTGCCTTTGAAACTGGTAAACTGGAGTA	k__Bacteria; p__Proteobacteria	p__Proteobacteria	NA	0,009539295	NA	NA	0,180819184	NA	NA	NA	NA
111	TACGGAGGGTGCGAGCGTTAATCGGAATTACTGGGCGTAAAGCGCACGTAGGCTGTATGTCAAGTCAAGGGTGAAATCCCACGGCTCAACCGTGGAACTGCCTTTGAAACTGGCAAACTGGAGTA	k__Bacteria; p__Proteobacteria; c__Deltaproteobacteria; o__Desulfovibrionales; f__Desulfovibrionaceae; g__; s__	p__Proteobacteria	g__	0,000781563	0,008466648	0,011493011	NA	NA	NA	NA	NA
112	TACGGGGGATGCGAGCGTTATCCGGATTCATTGGGTTTAAAGGGTGCGTAGGCTGTGCGTCAAGTCGGGGGTGAAATTCCGGTGCTCAACACCGGGGCTGCCCTTGATACTGTCGCGCTGGAGTG	k__Bacteria; p__Bacteroidetes; c__Bacteroidia; o__Bacteroidales; f__Prevotellaceae; g__; s__	p__Bacteroidetes	g__	0,033613924	NA	NA	NA	NA	NA	NA	NA
113	TACGGGGGATGCGAGCGTTATCCGGATTTATTGGGTTTAAAGGGCGCGTAGGCGGGACGACAAGTCAGCGGTAAAAGACTGCAGCTAAACTGTAGCACGCCGTTGAAACTGTCGACCTGGAGACG	k__Bacteria; p__Bacteroidetes; c__Bacteroidia; o__Bacteroidales; f__[Odoribacteraceae]; g__Butyricimonas; s__	p__Bacteroidetes	g__Butyricimonas	0,001391203	NA	NA	NA	NA	NA	NA	NA
114	TACGGGGGATGCGAGCGTTATCCGGATTTATTGGGTTTAAAGGGCGCGTAGGCGGGACGCCAAGTCAGCGGTAAAAGACTGCAGCTAAACTGTAGCACGCCGTTGAAACTGGCGACCTGGAGACG	k__Bacteria; p__Bacteroidetes; c__Bacteroidia; o__Bacteroidales; f__[Odoribacteraceae]; g__Butyricimonas; s__	p__Bacteroidetes	g__Butyricimonas	0,026249047	NA	0,036633422	NA	NA	NA	NA	NA
115	TACGGGGGATGCGAGCGTTATCCGGATTTATTGGGTTTAAAGGGCGCGTAGGCGGGACGCCAAGTCAGCGGTAAAAGACTGCAGCTAAACTGTAGCACGCCGTTGAAACTGGCGCCCTCGAGACG	k__Bacteria; p__Bacteroidetes; c__Bacteroidia; o__Bacteroidales; f__[Odoribacteraceae]; g__Butyricimonas; s__	p__Bacteroidetes	g__Butyricimonas	0,000295354	NA	NA	NA	NA	NA	NA	NA
116	TACGGGGGATGCGAGCGTTATCCGGATTTATTGGGTTTAAAGGGTGCGTAGGCGGCAAGGTAAGTCAGCGGTGAAAGACCAGGGCTCAACTCTGGAAGTGCCGTTGATACTGTCTGGCTAGAATG	k__Bacteria; p__Bacteroidetes; c__Bacteroidia; o__Bacteroidales; f__; g__; s__	p__Bacteroidetes	g__	0,042320993	NA	0,003679576	NA	NA	NA	NA	NA
117	TACGGGGGGTGCAAGCGTTACTCGGAATCACTGGGCGTAAAGGACGCGTAGGCGGATTATCAAGTCTTTTGTGAAATCTAGTGGCTTAACCACTAAACTGCTTAGGAAACTGATAGTCTAGAGTA	k__Bacteria; p__Proteobacteria; c__Epsilonproteobacteria; o__Campylobacterales; f__Campylobacteraceae; g__Campylobacter; s__ureolyticus	p__Proteobacteria	g__Campylobacter	0,000301163	NA	0,001393863	NA	NA	NA	NA	NA
118	TACGTAAGGGGCGAGCGTTGTCCGGAATTATTGGGCGTAAAGAGTGCGTAGGCGGCAAATTAAGTCAGATGTGAAAACTAAGGGCTCAACCCATAGATTGCATCTGAAACTGATATGCTTGAGTC	k__Bacteria; p__Firmicutes; c__Clostridia; o__Clostridiales; f__[Tissierellaceae]; g__WAL_1855D; s__	p__Firmicutes	g__WAL_1855D	0,140689206	0,047663058	0,245182051	0,741259033	NA	NA	NA	NA
119	TACGTAAGGTCCGAGCGTTGTCCGGAATCATTGGGCGTAAAGGGTACGTAGGCGGATAAGCAAGTTAGAAGTTAAATCCTATAGCTCAACTATAGCAAGCTTTTAAAACTGCTCATCTTGAGGTA	k__Bacteria; p__Firmicutes; c__Clostridia; o__Clostridiales; f__[Tissierellaceae]; g__Anaerococcus; s__	p__Firmicutes	g__Anaerococcus	0,000238746	NA	NA	NA	NA	NA	NA	NA
120	TACGTAAGGTCCGAGCGTTGTCCGGAATCATTGGGCGTAAAGGGTACGTAGGCGGGTAAGCAAGTTAGAAGTGAAATCCTATAGCTCAACTATAGTAAGCTTTTAAAACTGCTCATCTTGAGGTA	k__Bacteria; p__Firmicutes; c__Clostridia; o__Clostridiales; f__[Tissierellaceae]; g__Anaerococcus; s__	p__Firmicutes	g__Anaerococcus	0,009537741	NA	NA	NA	NA	NA	NA	NA
121	TACGTAGATGGCAAGCGTTGTCCGGATTTATTGGGCGTAAAGCGAGCGCAGGCGGTTCTTTAAGTCTGATGTGAAAGCCCCTGGCTCAACCAGGGAGGGTCATTGGAAACTGGAGAACTTGAGTG	k__Bacteria; p__Firmicutes; c__Bacilli; o__Lactobacillales; f__Carnobacteriaceae; g__Desemzia; s__	p__Firmicutes	g__Desemzia	0,000256168	0,000228187	NA	NA	NA	NA	NA	NA
122	TACGTAGGAGGCAAGCGTTATCCGGAATGACTGGGCGTAAAGGGTGCGTAGGTGGCTTGGCAAGTTGGTAGCGTAATTCCGAGGCTCAACCTCGGCGCTACTACCAAAACTGTCAGGCTCGAGTG	k__Bacteria; p__Firmicutes; c__Clostridia; o__Clostridiales; f__; g__; s__	p__Firmicutes	g__	0,002544114	NA	NA	NA	NA	NA	NA	NA
123	TACGTAGGATGCAAGCGTTATCCGGAATGACTGGGCGTAAAGGGTGCGTAGGTGGTTTGCCAAGTTGGCAGCGTAATTCCGTGGCTTAACCGCGGAACTACTGCCAAAACTGGTAGGCTTGAGTG	k__Bacteria	NA	NA	0,000664176	NA	NA	0,010252206	NA	NA	NA	NA
124	TACGTAGGCGGCAAGCGTTGTCCGGAATTATTGGGCGTAAAGGGAGCGCAGGCGGGAAACTAAGCGGATCTTAAAAGTGCGGGGCTCAACCCCGTGATGGGGTCCGAACTGGTTTTCTTGAGTGC	k__Bacteria; p__Firmicutes; c__Clostridia; o__Clostridiales; f__Veillonellaceae; g__Megamonas; s__	p__Firmicutes	g__Megamonas	0,262402593	NA	0,137701499	0,021094793	NA	NA	NA	NA
125	TACGTAGGGAGCAAGCGTTATCCGGAATTACTGGGTGTAAAGGGAGTGTAGGCGGGACTGCAAGTCAGATGTGAAAATTATGGGCTTAACTCATAACCTGCATTTGAAACTGTAGTTCTTGAGTG	k__Bacteria; p__Firmicutes; c__Clostridia; o__Clostridiales; f__Ruminococcaceae	p__Firmicutes	NA	0,000202193	0,002350772	NA	NA	NA	NA	NA	NA
126	TACGTAGGGAGCAAGCGTTATCCGGATTTACTGGGTGTAAAGGGCGCGCAGGCGGGCCGGCAAGTTGGAAGTGAAATCCGGGGGCTTAACCCCCGAACTGCTTTCAAAACTGCTGGTCTTGAGTG	k__Bacteria; p__Firmicutes; c__Clostridia; o__Clostridiales; f__Ruminococcaceae	p__Firmicutes	NA	0,014274687	NA	NA	NA	NA	NA	NA	NA
127	TACGTAGGGAGCAAGCGTTATCCGGATTTACTGGGTGTAAAGGGCGTGTAGGCGGGACTGCAAGTCAGATGTGAAAACTATGGGCTCAACCCATAGCCTGCATTTGAAACTGTAGTTCTTGAGTG	k__Bacteria; p__Firmicutes; c__Clostridia; o__Clostridiales; f__Ruminococcaceae; g__Oscillospira; s__	p__Firmicutes	g__Oscillospira	0,000227662	NA	NA	NA	NA	NA	NA	NA
128	TACGTAGGGAGCAAGCGTTATCCGGATTTATTGGGCGTAAAGGGTGCGTAGGCGGCTTGTTAAGTATGAGATTAAAGCCCGAGGCTTAACCTCGGTTCGTTTCATAAACTGGCAGGCTTGAGTGT	k__Bacteria; p__Tenericutes; c__Mollicutes; o__RF39; f__; g__; s__	p__Tenericutes	g__	0,033974565	0,042335652	NA	NA	NA	NA	NA	NA
129	TACGTAGGGAGCAAGCGTTATCCGGATTTATTGGGCGTAAAGGGTGCGTAGGCGGTTTGTTAAGTATGAGATTAAAGCCTGAGGCTTAACCTCAGTTCGTTTCATAAACTGGCAGACTTGAGTAT	k__Bacteria; p__Tenericutes; c__Mollicutes; o__RF39; f__; g__; s__	p__Tenericutes	g__	0,047120889	NA	NA	NA	NA	NA	NA	NA
130	TACGTAGGGAGCAAGCGTTATCCGGATTTATTGGGTGTAAAGGGTGCGTAGACGGGAAAACAAGTTAGTTGTGAAATCCCTCGGCTTAACTGAGGAACTGCAACTAAAACTATTTTTCTTGAGTG	k__Bacteria; p__Firmicutes; c__Clostridia; o__Clostridiales; f__; g__; s__	p__Firmicutes	g__	0,001975085	0,005511521	0,109649865	0,058159659	NA	NA	NA	NA
131	TACGTAGGGAGCAAGCGTTATCCGGATTTATTGGGTGTAAAGGGTGCGTAGACGGGAAAATAAGTTAGTTGTGAAATCCCTCGGCTTAACTGAGGAACTGCAACTAAAACTGTTTTTCTTGAGTG	k__Bacteria; p__Firmicutes; c__Clostridia; o__Clostridiales; f__; g__; s__	p__Firmicutes	g__	0,000355106	NA	NA	NA	NA	NA	NA	NA
132	TACGTAGGGAGCAAGCGTTATCCGGATTTATTGGGTGTAAAGGGTGCGTAGACGGGAAAGCAAGTTAGCTGTGAAATCCCTCGGCTCAACCGAGGAACTGCAGCTAAAACTACTATTCTTGAGTG	k__Bacteria; p__Firmicutes; c__Clostridia; o__Clostridiales; f__; g__; s__	p__Firmicutes	g__	0,000394538	NA	NA	NA	NA	NA	NA	NA
133	TACGTAGGGAGCAAGCGTTATCCGGATTTATTGGGTGTAAAGGGTGCGTAGACGGGAAATTAAGTTAGTTGTGAAATCCCTCGGCTTAACTGAGGAACTGCAACTAAAACTGGTTTTCTTGAGTG	k__Bacteria; p__Firmicutes; c__Clostridia; o__Clostridiales; f__; g__; s__	p__Firmicutes	g__	0,219918596	0,042673373	0,044563126	0,01176469	NA	NA	NA	NA
134	TACGTAGGGAGCAAGCGTTATCCGGATTTATTGGGTGTAAAGGGTGCGTAGACGGGAAGACAAGTTAGTTGTGAAATCCCTCGGCTTAACTGAGGAACTGCAACTAAAACTATCTTTCTTGAGTG	k__Bacteria; p__Firmicutes; c__Clostridia; o__Clostridiales; f__; g__; s__	p__Firmicutes	g__	0,000596053	0,001222556	NA	NA	NA	NA	NA	NA
135	TACGTAGGGAGCAAGCGTTATCCGGATTTATTGGGTGTAAAGGGTGCGTAGACGGGAAGACAAGTTGGTTGTGAAATCCCTCGGCTTAACTGAGGAACTGCAACCAAAACTATCTTTCTTGAGTA	k__Bacteria; p__Firmicutes; c__Clostridia; o__Clostridiales; f__; g__; s__	p__Firmicutes	g__	0,000489428	NA	NA	NA	NA	NA	NA	NA
136	TACGTAGGGAGCAAGCGTTATCCGGATTTATTGGGTGTAAAGGGTGCGTAGACGGGAAGGTAAGTTAGTTGTGAAATCCCTCGGCTCAACTGAGGAACTGCGACTAAAACTGCTTTTCTTGAGTG	k__Bacteria; p__Firmicutes; c__Clostridia; o__Clostridiales; f__; g__; s__	p__Firmicutes	g__	0,036690006	NA	NA	NA	NA	NA	NA	NA
137	TACGTAGGGAGCAAGCGTTATCCGGATTTATTGGGTGTAAAGGGTGCGTAGACGGGATAACAAGTTAGTTGTGAAAGCCCTCGGCTTAACTGAGGAACTGCAACTAAAACTATTATTCTTGAGTG	k__Bacteria; p__Firmicutes; c__Clostridia; o__Clostridiales; f__; g__; s__	p__Firmicutes	g__	0,000208714	NA	NA	NA	NA	NA	NA	NA
138	TACGTAGGGAGCAAGCGTTATCCGGATTTATTGGGTGTAAAGGGTGCGTAGACGGGATAACAAGTTGGTTGTGAAAGCCCTCGGCTCAACTGAGGAACTGCAACCAAAACTATTATTCTTGAGTG	k__Bacteria; p__Firmicutes; c__Clostridia; o__Clostridiales; f__; g__; s__	p__Firmicutes	g__	0,001071233	NA	NA	NA	NA	NA	NA	NA
139	TACGTAGGGAGCAAGCGTTATCCGGATTTATTGGGTGTAAAGGGTGCGTAGACGGGGAAACAAGTTAGTTGTGAAATCCCTCAGCTTAACTGAGGAACTGCAACTAAAACTATTTTTCTTGAGTG	k__Bacteria; p__Firmicutes; c__Clostridia; o__Clostridiales; f__; g__; s__	p__Firmicutes	g__	0,000225	NA	NA	NA	NA	NA	NA	NA
140	TACGTAGGGAGCAAGCGTTATCCGGATTTATTGGGTGTAAAGGGTGCGTAGACGGGTTAGCAAGTTAGTTGTGAAAGCCCTCGGCTTAACTGAGGAACTGCAACTAAAACTGTTAATCTTGAGTG	k__Bacteria; p__Firmicutes; c__Clostridia; o__Clostridiales; f__; g__; s__	p__Firmicutes	g__	0,036699639	NA	NA	NA	NA	NA	NA	NA
141	TACGTAGGGAGCAAGCGTTATCCGGATTTATTGGGTGTAAAGGGTGCGTAGACGGTAATGCAAGTTAGTTGTGAAATCCCTCGGCTTAACCGAGGAACTGCAACTAAAACTACATTTCTTGAGTG	k__Bacteria; p__Firmicutes; c__Clostridia; o__Clostridiales; f__; g__; s__	p__Firmicutes	g__	0,000314769	NA	0,002568226	NA	NA	NA	NA	NA
142	TACGTAGGGAGCAAGCGTTATCCGGATTTATTGGGTGTAAAGGGTGCGTAGACGGTAATGCAAGTTAGTTGTGAAATCCCTCGGCTTAACTGAGGAACTGCAACTAAAACTACATTTCTTGAGTA	k__Bacteria; p__Firmicutes; c__Clostridia; o__Clostridiales; f__; g__; s__	p__Firmicutes	g__	0,021858256	0,040128473	0,377098985	0,021910899	NA	NA	NA	NA
143	TACGTAGGGAGCAAGCGTTATCCGGATTTATTGGGTGTAAAGGGTGCGTAGGCGGTTTATTAGGTCTATGGTTTAATTCCGAAGCTTAACTTCGGTTCGCCATAGAAACCGATTTACTTGAGTAT	k__Bacteria; p__Tenericutes; c__Mollicutes; o__RF39; f__; g__; s__	p__Tenericutes	g__	0,00373213	0,083711987	NA	0,012452494	NA	NA	NA	NA
144	TACGTAGGGAGCAAGCGTTATCCGGATTTATTGGGTGTAAAGGGTGCGTAGGCGGTTTGATAGGTCTATGGTTTAAGTCCGAAGCTCAACTTCGGTTCGCCATAGAAACCGTCAGACTTGAGTAT	k__Bacteria; p__Tenericutes; c__Mollicutes; o__RF39; f__; g__; s__	p__Tenericutes	g__	0,000244292	NA	NA	NA	NA	NA	NA	NA
145	TACGTAGGGAGCAAGCGTTGTCCGGAATCACTGGGCGTAAAGGGTTCGCAGGCGGCAATGCAAGTCTCGTGTGAAAGGCAAGGGCTCAACCCTTGTAAGCACAAGAAACTGCATAGCTTGAGTAG	k__Bacteria; p__Firmicutes; c__Clostridia; o__Clostridiales; f__[Tissierellaceae]; g__Peptoniphilus; s__	p__Firmicutes	g__Peptoniphilus	0,002351976	NA	NA	NA	NA	NA	NA	NA
146	TACGTAGGGAGCAAGCGTTGTCCGGAATGACTGGGCGTAAAGGGAGCGTAGGTGGCCTTTTAAGTGAAATGTGAAAGCCCGGGGCTCAACTCCGGAATGTCATTTCATACTGGAAGGCTGGAGTG	k__Bacteria; p__Firmicutes; c__Clostridia; o__Clostridiales; f__; g__; s__	p__Firmicutes	g__	0,001100927	NA	NA	NA	NA	NA	NA	NA
147	TACGTAGGGAGCAAGCGTTGTCCGGAATGACTGGGCGTAAAGGGCGCGTAGGTGGTTTTGTAAGTCTGGAGTGAAACCCCCGTTTTCAAGGCGGGGCCTGCTTTGGAGACTGCAGGACTTGAGTG	k__Bacteria; p__Firmicutes; c__Clostridia; o__Clostridiales	p__Firmicutes	NA	0,001874222	NA	NA	NA	NA	NA	NA	NA
148	TACGTAGGGAGCAAGCGTTGTCCGGAATTACTGGGCGTAAAGGGTGCGTAGGCGGCGCAGTGAGTCAGAAGTGAAATATCGGGGCTTAACCCCGGGGCTGCTTCTGATACTGCTGTGCTTGAGTG	k__Bacteria; p__Firmicutes; c__Clostridia; o__Clostridiales; f__Christensenellaceae; g__; s__	p__Firmicutes	g__	0,001495663	NA	0,003633917	NA	NA	NA	NA	NA
149	TACGTAGGGAGCAAGCGTTGTCCGGAATTACTGGGTGTAAAGGGAGCGTAGGCGGGATGGCAAGTAGAATGTTAAATCCATCGGCTCAACCGGTGGCTGCGTTCTAAACTGCCGTTCTTGAGTGA	k__Bacteria; p__Firmicutes; c__Clostridia; o__Clostridiales; f__Ruminococcaceae; g__Anaerotruncus; s__	p__Firmicutes	g__Anaerotruncus	0,00093048	0,000781864	0,002740191	0,016573856	NA	NA	NA	NA
150	TACGTAGGGAGCAAGCGTTGTCCGGAATTACTGGGTGTAAAGGGAGCGTAGGCGGGTGCTCAAGTTGAATGTGAAATGCAGAGGCTCAACCTCTGAATTGCGTTCAAAACTGAGTATCTTGAGTG	k__Bacteria; p__Firmicutes; c__Clostridia; o__Clostridiales; f__Ruminococcaceae	p__Firmicutes	NA	0,000341277	NA	NA	NA	NA	NA	NA	NA
151	TACGTAGGGAGCAAGCGTTGTCCGGATTTACTGGGTGTAAAGGGCGTGTAGGCGGAGATGCAAGTCAGATGTGAAATCTGGGGGCTCAACCCCCAAACTGCATTTGAAACTGTATCCCTTGAGTA	k__Bacteria; p__Firmicutes; c__Clostridia; o__Clostridiales; f__Ruminococcaceae; g__; s__	p__Firmicutes	g__	0,003033089	NA	NA	NA	NA	NA	NA	NA
152	TACGTAGGGAGCAAGCGTTGTCCGGATTTACTGGGTGTAAAGGGCGTGTAGGCGGAGCGGCAAGTCAGGAGTGAAATCTCTGGGCTCAACCCAGAAACTGCTTTTGAAACTGTCGCCCTTGAGTA	k__Bacteria; p__Firmicutes; c__Clostridia; o__Clostridiales; f__Ruminococcaceae; g__; s__	p__Firmicutes	g__	0,000586106	NA	NA	NA	NA	NA	NA	NA
153	TACGTAGGGAGCAAGCGTTGTCCGGATTTACTGGGTGTAAAGGGCGTGTAGGCGGAGTTACAAGTCAGATGTGAAATCTGGGGGCTCAACCCCCAAACTGCATTTGAAACTGTAGCCCTTGAGTA	k__Bacteria; p__Firmicutes; c__Clostridia; o__Clostridiales; f__Ruminococcaceae; g__; s__	p__Firmicutes	g__	0,001336119	NA	NA	NA	NA	NA	NA	NA
154	TACGTAGGGAGCAAGCGTTGTCCGGATTTACTGGGTGTAAAGGGTGCGCAGGCGGGACTGCAAGTTGGATGTGAAATACCGGGGCTCAACCCCGGAGCTGCATCCAAAACTGTAGTTCTTGAGTG	k__Bacteria; p__Firmicutes; c__Clostridia; o__Clostridiales; f__Ruminococcaceae; g__; s__	p__Firmicutes	g__	0,000754353	NA	NA	NA	NA	NA	NA	NA
155	TACGTAGGGAGCAAGCGTTGTCCGGATTTACTGGGTGTAAAGGGTGCGTAGGCGGATCTGCAAGTCAGGCGTGAAATCCATGGGCTTAACCCATGAACTGCGCTTGAAACTGTGGGTCTTGAGTG	k__Bacteria; p__Firmicutes; c__Clostridia; o__Clostridiales; f__Ruminococcaceae; g__Ruminococcus; s__	p__Firmicutes	g__Ruminococcus	0,010240156	0,000150525	NA	0,002653331	NA	NA	NA	NA
156	TACGTAGGGAGCGAGCGTTATCCGGAATTATTGGGTGTAAAGGGTGCGTAGACGGGAAGATAAGTTAGTTGTGAAATCCCTCGGCTTAACTGAGGAACTGCAACTAAAACTGTTTTTCTTGAGTG	k__Bacteria; p__Firmicutes; c__Clostridia; o__Clostridiales; f__; g__; s__	p__Firmicutes	g__	0,047143131	NA	0,009052033	0,016731174	NA	NA	NA	NA
157	TACGTAGGGAGCGAGCGTTATCCGGAATTATTGGGTGTAAAGGGTGCGTAGACGGGAGAGCAAGTTAGTTGTGAAATCCCTCGGCTTAACTGAGGAACTGCAACTAAAACTACGATTCTTGAGTG	k__Bacteria; p__Firmicutes; c__Clostridia; o__Clostridiales; f__; g__; s__	p__Firmicutes	g__	0,000302541	0,000637022	NA	NA	NA	NA	NA	NA
158	TACGTAGGGAGCGAGCGTTATCCGGATTCATTGGGCGTAAAGCGCGCGTAGGCGGCCCGTCAAGCGGGGTTTCAAATCCAGGGGCTCAACCTCTGGCCGGACCCCGAACTGGCGGGCTCGAGTGC	k__Bacteria; p__Actinobacteria; c__Coriobacteriia; o__Coriobacteriales; f__Coriobacteriaceae; g__; s__	p__Actinobacteria	g__	0,080309279	NA	0,091973312	0,181832103	NA	NA	NA	NA
159	TACGTAGGGAGCGAGCGTTATCCGGATTTATTGGGCGTAAAGCGTGCGTAGGCGGTTTATTAAGTTTAAGATAAAAGCCCGGGGCTCAACTCCGGTTCGTCTTAAAAACTGGTAGACTTGAGTGT	k__Bacteria; p__Tenericutes; c__Mollicutes; o__RF39; f__; g__; s__	p__Tenericutes	g__	0,000218046	NA	NA	NA	NA	NA	NA	NA
160	TACGTAGGGAGCGAGCGTTATCCGGATTTATTGGGCGTAAAGGGTGCGTAGGCGGCTTGTTAAGTATGAAATTAAAGCCCGGGGCTTAACTCCGGTTCGTTTCATAAACTGGCTAGCTTGAGTAT	k__Bacteria; p__Tenericutes; c__Mollicutes; o__RF39; f__; g__; s__	p__Tenericutes	g__	0,002458792	NA	0,001833542	0,017483324	NA	NA	NA	NA
161	TACGTAGGGAGCGAGCGTTATCCGGATTTATTGGGTGTAAAGCGTGTGTAGGCGGTTACTTAAGTCTGTGGTCTAAGCCTGGAGCTCAACTCCAGTTCGCCATGGAAACTGAGTTACTTGAGTAT	k__Bacteria; p__Tenericutes; c__Mollicutes; o__RF39; f__; g__; s__	p__Tenericutes	g__	0,002692916	0,047465138	NA	0,018473156	NA	NA	NA	NA
162	TACGTAGGGAGCGAGCGTTATCCGGATTTATTGGGTGTAAAGCGTGTGTAGGCGGTTTATTAAGTCTGAGGTTTAATCCCGGAGCTTAACTCCGGTTCGCCTCAGAAACTGATTTACTTGAGTAT	k__Bacteria; p__Tenericutes; c__Mollicutes; o__RF39; f__; g__; s__	p__Tenericutes	g__	0,032306241	NA	NA	NA	NA	NA	NA	NA
163	TACGTAGGGAGCGAGCGTTATCCGGATTTATTGGGTGTAAAGGGTGCGTAGACGGGAAAGTAAGTTAGTTGTGAAAGCCCTCGGCTTAACTGAGGAACTGCAACTAAAACTGTTTTTCTTGAGTA	k__Bacteria; p__Firmicutes; c__Clostridia; o__Clostridiales; f__; g__; s__	p__Firmicutes	g__	0,000294115	NA	NA	NA	NA	NA	NA	NA
164	TACGTAGGGAGCGAGCGTTATCCGGATTTATTGGGTGTAAAGGGTGCGTAGACGGGAAATTAAGTTAGTTGTGAAAGCCCACGGCTCAACTGTGGAATTGCAACTAAAACTGATTTTCTTGAGTA	k__Bacteria; p__Firmicutes; c__Clostridia; o__Clostridiales; f__; g__; s__	p__Firmicutes	g__	0,001965694	NA	0,002833442	NA	NA	NA	NA	NA
165	TACGTAGGGAGCGAGCGTTATCCGGATTTATTGGGTGTAAAGGGTGCGTAGACGGGAAGGTAAGTTAGTTGTGAAAGCCCTCGGCTTAACTGAGGAACTGCAACTAAAACTGTCTTTCTTGAGTA	k__Bacteria; p__Firmicutes; c__Clostridia; o__Clostridiales; f__; g__; s__	p__Firmicutes	g__	0,009631227	NA	NA	NA	NA	NA	NA	NA
166	TACGTAGGGAGCGAGCGTTATCCGGATTTATTGGGTGTAAAGGGTGCGTAGACGGGAATACAAGTTAGTTGTGAAATACCTCGGCTTAACTGAGGAACTGCAACTAAAACTATATTTCTTGAGTA	k__Bacteria; p__Firmicutes; c__Clostridia; o__Clostridiales; f__; g__; s__	p__Firmicutes	g__	0,139329541	NA	0,606369739	0,019685159	NA	NA	NA	NA
167	TACGTAGGGAGCGAGCGTTATCCGGATTTATTGGGTGTAAAGGGTGCGTAGACGGGAATACAAGTTAGTTGTGAAATACCTCGGCTTAACTGAGGAACTGCAACTAAAACTATATTTCTTGAGTG	k__Bacteria; p__Firmicutes; c__Clostridia; o__Clostridiales; f__; g__; s__	p__Firmicutes	g__	0,00718848	0,002352597	NA	0,007925761	NA	NA	NA	NA
168	TACGTAGGGAGCGAGCGTTATCCGGATTTATTGGGTGTAAAGGGTGCGTAGACGGGAATACAAGTTAGTTGTGAAATACCTTGGCTTAACTGAGGAACTGCAACTAAAACTATATTTCTTGAGTA	k__Bacteria; p__Firmicutes; c__Clostridia; o__Clostridiales; f__; g__; s__	p__Firmicutes	g__	0,002251755	NA	NA	NA	NA	NA	NA	NA
169	TACGTAGGGAGCGAGCGTTGTCCGGAATTACTGGGCGTAAAGGGCGTGTAGGCGGGAATTTAAGTAAGGTGTGAAAACTCCGGGCTCAACCCGGAGACTGCACTTTAAACTGGATTTCTTGAGGG	k__Bacteria; p__Firmicutes; c__Clostridia; o__Clostridiales; f__Dehalobacteriaceae; g__Dehalobacterium; s__	p__Firmicutes	g__Dehalobacterium	0,000288473	NA	NA	NA	NA	NA	NA	NA
170	TACGTAGGGAGCGAGCGTTGTCCGGAATTACTGGGCGTAAAGGGTGCGTAGGCGGCCTGGTAAGTCAGATGTGAAATACCCGTGCTCAACATGGGGGGTGCATCTGATACTGTTAGGCTTGAGTG	k__Bacteria; p__Firmicutes; c__Clostridia; o__Clostridiales; f__Christensenellaceae; g__; s__	p__Firmicutes	g__	0,001135946	NA	NA	0,000903062	NA	NA	NA	NA
171	TACGTAGGGAGCGAGCGTTGTCCGGAATTACTGGGCGTAAAGGGTGCGTAGGCGGTCTGAAAAGTCGGATGTGAAATCCCCGTGCTTAACATGGGAGCTGCATTCGAAACTTTCGGACTTGAGTG	k__Bacteria; p__Firmicutes; c__Clostridia; o__Clostridiales; f__Christensenellaceae; g__; s__	p__Firmicutes	g__	0,019807052	0,003989877	NA	NA	NA	NA	NA	NA
172	TACGTAGGGAGCGAGCGTTGTCCGGAATTACTGGGTGTAAAGGGAGCGTAGGCGGGAAAGCAAGTTGGAAGTGAAATGCATGGGCTCAACCCATGAGCTGCTTTCAAAACTGTTTTTCTTGAGTG	k__Bacteria; p__Firmicutes; c__Clostridia; o__Clostridiales; f__Ruminococcaceae; g__; s__	p__Firmicutes	g__	0,132529441	NA	0,005733517	NA	NA	NA	NA	NA
173	TACGTAGGGAGCGAGCGTTGTCCGGAATTACTGGGTGTAAAGGGAGCGTAGGCGGGACGGCAAGTCAGATGTGAAAACTATGGGCTCAACCCATAGACTGCATTTGAAACTGTTGTTCTTGAGTG	k__Bacteria; p__Firmicutes; c__Clostridia; o__Clostridiales; f__Ruminococcaceae; g__Ruminococcus	p__Firmicutes	g__Ruminococcus	0,579312038	0,005094516	0,022267816	0,0044371	NA	NA	NA	NA
174	TACGTAGGGAGCGAGCGTTGTCCGGAATTACTGGGTGTAAAGGGAGCGTAGGCGGGACGGTAAGTCAGGTGTGAAATATACGTGCTCAACATGTAGACTGCACTTGAAACTGCTGTTCTTGAGTG	k__Bacteria; p__Firmicutes; c__Clostridia; o__Clostridiales; f__Ruminococcaceae; g__Ruminococcus; s__	p__Firmicutes	g__Ruminococcus	0,016777151	0,001417855	NA	0,04061817	NA	NA	NA	NA
175	TACGTAGGGAGCGAGCGTTGTCCGGAATTACTGGGTGTAAAGGGAGCGTAGGCGGGAGATCAAGTCAGATGTGAAAACTATGGGCTCAACCCATAACCTGCATTTGAAACTGTTCTTCTTGAGTG	k__Bacteria; p__Firmicutes; c__Clostridia; o__Clostridiales; f__Ruminococcaceae; g__Ruminococcus	p__Firmicutes	g__Ruminococcus	0,00027647	NA	0,00803511	NA	NA	NA	NA	NA
176	TACGTAGGGAGCGAGCGTTGTCCGGAATTACTGGGTGTAAAGGGAGCGTAGGCGGGAGTGCAAGTTGAATGTTTAATCTATGGGCTCAACCCATATCAGCGTTCAAAACTGCATTTCTTGAGTGA	k__Bacteria; p__Firmicutes; c__Clostridia; o__Clostridiales; f__Ruminococcaceae; g__Clostridium; s__methylpentosum	p__Firmicutes	g__Clostridium	0,040769391	0,000820181	0,000842458	0,007285086	NA	NA	NA	NA
177	TACGTAGGGAGCGAGCGTTGTCCGGAATTACTGGGTGTAAAGGGAGCGTAGGCGGGATGCCAAGTAGAATGTTAAATCCATCGGCTCAACTGGTGGCAGCGTTCTAAACTGGCGTTCTTGAGTGA	k__Bacteria; p__Firmicutes; c__Clostridia; o__Clostridiales; f__Ruminococcaceae; g__Anaerotruncus; s__	p__Firmicutes	g__Anaerotruncus	0,000234298	NA	0,000938104	NA	NA	NA	NA	NA
178	TACGTAGGGAGCGAGCGTTGTCCGGAATTACTGGGTGTAAAGGGAGCGTAGGCGGGATGGCAAGTTGGATGTTTAAACTAACGGCTCAACTGTTAGGTGCATCCAAAACTGCTGTTCTTGAGTGA	k__Bacteria; p__Firmicutes; c__Clostridia; o__Clostridiales; f__Ruminococcaceae	p__Firmicutes	NA	0,036683785	0,001393577	NA	NA	NA	NA	NA	NA
179	TACGTAGGGAGCGAGCGTTGTCCGGAATTACTGGGTGTAAAGGGTGAGTAGGCGGCACTACAAGTCAGGCGTGAAATGTGGAGGCTTAACCTCCAAGCTGCGTTTGAAACTGTAGAGCTTGAGTG	k__Bacteria; p__Firmicutes; c__Clostridia; o__Clostridiales; f__Ruminococcaceae	p__Firmicutes	NA	0,000249655	0,001512511	NA	NA	NA	NA	NA	NA
180	TACGTAGGGAGCGAGCGTTGTCCGGAATTACTGGGTGTAAAGGGTGCGTAGGCGGCCTTGTGGGTCAGGCGTGAAATACATGGGCTTAACTCATGGACTGCGCTTGAAACTATAAGGCTTGAGTG	k__Bacteria; p__Firmicutes; c__Clostridia; o__Clostridiales; f__Ruminococcaceae; g__Ruminococcus; s__	p__Firmicutes	g__Ruminococcus	0,006593538	0,000884558	NA	NA	NA	NA	NA	NA
181	TACGTAGGGAGCGAGCGTTGTCCGGAATTACTGGGTGTAAAGGGTGCGTAGGCGGGGGACCAAGTCAGGTGTGAAAACTATCGGCTTAACCGGTAGCCTGCACTTGAAACTGGCCCTCTTGAGTG	k__Bacteria; p__Firmicutes; c__Clostridia; o__Clostridiales; f__Ruminococcaceae; g__Ruminococcus; s__	p__Firmicutes	g__Ruminococcus	0,024915301	NA	NA	NA	NA	NA	NA	NA
182	TACGTAGGGAGCGAGCGTTGTCCGGAATTACTGGGTGTAAAGGGTGCGTAGGCGGGGTTGCAAGTCAGGCGTGAAATCCATCGGCTTAACCGGTGAACTGCGCTTGAAACTGTAATTCTTGAGTG	k__Bacteria; p__Firmicutes; c__Clostridia; o__Clostridiales; f__Ruminococcaceae; g__Ruminococcus; s__	p__Firmicutes	g__Ruminococcus	0,000664891	0,001416117	NA	NA	NA	NA	NA	NA
183	TACGTAGGGAGCGAGCGTTGTCCGGATTTACTGGGTGTAAAGGGCGCGTAGGCGGGCCTGCAAGTCAGATGTGAAATACCGGGGCTTAACCCCGGGGCTGCATTTGAAACTGTGGGTCTTGAGTG	k__Bacteria; p__Firmicutes; c__Clostridia; o__Clostridiales; f__Ruminococcaceae; g__; s__	p__Firmicutes	g__	0,000290703	NA	NA	NA	NA	NA	NA	NA
184	TACGTAGGGAGCGAGCGTTGTCCGGATTTACTGGGTGTAAAGGGCGTGCAGCCGGGCTGGTAAGTCAGATGTGAAATCCGTGGGCTTAACCCACGAACTGCATTTGAAACTGCTGGTCTTGAGTA	k__Bacteria; p__Firmicutes; c__Clostridia; o__Clostridiales; f__Ruminococcaceae; g__Oscillospira	p__Firmicutes	g__Oscillospira	0,002100273	NA	NA	NA	NA	NA	NA	NA
185	TACGTAGGGAGCGAGCGTTGTCCGGATTTACTGGGTGTAAAGGGCGTGTAGGCGGAGCTGCAAGTCAGATGTGAAATCTGGGGGCTTAACCCCCAAACTGCATTTGAAACTGTAGCCCTTGAGTA	k__Bacteria; p__Firmicutes; c__Clostridia; o__Clostridiales; f__Ruminococcaceae; g__; s__	p__Firmicutes	g__	0,000240507	0,000411872	NA	NA	NA	NA	NA	NA
186	TACGTAGGGAGCGAGCGTTGTCCGGATTTACTGGGTGTAAAGGGTGCGTAGGCGGATAGGCAAGTCAGTGGTGAAATCTATGGGCTTAACCCATAAACTGCCATTGAAACTGTTTATCTTGAGTG	k__Bacteria; p__Firmicutes; c__Clostridia; o__Clostridiales; f__Ruminococcaceae; g__Ruminococcus; s__	p__Firmicutes	g__Ruminococcus	0,000545864	0,00151428	NA	NA	NA	NA	NA	NA
187	TACGTAGGGAGCGAGCGTTGTCCGGATTTACTGGGTGTAAAGGGTGCGTAGGCGGATTGGCAAGTCAGAAGTGAAATCCATGGGCTTAACCCATGAACTGCTTTTGAAACTGTTAGTCTTGAGTG	k__Bacteria; p__Firmicutes; c__Clostridia; o__Clostridiales; f__Ruminococcaceae; g__Ruminococcus; s__	p__Firmicutes	g__Ruminococcus	0,000490214	0,000155452	NA	0,020443294	NA	NA	NA	NA
188	TACGTAGGGAGCGAGCGTTGTCCGGATTTACTGGGTGTAAAGGGTGCGTAGGCGGCCGAGCAAGTCAGTTGTGAAAACTATGGGCTTAACCCATAACGTGCAATTGAAACTGTCCGGCTTGAGTG	k__Bacteria; p__Firmicutes; c__Clostridia; o__Clostridiales; f__Ruminococcaceae; g__Ruminococcus; s__	p__Firmicutes	g__Ruminococcus	0,018304859	NA	0,003692915	0,043052805	NA	NA	NA	NA
189	TACGTAGGGAGCGAGCGTTGTCCGGATTTACTGGGTGTAAAGGGTGCGTAGGCGGCGAGGCAAGTCAGGCGTGAAATCTATGGGCTTAACCCATAAACTGCGCTTGAAACTGTCTTGCTTGAGTG	k__Bacteria; p__Firmicutes; c__Clostridia; o__Clostridiales; f__Ruminococcaceae; g__Ruminococcus; s__	p__Firmicutes	g__Ruminococcus	0,101333337	0,006628421	0,007456092	0,003404403	NA	NA	NA	NA
190	TACGTAGGGAGCGAGCGTTGTCCGGATTTACTGGGTGTAAAGGGTGCGTAGGCGGGAAAGCAAGTCAGGTGTGAAATACCGGGGCTCAACTCCGGGGCTGCGCTTGAAACTGTTTTTCTTGAGTG	k__Bacteria; p__Firmicutes; c__Clostridia; o__Clostridiales; f__Ruminococcaceae	p__Firmicutes	NA	0,011680415	NA	NA	0,041265556	NA	NA	NA	NA
191	TACGTAGGGAGCGAGCGTTGTCCGGATTTACTGGGTGTAAAGGGTGCGTAGGCGGGACTGCAAGTCAGACGTGAAATGCCGCGGCTTAACTGCGGAGCTGCGTTTGAAACTGTGGTTCTTGAGTG	k__Bacteria; p__Firmicutes; c__Clostridia; o__Clostridiales; f__Ruminococcaceae; g__Ruminococcus; s__	p__Firmicutes	g__Ruminococcus	0,000383004	0,000552556	NA	NA	NA	NA	NA	NA
192	TACGTAGGGAGCGAGCGTTGTCCGGATTTACTGGGTGTAAAGGGTGCGTAGGCGGGATGGCAAGTCAGATGTGAAATGCCGGGGCTCAACCCCGGAGCTGCATTTGAAACTGTCGTTCTTGAGTG	k__Bacteria; p__Firmicutes; c__Clostridia; o__Clostridiales; f__Ruminococcaceae; g__Ruminococcus	p__Firmicutes	g__Ruminococcus	0,000630523	0,007682614	NA	NA	NA	NA	NA	NA
193	TACGTAGGGAGCGAGCGTTGTCCGGATTTACTGGGTGTAAAGGGTGCGTAGGCGGGATGGCAAGTCAGATGTGAAATGCCGGGGCTCAACTCCGGAGCTGCATTTGAAACTGTCGTTCTTGAGTG	k__Bacteria; p__Firmicutes; c__Clostridia; o__Clostridiales; f__Ruminococcaceae; g__Ruminococcus; s__	p__Firmicutes	g__Ruminococcus	0,000402528	NA	NA	NA	NA	NA	NA	NA
194	TACGTAGGGAGCGAGCGTTGTCCGGATTTACTGGGTGTAAAGGGTGCGTAGGCGGGCTGTCAAGTCAGATGTGAAATACCGGGGCTCAACTCCGGGGCTGCATTTGAAACTGATGGTCTTGAGTG	k__Bacteria; p__Firmicutes; c__Clostridia; o__Clostridiales; f__Ruminococcaceae	p__Firmicutes	NA	0,270754823	0,128703489	NA	0,068162847	NA	NA	NA	NA
195	TACGTAGGGCGCGAGCGTTGTCCGGAATTATTGGGCGTAAAGAGCTTGTAGGCGGTTGGTCGCGTCTGCTGTGAAAGGCTGGGGCTTAACCCTGGTTTTGCAGTGGGTACGGGCTAACTAGAGTG	k__Bacteria; p__Actinobacteria; c__Actinobacteria; o__Actinomycetales; f__Micrococcaceae; g__Rothia; s__dentocariosa	p__Actinobacteria	g__Rothia	0,001692557	NA	NA	0,004304903	NA	NA	NA	NA
196	TACGTAGGGCGCGAGCGTTGTCCGGAATTATTGGGCGTAAAGAGCTTGTAGGCGGTTTGTCGCGTCTGCTGTGAAAGGCCGGAGCTTAACTCCGTGTATTGCAGTGGGTACGGGCAGACTAGAGT	k__Bacteria; p__Actinobacteria; c__Actinobacteria; o__Actinomycetales; f__Micrococcaceae; g__Rothia; s__mucilaginosa	p__Actinobacteria	g__Rothia	0,004072094	NA	NA	NA	NA	NA	NA	NA
197	TACGTAGGGCGCGAGCGTTGTCCGGAATTATTGGGCGTAAAGAGCTTGTAGGCGGTTTGTCGCGTCTGCTGTGAAAGGCCGGGGCTTAACCCCGTGTATTGCAGTGGGTACGGGCAGACTAGAGT	k__Bacteria; p__Actinobacteria; c__Actinobacteria; o__Actinomycetales; f__Micrococcaceae; g__Rothia; s__mucilaginosa	p__Actinobacteria	g__Rothia	0,003806542	0,001125421	NA	0,00458725	NA	NA	NA	NA
198	TACGTAGGGCGCGAGCGTTGTCCGGAATTATTGGGCGTAAAGAGCTTGTAGGCGGTTTGTCGCGTCTGCTGTGAAAGGCCGGGGCTTAACTCCGTGTATTGCAGTGGGTACGGGCAGACTAGAGT	k__Bacteria; p__Actinobacteria; c__Actinobacteria; o__Actinomycetales; f__Micrococcaceae; g__Rothia; s__mucilaginosa	p__Actinobacteria	g__Rothia	0,003545489	NA	NA	NA	NA	NA	NA	NA
199	TACGTAGGGCGCGAGCGTTGTCCGGAATTATTGGGCGTAAAGGGCTTGTAGGCGGTTGGTCGCGTCTGCCGTGAAATCCTCTGGCTTAACTGGGGGCGTGCGGTGGGTACGGGCTGACTTGAGTG	k__Bacteria; p__Actinobacteria; c__Actinobacteria; o__Actinomycetales; f__Actinomycetaceae; g__Actinomyces; s__	p__Actinobacteria	g__Actinomyces	0,010381669	0,001716284	NA	0,015857567	NA	NA	NA	NA
200	TACGTAGGGCGCGAGCGTTGTCCGGAATTATTGGGCGTAAAGGGCTTGTAGGCGGTTGGTCGCGTCTGCCGTGAAATTCTCTGGCTTAACTGGGGGCGTGCGGTGGGTACGGGCTGACTTGAGTG	k__Bacteria; p__Actinobacteria; c__Actinobacteria; o__Actinomycetales; f__Actinomycetaceae; g__Actinomyces; s__	p__Actinobacteria	g__Actinomyces	0,001871665	NA	NA	NA	NA	NA	NA	NA
201	TACGTAGGGGACAAGCGTTATCCGGATTTATTGGGCGTAAAGCGTGCGTAGGCGGCATATTAAGTTTAAGATAAAAGCCCGGGGCTTAACTCCGGTTCGTCTTAAAAACTGATAAGCTTGAGTGT	k__Bacteria; p__Tenericutes; c__Mollicutes; o__RF39; f__; g__; s__	p__Tenericutes	g__	0,000707322	NA	NA	NA	NA	NA	NA	NA
202	TACGTAGGGGGCAAGCGTTATCCGGAATTACTGGGTGTAAAGGGAGCGTAGGCGGCATGGTAAGCCAGATGTGAAAGCCCGAAGCTTAACTTCGAGGATTGCATTTGGAACTATCAAGCTAGAGT	k__Bacteria; p__Firmicutes; c__Clostridia; o__Clostridiales; f__; g__; s__	p__Firmicutes	g__	0,000631943	NA	NA	NA	NA	NA	NA	NA
203	TACGTAGGGGGCAAGCGTTATCCGGAATTACTGGGTGTAAAGGGAGCGTAGGCGGCATGGTAAGTAAGATGTGAAAGCCCGAGGCTTAACCTCGAGGATTGCATTTTAAACTATCAAGCTAGAGT	k__Bacteria; p__Firmicutes; c__Clostridia; o__Clostridiales; f__; g__; s__	p__Firmicutes	g__	0,004072791	NA	NA	NA	NA	NA	NA	NA
204	TACGTAGGGGGCAAGCGTTATCCGGAATTACTGGGTGTAAAGGGTGAGTAGGCGGCATGACAAGTAAGATGTGAAAGCCCGTGGCTTAACCACGGGATTGCATTTTAAACTGTTGAGCTAGAGTA	k__Bacteria; p__Firmicutes; c__Clostridia; o__Clostridiales; f__; g__; s__	p__Firmicutes	g__	0,025230767	0,016433082	NA	NA	NA	NA	NA	NA
205	TACGTAGGGGGCAAGCGTTATCCGGAATTACTGGGTGTAAAGGGTGAGTAGGCGGCATGGTAAGTTAGATGTGAAAGCCCGGGGCTTAACCCCGGGATTGCATTTAAAACTATCAAGCTCGAGTT	k__Bacteria; p__Firmicutes; c__Clostridia; o__Clostridiales; f__; g__; s__	p__Firmicutes	g__	0,000468437	NA	NA	NA	NA	NA	NA	NA
206	TACGTAGGGGGCAAGCGTTATCCGGAATTACTGGGTGTAAAGGGTGCGTAGGTGGTATGGCAAGTCAGAAGTGAAAACCCAGGGCTTAACTCTGGGACTGCTTTTGAAACTGTCAGACTAGAGTG	k__Bacteria; p__Firmicutes; c__Clostridia; o__Clostridiales; f__Lachnospiraceae; g__Coprococcus; s__	p__Firmicutes	g__Coprococcus	0,026882988	0,086905161	0,07284819	0,075705255	NA	NA	NA	NA
207	TACGTAGGGGGCAAGCGTTATCCGGAATTACTGGGTGTAAAGGGTGCGTAGGTGGTATGGCAAGTCAGAAGTGAAAACCCAGGGCTTAACTCTGGGACTGCTTTTGAAACTGTCAGACTGGAGTG	k__Bacteria; p__Firmicutes; c__Clostridia; o__Clostridiales; f__Lachnospiraceae; g__Coprococcus; s__	p__Firmicutes	g__Coprococcus	0,245530266	NA	NA	NA	NA	NA	NA	NA
208	TACGTAGGGGGCAAGCGTTATCCGGAATTATTGGGCGTAAAGAGTACGTAGGTGGTTACCTAAGCACGGGGTATAAGGCAATGGCTCAACCATTGTTTGCCTTGTGAACTGGGCTACTTGAGTGC	k__Bacteria; p__Firmicutes; c__Clostridia; o__Clostridiales; f__[Mogibacteriaceae]; g__; s__	p__Firmicutes	g__	0,000740118	NA	NA	NA	NA	NA	NA	NA
209	TACGTAGGGGGCAAGCGTTATCCGGAATTATTGGGCGTAAAGAGTACGTAGGTGGTTTCCTAAGCACAGGGTTTAAGGCTAAGGCTCAACCATAGTTCGCCCTGTGAACTGGGAGACTTGAGTGC	k__Bacteria; p__Firmicutes; c__Clostridia; o__Clostridiales; f__[Mogibacteriaceae]; g__; s__	p__Firmicutes	g__	0,000813901	0,000511618	NA	NA	NA	NA	NA	NA
210	TACGTAGGGGGCAAGCGTTATCCGGAATTATTGGGCGTAAAGAGTACGTAGGTGGTTTTCTAAGCACGGGGTTTAAGGCAATGGCTTAACCATTGTTCGCCTTGTGAACTGGAAGACTTGAGTGC	k__Bacteria; p__Firmicutes; c__Clostridia; o__Clostridiales; f__[Mogibacteriaceae]; g__; s__	p__Firmicutes	g__	0,003059122	NA	0,004985934	0,00318464	NA	NA	NA	NA
211	TACGTAGGGGGCAAGCGTTATCCGGAATTATTGGGCGTAAAGAGTGCGTAGGTGGTTACCTAAGCAGGGGGTGAAAGGCACTGGCTTAACCAATGTCAGCCCCCTGAACTGGGTACCTTGAGTGC	k__Bacteria; p__Firmicutes; c__Clostridia; o__Clostridiales; f__[Mogibacteriaceae]; g__; s__	p__Firmicutes	g__	0,090804067	0,045379514	NA	0,030101312	NA	NA	NA	NA
212	TACGTAGGGGGCAAGCGTTATCCGGAATTATTGGGCGTAAAGAGTGCGTAGGTGGTTATCTAAGCGTAAGGTTTAAGCGTGCAGCTCAACTGCATCTCGCCTTGCGAACTGGACTACTTGAGTGC	k__Bacteria; p__Firmicutes; c__Clostridia; o__Clostridiales; f__[Mogibacteriaceae]; g__Mogibacterium; s__	p__Firmicutes	g__Mogibacterium	0,001851502	NA	NA	NA	NA	NA	NA	NA
213	TACGTAGGGGGCAAGCGTTATCCGGAATTATTGGGCGTAAAGGGTGCGTAGGCGGGTTATCAAGTCTTTGGTTAAAATGCGGTGCTCAACGCCGTAGTGCCAAAGAAACTGATAGTCTAGAGTAT	k__Bacteria; p__Tenericutes; c__Mollicutes; o__Anaeroplasmatales; f__Anaeroplasmataceae; g__; s__	p__Tenericutes	g__	0,004202864	1,370,593,689	0,008699244	NA	NA	NA	NA	NA
214	TACGTAGGGGGCAAGCGTTATCCGGATTCATTGGGCGTAAAGCGCTCGTAGGCGGTCTGTTAGGTCGGGAGTTAAATCCGGGGGCTCAACCCCCGTTCGCTCCCGATACCGGCAGACTTGAGTTT	k__Bacteria; p__Actinobacteria; c__Coriobacteriia; o__Coriobacteriales; f__Coriobacteriaceae; g__Atopobium; s__	p__Actinobacteria	g__Atopobium	0,001522174	NA	0,24580523	NA	NA	NA	NA	NA
215	TACGTAGGGGGCAAGCGTTATCCGGATTTACTGGGTGTAAAGGGAGCGCAGACGGCACTGCAAGTCTGAAGTGAAAGCCCGGGGCTCAACCCCGGGACTGCTTTGGAAACTGTAGGGCTAGAGTG	k__Bacteria; p__Firmicutes; c__Clostridia; o__Clostridiales; f__Lachnospiraceae	p__Firmicutes	NA	0,000227796	0,000404006	0,02467223	NA	NA	NA	NA	NA
216	TACGTAGGGGGCAAGCGTTATCCGGATTTACTGGGTGTAAAGGGAGCGCAGGCGGATGGCTAAGTCTGATGTGAAAGCCCGGGGCTCAACCCCGGGACTGCATTGGAAACTGGTTATCTTGAGTG	k__Bacteria; p__Firmicutes; c__Clostridia; o__Clostridiales; f__Lachnospiraceae; g__; s__	p__Firmicutes	g__	0,02207594	0,032215079	0,001978347	0,007759153	NA	NA	NA	NA
217	TACGTAGGGGGCAAGCGTTATCCGGATTTACTGGGTGTAAAGGGAGCGCAGGCGGCATGATAAGTCTGATGTGAAAACCCAAGGCTCAACCATGGGACTGCATTGGAAACTGTCGTGCTAGAGTG	k__Bacteria; p__Firmicutes; c__Clostridia; o__Clostridiales; f__Lachnospiraceae; g__; s__	p__Firmicutes	g__	0,001026135	NA	NA	0,004703121	NA	NA	NA	NA
218	TACGTAGGGGGCAAGCGTTATCCGGATTTACTGGGTGTAAAGGGAGCGCAGGCGGCATGATAAGTCTGATGTGAAAACCCAAGGCTCAACCATGGGACTGCATTGGAAACTGTCGTGCTGGAGTG	k__Bacteria; p__Firmicutes; c__Clostridia; o__Clostridiales; f__Lachnospiraceae; g__; s__	p__Firmicutes	g__	0,99102162	1,050,742,024	0,690370912	0,079217897	NA	NA	NA	NA
219	TACGTAGGGGGCAAGCGTTATCCGGATTTACTGGGTGTAAAGGGAGCGCAGGCGGTCTGTCAAGTCTGATGTGAAATCCCGGGGCTCAACCCTGGAACTGCATTGGAAACTGTCAGACTAGAGTG	k__Bacteria; p__Firmicutes; c__Clostridia; o__Clostridiales; f__Lachnospiraceae; g__; s__	p__Firmicutes	g__	0,00026034	NA	NA	NA	NA	NA	NA	NA
220	TACGTAGGGGGCAAGCGTTATCCGGATTTACTGGGTGTAAAGGGAGCGCAGGCGGTGCGGCAAGTCTGATGTGAAAGCCCGGGGCTCAACCCCGGGACTGCATTGGAAACTGTCGTACTTGAGTA	k__Bacteria; p__Firmicutes; c__Clostridia; o__Clostridiales; f__Lachnospiraceae; g__Lachnobacterium; s__	p__Firmicutes	g__Lachnobacterium	0,10400971	0,087099099	0,175020279	0,127836458	NA	NA	NA	NA
221	TACGTAGGGGGCAAGCGTTATCCGGATTTACTGGGTGTAAAGGGAGCGCAGGTGGCAAGGCAAGCCAGAAGTGAAAACCCGGGGCTTAACCCCGTGGATTGCTTTTGGAACTGTCTGGCTAGAGT	k__Bacteria; p__Firmicutes; c__Clostridia; o__Clostridiales; f__Lachnospiraceae	p__Firmicutes	NA	0,000319001	NA	NA	NA	NA	NA	NA	NA
222	TACGTAGGGGGCAAGCGTTATCCGGATTTACTGGGTGTAAAGGGAGCGTAGACGGAAGTGCAAGTCAGAAGTGAAAGCCCGGGGCTTAACCCCGGGACTGCTTTTGAAACTGTGCATCTAGAGTG	k__Bacteria; p__Firmicutes; c__Clostridia; o__Clostridiales; f__Lachnospiraceae	p__Firmicutes	NA	0,072553808	0,00250768	0,054778326	0,00111847	NA	NA	NA	NA
223	TACGTAGGGGGCAAGCGTTATCCGGATTTACTGGGTGTAAAGGGAGCGTAGACGGAATGGCAAGTCTGATGTGAAAGGCCGGGGCTCAACCCCGGGACTGCATTGGAAACTGCCAATCTAGAGTA	k__Bacteria; p__Firmicutes; c__Clostridia; o__Clostridiales; f__Lachnospiraceae; g__; s__	p__Firmicutes	g__	0,001560664	0,007576179	NA	NA	NA	NA	NA	NA
224	TACGTAGGGGGCAAGCGTTATCCGGATTTACTGGGTGTAAAGGGAGCGTAGACGGAGAGGCAAGTCTGATGTGAAAACCCGGGGCTCAACCCCGGGACTGCATTGGAAACTGTTTTTCTAGAGTG	k__Bacteria; p__Firmicutes; c__Clostridia; o__Clostridiales; f__Lachnospiraceae; g__[Ruminococcus]; s__	p__Firmicutes	g__[Ruminococcus]	0,008554015	NA	NA	NA	NA	NA	NA	NA
225	TACGTAGGGGGCAAGCGTTATCCGGATTTACTGGGTGTAAAGGGAGCGTAGACGGAGCAGCAAGTCTGATGTGAAAGGCGGGGGCTCAACCCCCGGACTGCATTGGAAACTGTTGATCTTGAGTA	k__Bacteria; p__Firmicutes; c__Clostridia; o__Clostridiales; f__Lachnospiraceae; g__Blautia; s__	p__Firmicutes	g__Blautia	0,001056245	NA	NA	0,017697169	NA	NA	NA	NA
226	TACGTAGGGGGCAAGCGTTATCCGGATTTACTGGGTGTAAAGGGAGCGTAGACGGATGGACAAGTCTGATGTGAAAGGCTGGGGCTCAACCCCGGGACTGCATTGGAAACTGCCCGTCTTGAGTG	k__Bacteria; p__Firmicutes; c__Clostridia; o__Clostridiales; f__Lachnospiraceae; g__Blautia; s__	p__Firmicutes	g__Blautia	0,076199309	0,133024694	NA	0,462744535	NA	NA	NA	NA
227	TACGTAGGGGGCAAGCGTTATCCGGATTTACTGGGTGTAAAGGGAGCGTAGACGGATTAGCAAGTCTGATGTGAAAGGCAGGGGCTCAACCCCTGGACTGCATTGGAAACTGCCAGTCTTGAGTG	k__Bacteria; p__Firmicutes; c__Clostridia; o__Clostridiales; f__Lachnospiraceae; g__Blautia; s__	p__Firmicutes	g__Blautia	0,059535819	0,011374336	0,011465102	NA	NA	NA	NA	NA
228	TACGTAGGGGGCAAGCGTTATCCGGATTTACTGGGTGTAAAGGGAGCGTAGACGGCAAGGCAAGTCTGAAGTGAAAGCCCGGTGCTTAACGCCGGGACTGCTTTGGAAACTGTTTAGCTGGAGTG	k__Bacteria; p__Firmicutes; c__Clostridia; o__Clostridiales	p__Firmicutes	NA	0,082651526	NA	0,00201967	0,01044223	NA	NA	NA	NA
229	TACGTAGGGGGCAAGCGTTATCCGGATTTACTGGGTGTAAAGGGAGCGTAGACGGCAAGGCAAGTCTGATGTGAAAACCCAGGGCTTAACCCTGGGACTGCATTGGAAACTGTCTGGCTCGAGTG	k__Bacteria; p__Firmicutes; c__Clostridia; o__Clostridiales; f__Lachnospiraceae; g__Clostridium; s__clostridioforme	p__Firmicutes	g__Clostridium	217,459,773	NA	0,485830354	0,700703693	NA	NA	NA	NA
230	TACGTAGGGGGCAAGCGTTATCCGGATTTACTGGGTGTAAAGGGAGCGTAGACGGCAAGGCAAGTCTGATGTGAAAACCCAGGGCTTAACCCTGGGACTGCATTGGAAACTGTCTGGCTTGAGTG	k__Bacteria; p__Firmicutes; c__Clostridia; o__Clostridiales; f__Lachnospiraceae; g__Clostridium; s__clostridioforme	p__Firmicutes	g__Clostridium	0,00788485	NA	NA	0,005116513	NA	NA	NA	NA
231	TACGTAGGGGGCAAGCGTTATCCGGATTTACTGGGTGTAAAGGGAGCGTAGACGGCACAGCAAGTCTGAAGTGAAATCCCCGGGCTCAACCCGGGAACTGCTTTGGAAACTGCTGGGCTGGAGTG	k__Bacteria; p__Firmicutes; c__Clostridia; o__Clostridiales; f__Lachnospiraceae; g__; s__	p__Firmicutes	g__	0,000501305	NA	NA	0,062003197	NA	NA	NA	NA
232	TACGTAGGGGGCAAGCGTTATCCGGATTTACTGGGTGTAAAGGGAGCGTAGACGGCAGCGCAAGTCTGAAGTGAAAGCCCGGGGCTCAACCCCGGAATGGCTTTGGAAACTGCGCGGCTAGAGTA	k__Bacteria; p__Firmicutes; c__Clostridia; o__Clostridiales; f__Lachnospiraceae	p__Firmicutes	NA	0,004309694	0,011719771	NA	NA	NA	NA	NA	NA
233	TACGTAGGGGGCAAGCGTTATCCGGATTTACTGGGTGTAAAGGGAGCGTAGACGGCAGCGCAAGTCTGAAGTGAAAGCCCGGGGCTCAACCCCGGAATGGCTTTGGAAACTGTGCAGCTAGAGTA	k__Bacteria; p__Firmicutes; c__Clostridia; o__Clostridiales; f__Lachnospiraceae	p__Firmicutes	NA	0,016323956	NA	NA	NA	NA	NA	NA	NA
234	TACGTAGGGGGCAAGCGTTATCCGGATTTACTGGGTGTAAAGGGAGCGTAGACGGCAGCGCAAGTCTGAAGTGAAAGCCCGGGGCTCAACCCCGGAATGGCTTTGGAAACTGTGCAGCTGGAGTA	k__Bacteria; p__Firmicutes; c__Clostridia; o__Clostridiales; f__Lachnospiraceae	p__Firmicutes	NA	0,010347317	0,015519993	NA	NA	NA	NA	NA	NA
235	TACGTAGGGGGCAAGCGTTATCCGGATTTACTGGGTGTAAAGGGAGCGTAGACGGCAGCGCAAGTCTGAAGTGAAAGCCCGGGGCTCAACCCCGGAATGGCTTTGGAAACTGTGCGGCTAGAGTA	k__Bacteria; p__Firmicutes; c__Clostridia; o__Clostridiales; f__Lachnospiraceae	p__Firmicutes	NA	0,005354443	0,009067119	0,067384471	NA	NA	NA	NA	NA
236	TACGTAGGGGGCAAGCGTTATCCGGATTTACTGGGTGTAAAGGGAGCGTAGACGGCATAACAAGTCTGATGTGAAAGGCTGGGGCTTAACCCCGGGACTGCATTGGAAACTGTTAAGCTTGAGTG	k__Bacteria; p__Firmicutes; c__Clostridia; o__Clostridiales; f__Lachnospiraceae; g__Blautia; s__	p__Firmicutes	g__Blautia	0,010110378	NA	0,001104667	NA	NA	NA	NA	NA
237	TACGTAGGGGGCAAGCGTTATCCGGATTTACTGGGTGTAAAGGGAGCGTAGACGGCATCACAAGTCAGAAGTGAAAATCCGGGGCTCAACCCCGGAACTGCTTTTGAAACTGTGGAGCTGGAGTG	k__Bacteria; p__Firmicutes; c__Clostridia; o__Clostridiales; f__Lachnospiraceae; g__Butyrivibrio; s__crossotus	p__Firmicutes	g__Butyrivibrio	0,265353176	NA	0,081769495	0,0397117	NA	NA	NA	NA
238	TACGTAGGGGGCAAGCGTTATCCGGATTTACTGGGTGTAAAGGGAGCGTAGACGGCATGGCAAGCCAGATGTGAAAGCCCGGGGCTCAACCCCGGGACTGCATTTGGAACTGTCAGGCTAGAGTG	k__Bacteria; p__Firmicutes; c__Clostridia; o__Clostridiales; f__Lachnospiraceae; g__[Ruminococcus]; s__gnavus	p__Firmicutes	g__[Ruminococcus]	0,133389708	NA	NA	0,083860184	NA	NA	NA	NA
239	TACGTAGGGGGCAAGCGTTATCCGGATTTACTGGGTGTAAAGGGAGCGTAGACGGCATGGCAAGTCTGAAGTGAAATGCGGGGGCTCAACCCCTGAACTGCTTTGGAAACTGTCAGGCTGGAGTG	k__Bacteria; p__Firmicutes; c__Clostridia; o__Clostridiales; f__Lachnospiraceae; g__; s__	p__Firmicutes	g__	0,616103438	NA	0,032288296	0,016533371	NA	NA	NA	NA
240	TACGTAGGGGGCAAGCGTTATCCGGATTTACTGGGTGTAAAGGGAGCGTAGACGGCATGGCAAGTCTGATGTGAAAACTTGGGGCTCAACCCCAAGACTGCATTGGAAACTGTTAAGCTAGAGTG	k__Bacteria; p__Firmicutes; c__Clostridia; o__Clostridiales; f__Lachnospiraceae; g__; s__	p__Firmicutes	g__	0,000287137	NA	NA	0,012218772	NA	NA	NA	NA
241	TACGTAGGGGGCAAGCGTTATCCGGATTTACTGGGTGTAAAGGGAGCGTAGACGGCGAAGCAAGTCTGAAGTGAAAGCCCGGGGCTTAACCCCGGGACTGCTTTGGAAACTGTTTTGCTAGAGTG	k__Bacteria; p__Firmicutes; c__Clostridia; o__Clostridiales; f__Lachnospiraceae	p__Firmicutes	NA	0,000309352	NA	0,094672453	NA	NA	NA	NA	NA
242	TACGTAGGGGGCAAGCGTTATCCGGATTTACTGGGTGTAAAGGGAGCGTAGACGGCGACACAAGTCTGAAGTGAAATACCTGGGCTCAACCTGGGAACTGCTTTGGAAACTGTGTTGCTAGAGTG	k__Bacteria; p__Firmicutes; c__Clostridia; o__Clostridiales; f__Lachnospiraceae	p__Firmicutes	NA	0,000274565	0,00119181	NA	NA	NA	NA	NA	NA
243	TACGTAGGGGGCAAGCGTTATCCGGATTTACTGGGTGTAAAGGGAGCGTAGACGGCGACGCAAGTCTGAAGTGAAATACCCGGGCTCAACCTGGGAACTGCTTTGGAAACTGTGTTGCTAGAGTG	k__Bacteria; p__Firmicutes; c__Clostridia; o__Clostridiales; f__Lachnospiraceae	p__Firmicutes	NA	0,12138246	0,138184407	0,012798841	0,142919699	NA	NA	NA	NA
244	TACGTAGGGGGCAAGCGTTATCCGGATTTACTGGGTGTAAAGGGAGCGTAGACGGCGAGACAAGTCTGAAGTGAAAGCCCGGGGCTCAACCCCGGGACTGCTTTGGAAACTGCCTTGCTAGAGTG	k__Bacteria; p__Firmicutes; c__Clostridia; o__Clostridiales; f__Lachnospiraceae	p__Firmicutes	NA	0,029352522	0,004757027	NA	0,038001017	NA	NA	NA	NA
245	TACGTAGGGGGCAAGCGTTATCCGGATTTACTGGGTGTAAAGGGAGCGTAGACGGCGATGCAAGTCTGAAGTGAAAGCCCGGGGCTCAACCCCGGGACTGCTTTGGAAACTGCCTTGCTAGAGTG	k__Bacteria; p__Firmicutes; c__Clostridia; o__Clostridiales; f__Lachnospiraceae	p__Firmicutes	NA	0,00823535	NA	NA	NA	NA	NA	NA	NA
246	TACGTAGGGGGCAAGCGTTATCCGGATTTACTGGGTGTAAAGGGAGCGTAGACGGCGATGCAAGTCTGAAGTGAAATACCCGGGCTCAACCTGGGAACTGCTTTGGAAACTGTGTTGCTAGAGTG	k__Bacteria; p__Firmicutes; c__Clostridia; o__Clostridiales; f__Lachnospiraceae	p__Firmicutes	NA	0,009833263	NA	NA	0,04479116	NA	NA	NA	NA
247	TACGTAGGGGGCAAGCGTTATCCGGATTTACTGGGTGTAAAGGGAGCGTAGACGGCGCAGCAAGTCTGATGTGAAAGGCAGGGGCTTAACCCCTGGACTGCATTGGAAACTGTTGAGCTTGAGTG	k__Bacteria; p__Firmicutes; c__Clostridia; o__Clostridiales; f__Lachnospiraceae; g__Blautia; s__	p__Firmicutes	g__Blautia	0,010577809	NA	0,001403365	0,001422242	NA	NA	NA	NA
248	TACGTAGGGGGCAAGCGTTATCCGGATTTACTGGGTGTAAAGGGAGCGTAGACGGCTCTGCAAGTCTGGAGTGAAAACCCGGGGCTCAACCCTGGGACTGCTTTGGAAACTGTGGAGCTTGAGTA	k__Bacteria; p__Firmicutes; c__Clostridia; o__Clostridiales; f__Lachnospiraceae; g__Clostridium	p__Firmicutes	g__Clostridium	0,000330764	NA	NA	0,001189493	NA	NA	NA	NA
249	TACGTAGGGGGCAAGCGTTATCCGGATTTACTGGGTGTAAAGGGAGCGTAGACGGCTTTGCAAGTCTGACGTGAAACTCCGGGGCTCAACTCCGGAACTGCGTTGGAAACTGTAAGGCTTGAGTG	k__Bacteria; p__Firmicutes; c__Clostridia; o__Clostridiales; f__Lachnospiraceae	p__Firmicutes	NA	0,010659858	0,005183382	0,01286541	NA	NA	NA	NA	NA
250	TACGTAGGGGGCAAGCGTTATCCGGATTTACTGGGTGTAAAGGGAGCGTAGACGGTAAAGCAAGTCTGAAGTGAAAGCCCGGGGCTCAACCCCGGGACTGCTTTGGAAACTGTTTAACTAGAGTG	k__Bacteria; p__Firmicutes; c__Clostridia; o__Clostridiales; f__Lachnospiraceae	p__Firmicutes	NA	0,077906385	0,014562315	0,269098836	0,013913375	NA	NA	NA	NA
251	TACGTAGGGGGCAAGCGTTATCCGGATTTACTGGGTGTAAAGGGAGCGTAGACGGTAATACAAGTCTGAAGTGAAAGCCCGGGGCTCAACCCCGGAACTGCTTTGGAAACTGTATAACTAGAGTA	k__Bacteria; p__Firmicutes; c__Clostridia; o__Clostridiales; f__Lachnospiraceae; g__; s__	p__Firmicutes	g__	0,000202905	NA	0,001510157	NA	NA	NA	NA	NA
252	TACGTAGGGGGCAAGCGTTATCCGGATTTACTGGGTGTAAAGGGAGCGTAGACGGTAGACCAAGTCTGAAGTGAAAGCCCGGGGCTCAACCCCGGAACTGCTTTGGAAACTGGTAAACTAGAGTG	k__Bacteria; p__Firmicutes; c__Clostridia; o__Clostridiales; f__Lachnospiraceae	p__Firmicutes	NA	0,510558056	NA	0,279463525	NA	NA	NA	NA	NA
253	TACGTAGGGGGCAAGCGTTATCCGGATTTACTGGGTGTAAAGGGAGCGTAGACGGTCAAGCAAGTCAGAAGTGAAAGGCTGGGGCTCAACCCCGGGACTGCTTTTGAAACTGTTTGACTGGAGTG	k__Bacteria; p__Firmicutes; c__Clostridia; o__Clostridiales; f__Lachnospiraceae; g__; s__	p__Firmicutes	g__	0,05575909	NA	0,013546512	NA	NA	NA	NA	NA
254	TACGTAGGGGGCAAGCGTTATCCGGATTTACTGGGTGTAAAGGGAGCGTAGACGGTGGGATAAGTCAGAAGTGAAAGCCCGGGGCTCAACCGCGGGACTGCTTTTGAAACTGTTCTGCTAGAGTG	k__Bacteria; p__Firmicutes; c__Clostridia; o__Clostridiales; f__Lachnospiraceae	p__Firmicutes	NA	0,000747003	NA	NA	NA	NA	NA	NA	NA
255	TACGTAGGGGGCAAGCGTTATCCGGATTTACTGGGTGTAAAGGGAGCGTAGACGGTGTGGCAAGTCTGATGTGAAAGGCATGGGCTCAACCTGTGGACTGCATTGGAAACTGTCATACTTGAGTG	k__Bacteria; p__Firmicutes; c__Clostridia; o__Clostridiales; f__Lachnospiraceae; g__Blautia; s__	p__Firmicutes	g__Blautia	0,73232777	0,55189512	1,245,974,636	0,193391566	NA	NA	NA	NA
256	TACGTAGGGGGCAAGCGTTATCCGGATTTACTGGGTGTAAAGGGAGCGTAGACGGTGTGGCAAGTCTGATGTGAAAGGCATGGGCTCAACCTGTGGACTGCATTGGAAACTGTCATGCTTGAGTG	k__Bacteria; p__Firmicutes; c__Clostridia; o__Clostridiales; f__Lachnospiraceae; g__Blautia; s__	p__Firmicutes	g__Blautia	0,000358935	0,009596873	0,009159471	NA	NA	NA	NA	NA
257	TACGTAGGGGGCAAGCGTTATCCGGATTTACTGGGTGTAAAGGGAGCGTAGACGGTTAAGCAAGTCAGAAGTGAAAGGCTGGGGCTCAACCCCGGGACTGCTTTTGAAACTGTTTAACTAGAGTG	k__Bacteria; p__Firmicutes; c__Clostridia; o__Clostridiales; f__Lachnospiraceae; g__; s__	p__Firmicutes	g__	0,044979051	0,006531521	NA	0,010478685	NA	NA	NA	NA
258	TACGTAGGGGGCAAGCGTTATCCGGATTTACTGGGTGTAAAGGGAGCGTAGACGGTTTAGCAAGTCTGAAGTGAAAGCCCGGGGCTCAACCCCGGTACTGCTTTGGAAACTGTTAGACTTGAGTG	k__Bacteria; p__Firmicutes; c__Clostridia; o__Clostridiales; f__Lachnospiraceae; g__Clostridium; s__hathewayi	p__Firmicutes	g__Clostridium	0,002942397	NA	NA	NA	NA	NA	NA	NA
259	TACGTAGGGGGCAAGCGTTATCCGGATTTACTGGGTGTAAAGGGAGCGTAGACGGTTTTGCAAGTCTGAAGTGAAAGCCCGGGGCTTAACCCCGGGACTGCTTTGGAAACTGTAGGACTAGAGTG	k__Bacteria; p__Firmicutes; c__Clostridia; o__Clostridiales; f__Lachnospiraceae; g__; s__	p__Firmicutes	g__	0,004668147	NA	0,051030387	0,072962482	NA	NA	NA	NA
260	TACGTAGGGGGCAAGCGTTATCCGGATTTACTGGGTGTAAAGGGAGCGTAGATGGCATGGCAAGTCTGAAGTGAAAGCCCGGGGCTTAACCCCGGGACTGCTTTGGAAACTGTTAAGCTAGAGTG	k__Bacteria; p__Firmicutes; c__Clostridia; o__Clostridiales; f__Lachnospiraceae; g__; s__	p__Firmicutes	g__	0,003078885	NA	NA	NA	NA	NA	NA	NA
261	TACGTAGGGGGCAAGCGTTATCCGGATTTACTGGGTGTAAAGGGAGCGTAGGCGGCGAGGCAAGTCAGAAGTGAAAACCCAGGGCTCAACTCTGGGATTGCTTTTGAAACTGCTTTGCTTGATTT	k__Bacteria; p__Firmicutes; c__Clostridia; o__Clostridiales; f__Lachnospiraceae; g__Coprococcus; s__	p__Firmicutes	g__Coprococcus	0,01568714	NA	NA	NA	NA	NA	NA	NA
262	TACGTAGGGGGCAAGCGTTATCCGGATTTACTGGGTGTAAAGGGAGCGTAGGCGGTCTGACAAGTCAGAAGTGAAAGCCCAGGGCTCAACTCTGGGACTGCTTTTGAAACTGCCGGACTAGATTG	k__Bacteria; p__Firmicutes; c__Clostridia; o__Clostridiales; f__Lachnospiraceae; g__Coprococcus; s__	p__Firmicutes	g__Coprococcus	0,000237312	NA	NA	NA	NA	NA	NA	NA
263	TACGTAGGGGGCAAGCGTTATCCGGATTTACTGGGTGTAAAGGGAGCGTAGGCGGTCTGACAAGTCAGAAGTGAAAGCCCGGGGCTCAACTCCGGGACTGCTTTTGAAACTGCCGGACTAGATTG	k__Bacteria; p__Firmicutes; c__Clostridia; o__Clostridiales; f__Lachnospiraceae; g__Coprococcus; s__	p__Firmicutes	g__Coprococcus	0,025692132	0,021629861	NA	NA	NA	NA	NA	NA
264	TACGTAGGGGGCAAGCGTTATCCGGATTTACTGGGTGTAAAGGGAGCGTAGGTGGCAAGGCAAGTCAGATGTGAAAACCCGGGGCTCAACCCCGGGACTGCATTTGAAACTGTCTAGCTAGAGTG	k__Bacteria; p__Firmicutes; c__Clostridia; o__Clostridiales; f__Lachnospiraceae; g__Coprococcus; s__	p__Firmicutes	g__Coprococcus	0,022573709	NA	0,05750495	NA	NA	NA	NA	NA
265	TACGTAGGGGGCAAGCGTTATCCGGATTTACTGGGTGTAAAGGGTGCGTAGGTGGTATGGCAAGTCAGAAGTGAAAACCCGGGGCTCAACCCCGCGGATTGCTTTTGAAACTGTCAGACTGGAGT	k__Bacteria; p__Firmicutes; c__Clostridia; o__Clostridiales; f__Lachnospiraceae; g__Coprococcus; s__	p__Firmicutes	g__Coprococcus	0,000241228	NA	NA	NA	NA	NA	NA	NA
266	TACGTAGGGGGCAAGCGTTATCCGGATTTACTGGGTGTAAAGGGTGCGTAGGTGGTATGGTAAGTCAGAAGTGAAAACCCGGGGCTCAACTCCGCGGATTGCTTTTGAAACTATCAGACTGGAGT	k__Bacteria; p__Firmicutes; c__Clostridia; o__Clostridiales; f__Lachnospiraceae; g__Coprococcus; s__	p__Firmicutes	g__Coprococcus	0,00598893	NA	0,001241625	NA	NA	NA	NA	NA
267	TACGTAGGGGGCAAGCGTTATCCGGATTTACTGGGTGTAAAGGGTGCGTAGGTGGTCTGGCAAGTCAGAAGTGAAAACGCAGGGCTTAACCCTGCGACTGCTTTTGAAACTGTCAGACTAGAGTG	k__Bacteria; p__Firmicutes; c__Clostridia; o__Clostridiales; f__Lachnospiraceae; g__Coprococcus; s__	p__Firmicutes	g__Coprococcus	0,000472952	NA	NA	NA	NA	NA	NA	NA
268	TACGTAGGGGGCAAGCGTTGTCCGGAATGACTGGGCGTAAAGGGAGTGTAGGTGGCATAATAAGTTATATGTGAAAGCCCGCGGCTTAACTGCGGAACTGCATATAAAACTGTTAAGCTTGAGTG	k__Bacteria; p__Firmicutes; c__Clostridia; o__Clostridiales; f__; g__; s__	p__Firmicutes	g__	0,001009084	NA	NA	NA	NA	NA	NA	NA
269	TACGTAGGGGGCAAGCGTTGTCCGGAATGATTGGGCGTAAAGGGCGCGTAGGCGGCCAACTAAGTCTGGAGTGAAAGTCCTGCTTTTAAGGTGGGAATTGCTTTGGAAACTGGATGGCTTGAGTG	k__Bacteria; p__Firmicutes; c__Clostridia; o__Clostridiales; f__; g__; s__	p__Firmicutes	g__	0,010854468	NA	NA	0,06934932	NA	NA	NA	NA
270	TACGTAGGGGGCAAGCGTTGTCCGGAATGATTGGGCGTAAAGGGCGCGTAGGCGGCCTGATAAGTTTGAAGTGAAAGTCCTTCTTTTAAGGAGGGAACTGCTTTGAAAACTGTCGGGCTTGAGTG	k__Bacteria; p__Firmicutes; c__Clostridia; o__Clostridiales; f__; g__; s__	p__Firmicutes	g__	0,00220231	0,01630522	0,001717745	0,017773007	NA	NA	NA	NA
271	TACGTAGGGGGCAAGCGTTGTCCGGAATGATTGGGCGTAAAGGGCGCGTAGGCGGCCTGGTAAGTTTGAAGTGAAAGTCCTTCTTTTAAGGAGGGAACTGCTTTGAAAACTGTCGGGCTTGAGTG	k__Bacteria; p__Firmicutes; c__Clostridia; o__Clostridiales; f__; g__; s__	p__Firmicutes	g__	0,008997535	NA	0,026131555	0,001044152	NA	NA	NA	NA
272	TACGTAGGGGGCAAGCGTTGTTCGGAATTACTGGGCGTAAAGCGCACGCAGGCTGACCGTTAAGTCTGTCGTCAAAGGCGGGGGCTCAACCTCCGTTCTACGATAGATACTGTCGGTCTAGAGTA	k__Bacteria; p__Synergistetes; c__Synergistia; o__Synergistales; f__Synergistaceae; g__Synergistes; s__	p__Synergistetes	g__Synergistes	0,000662063	NA	NA	NA	NA	NA	NA	NA
273	TACGTAGGGGGCGAGCGTTATCCGGAATCATTGGGCGTAAAGCGCGCGCAGGCGGGCTTTCAAGCGGCGGCGTCGAAGCCGGGGGCTCAACCCCCGGAAGCGCCCCGAACTGGAAGCCTCGGATG	k__Bacteria; p__Actinobacteria; c__Coriobacteriia; o__Coriobacteriales; f__Coriobacteriaceae; g__Slackia; s__	p__Actinobacteria	g__Slackia	0,000194326	NA	0,042661828	0,00430507	NA	NA	NA	NA
274	TACGTAGGGGGCGAGCGTTATCCGGAATGATTGGGCGTAAAGCGCGCGCAGGCGGCCGCTCAAGCGGGACCTCTAACCCCGGGGCTCAACCCCGGGCCGGGTCCCGAACTGGGCGGCTCGAGTGC	k__Bacteria; p__Actinobacteria; c__Coriobacteriia; o__Coriobacteriales; f__Coriobacteriaceae; g__; s__	p__Actinobacteria	g__	0,037499235	NA	0,018319949	0,001873883	NA	NA	NA	NA
275	TACGTAGGGGGCGAGCGTTATCCGGAATTACTGGGTGTAAAGGGTGCGTAGGCGGTACGGCAAGTTTGATGTGAAACCCTCGGGCTTAACCCGGGGCATGCATCGAAAACTACTGAACTAGAGTG	k__Bacteria; p__Firmicutes; c__Clostridia; o__Clostridiales	p__Firmicutes	NA	0,006714324	NA	NA	NA	NA	NA	NA	NA
276	TACGTAGGGGGCGAGCGTTATCCGGAATTATTGGGCGTAAAGAGTGCGTAGGTGGTAACTTAAGCGCGGGGTTTAAGGCAATGGCTTAACCATTGTTCGCCCTGCGAACTGGGATACTTGAGTGC	k__Bacteria; p__Firmicutes; c__Clostridia; o__Clostridiales; f__[Mogibacteriaceae]; g__; s__	p__Firmicutes	g__	0,003835787	0,001438593	0,087004839	0,088135424	NA	NA	NA	NA
277	TACGTAGGGGGCGAGCGTTATCCGGATTCATTGGGCGTAAAGCGCGCGTAGGCGGCCCGGCAGGCAGGGGGTCAAATGGCGGGGCTCAACCCCGTCCCGCCCCCTGAACCGCCGGGCTCGGGTCC	k__Bacteria; p__Actinobacteria; c__Coriobacteriia; o__Coriobacteriales; f__Coriobacteriaceae; g__Collinsella; s__stercoris	p__Actinobacteria	g__Collinsella	0,000746964	NA	0,005189675	0,001310723	NA	NA	NA	NA
278	TACGTAGGGGGCGAGCGTTATCCGGATTCATTGGGCGTAAAGCGCGCGTAGGCGGCCCGTCAAGCGGAACCTCTAACCCGAGGGCTCAACCCCCGGTCGGGTTCCGAACTGGCAGGCTCGAGTTT	k__Bacteria; p__Actinobacteria; c__Coriobacteriia; o__Coriobacteriales; f__Coriobacteriaceae; g__; s__	p__Actinobacteria	g__	0,013379186	NA	0,003980825	NA	NA	NA	NA	NA
279	TACGTAGGGGGCGAGCGTTATCCGGATTTACTGGGTGTAAAGGGAGCGTAGACGGCGCAGCAAGTCTGATGTGAAAGGCAGGGGCTTAACCCCTGGACTGCATTGGAAACTGCTGTGCTTGAGTG	k__Bacteria; p__Firmicutes; c__Clostridia; o__Clostridiales; f__Lachnospiraceae; g__Blautia; s__	p__Firmicutes	g__Blautia	0,092659618	0,005245723	NA	NA	NA	NA	NA	NA
280	TACGTAGGGGGCGAGCGTTATCCGGATTTACTGGGTGTAAAGGGAGCGTAGACGGCGCAGCAAGTCTGATGTGAAAGGCGGGGGCTTAACCCCCGGACTGCATTGGAAACTGTTGAGCTTGAGTG	k__Bacteria; p__Firmicutes; c__Clostridia; o__Clostridiales; f__Lachnospiraceae; g__Blautia; s__	p__Firmicutes	g__Blautia	0,013376959	0,000261149	0,001186726	NA	NA	NA	NA	NA
281	TACGTAGGGGGCGAGCGTTATCCGGATTTATTGGGCGTAAAGCGTGCGTAGACGGTTTATTAAGTCCAGAATTAAAGCCCGAGGCTTAACCTCGGTTCGTTCTGGATACTGGTAGACTAGAGTAT	k__Bacteria; p__Tenericutes; c__Mollicutes; o__RF39; f__; g__; s__	p__Tenericutes	g__	0,001022102	NA	NA	NA	NA	NA	NA	NA
282	TACGTAGGGGGCGAGCGTTATCCGGATTTATTGGGCGTAAAGCGTGCGTAGGCGGTTTATTAAGTCTAGAATTAAAGCCCGAGGCTTAACCTCGGTTCGTTCTAGATACTGGTTGACTAGAGTAC	k__Bacteria; p__Tenericutes; c__Mollicutes; o__RF39; f__; g__; s__	p__Tenericutes	g__	0,01675379	NA	0,003785357	0,00554103	NA	NA	NA	NA
283	TACGTAGGGGGCGAGCGTTATCCGGATTTATTGGGCGTAAAGCGTGTGTAGGCGGTTTATTAAGTATAAGATTAAAGCCCGAAGCTCAACTTCGGTTCGTCTTATAAACTGGTAGGCTTGAGTAT	k__Bacteria; p__Tenericutes; c__Mollicutes; o__RF39; f__; g__; s__	p__Tenericutes	g__	0,000294821	0,007355999	NA	0,001625966	NA	NA	NA	NA
284	TACGTAGGGGGCGAGCGTTATCCGGATTTATTGGGCGTAAAGCGTGTGTAGGCGGTTTATTAAGTTTAAGATTAAAGCCCGGAGCTTAACTCCGGTTCGTCTTAAAAACTGGTAGACTTGAGTGT	k__Bacteria; p__Tenericutes; c__Mollicutes; o__RF39; f__; g__; s__	p__Tenericutes	g__	0,005884619	0,001675384	NA	0,0022683	NA	NA	NA	NA
285	TACGTAGGGGGCGAGCGTTATCCGGATTTATTGGGCGTAAAGCGTGTGTAGGCGGTTTATTAAGTTTAAGATTAAAGCCCGGGGCTCAACTCCGGTAAGTCTTAAAAACTGGTAGACTTGAGTAC	k__Bacteria; p__Tenericutes; c__Mollicutes; o__RF39; f__; g__; s__	p__Tenericutes	g__	0,00614149	NA	NA	0,043491749	NA	NA	NA	NA
286	TACGTAGGGGGCGAGCGTTATCCGGATTTATTGGGCGTAAAGCGTGTGTAGGCGGTTTGTTAAGTCTGAGATGAAAGGCTATGGCTCAACCATAGTTTGTTTCAGAAACTGGCAGACTAGAGTGC	k__Bacteria; p__Tenericutes; c__Mollicutes; o__RF39; f__; g__; s__	p__Tenericutes	g__	0,000343057	NA	NA	NA	NA	NA	NA	NA
287	TACGTAGGGGGCGAGCGTTATCCGGATTTATTGGGCGTAAAGCGTGTGTAGGCGGTTTGTTAAGTTTAAGATTAAAGCCTGGGGCTCAACTCCAGTTCGTCTTAAAAACTGGCAGACTAGAGTGC	k__Bacteria; p__Tenericutes; c__Mollicutes; o__RF39; f__; g__; s__	p__Tenericutes	g__	0,000466008	NA	NA	0,005600209	NA	NA	NA	NA
288	TACGTAGGGGGCGAGCGTTGTCCGGAATCACTGGGCGTAAAGGGCGCGTAGGCGGTTTAATAAGTCAGTGGTGAAAACTGAGGGCTCAACCCTCAGCCTGCCACTGATACTGTTAGACTTGAGTA	k__Bacteria; p__Firmicutes; c__Clostridia; o__Clostridiales; f__Peptococcaceae; g__rc4-4; s__	p__Firmicutes	g__rc4-4	0,001389723	0,000320017	0,004175547	NA	NA	NA	NA	NA
289	TACGTAGGGGGCGAGCGTTGTCCGGAATGACTGGGCGTAAAGGGAGTGTAGGTGGCACAGCAAGTTATATGTGAAAGCCCGTGGCTCAACCACGGAACTGCATATAAAACTACTGAGCTAGAGTG	k__Bacteria; p__Firmicutes	p__Firmicutes	NA	0,0002876	NA	NA	NA	NA	NA	NA	NA
290	TACGTAGGGGGCGAGCGTTGTCCGGAATGACTGGGCGTAAAGGGCGTGTAGGCGGCAGTATAAGTCCGGAGTGAAAGTCCTGCTTTCAAGGTGGGAATTGCTTTGGAGACTGTACAGCTTGAGTG	k__Bacteria; p__Firmicutes; c__Clostridia; o__Clostridiales; f__; g__; s__	p__Firmicutes	g__	0,001374554	0,40092817	NA	NA	NA	NA	NA	NA
291	TACGTAGGGGGCGAGCGTTGTCCGGAATGACTGGGCGTAAAGGGCGTGTAGGCGGCCGACTAAGTCTGATGTGAAATACCCGCTTTTAAGGTGGGTCGTGCATTGGAAACTGGATGGCTAGAGTG	k__Bacteria; p__Firmicutes; c__Bacilli; o__Bacillales; f__[Thermicanaceae]	p__Firmicutes	NA	0,003003773	NA	NA	NA	NA	NA	NA	NA
292	TACGTAGGGGGCGAGCGTTGTCCGGAATGACTGGGCGTAAAGGGCGTGTAGGCGGCCGATTAAGTATGGAGTGAAAGTCCTGCTTTCAAGGTGGGAATTGCTTTGTAGACTGGTTGGCTTGAGTG	k__Bacteria; p__Firmicutes; c__Clostridia; o__Clostridiales; f__; g__; s__	p__Firmicutes	g__	0,013169879	0,008933511	NA	NA	NA	NA	NA	NA
293	TACGTAGGGGGCGAGCGTTGTCCGGAATGACTGGGCGTAAAGGGCGTGTAGGCGGCCGATTAAGTGTGGAGTGAAAGTCCTGCTTTTAAGGTGGGAATTGCTTTGCAGACTGGTTGGCTTGAGTG	k__Bacteria; p__Firmicutes; c__Clostridia; o__Clostridiales; f__; g__; s__	p__Firmicutes	g__	0,004500678	0,00459826	0,002575278	0,012051632	NA	NA	NA	NA
294	TACGTAGGGGGCGAGCGTTGTCCGGAATGACTGGGCGTAAAGGGTGTGTAGGTGGTTTGATAAGTTAGATGTGTAATACCCAGGGCTTAACTCGGGTGCTGCATCTAAAACTGTTAGACTTGAGT	k__Bacteria; p__Firmicutes; c__Clostridia; o__Clostridiales; f__Christensenellaceae; g__; s__	p__Firmicutes	g__	0,002345215	NA	NA	NA	NA	NA	NA	NA
295	TACGTAGGGGGCGAGCGTTGTCCGGAATGATTGGGCGTAAAGGGCGTGTAGGCGGCTTTATAAGTCTGGAGTGAAAGTCCTGTTTTCAAGATGGGAATTGCTTTGGATACTGTAGGGCTTGAGTG	k__Bacteria; p__Firmicutes; c__Clostridia; o__Clostridiales; f__; g__; s__	p__Firmicutes	g__	1,098,209,339	0,016671658	0,014229945	NA	NA	NA	NA	NA
296	TACGTAGGGGGCGAGCGTTGTCCGGAATTACTGGGCGTAAAGGGAGCGTAGGCGGTCTGATAAGTTGGATGTGAAATACCCGGGCTTAACTTGGGGGGTGCATCCAATACTGTTGGACTAGAGTA	k__Bacteria; p__Firmicutes; c__Clostridia; o__Clostridiales; f__Christensenellaceae; g__; s__	p__Firmicutes	g__	0,056338596	NA	0,00563748	0,022727978	NA	NA	NA	NA
297	TACGTAGGGGGCGAGCGTTGTCCGGAATTACTGGGCGTAAAGGGCGCGTAGGCGGCCAATTAAGTTAGATGTGAAATCCCCGGGCTTAACCTGGGTGTTGCATTTAAAACTGATAGGCTTGAGTG	k__Bacteria; p__Firmicutes; c__Clostridia; o__Clostridiales; f__Christensenellaceae; g__; s__	p__Firmicutes	g__	0,00041574	NA	NA	NA	NA	NA	NA	NA
298	TACGTAGGGGGCGAGCGTTGTCCGGAATTACTGGGCGTAAAGGGCGCGTAGGCGGCCGGATAAGTTAGATGTGAAATCCCCGGGCTCAACCTGGGTGTTGCATTTAAAACTGTCTGGCTTGAGTG	k__Bacteria; p__Firmicutes; c__Clostridia; o__Clostridiales; f__Christensenellaceae; g__; s__	p__Firmicutes	g__	0,000701194	NA	NA	NA	NA	NA	NA	NA
299	TACGTAGGGGGCGAGCGTTGTCCGGAATTACTGGGCGTAAAGGGCGCGTAGGCGGCTTGTTAAGTTAGATGTGAAATCCCCGGGCTTAACCTGGGTGTTGCATTTAAAACTGGCGGGCTTGAGTG	k__Bacteria; p__Firmicutes; c__Clostridia; o__Clostridiales; f__Christensenellaceae; g__; s__	p__Firmicutes	g__	0,001058975	0,000468622	NA	0,001197025	NA	NA	NA	NA
300	TACGTAGGGGGCGAGCGTTGTCCGGAATTACTGGGCGTAAAGGGCGCGTAGGCGGTTGAATAAGTCTGTTGTGAAATTCCAAGGCTTAACTTTGGCAGTGCAATGGAAACTGTTCGACTTGAGTA	k__Bacteria	NA	NA	0,003705797	NA	NA	NA	NA	NA	NA	NA
301	TACGTAGGGGGCGAGCGTTGTCCGGAATTACTGGGCGTAAAGGGTGCGTAGGCGGTTAATTAAGTTGGATGTGAAATTCCCGGGCTTAACTTGGGAGCTGCATTCAAAACTGGTTAACTAGAGTT	k__Bacteria; p__Firmicutes; c__Clostridia; o__Clostridiales; f__Christensenellaceae; g__; s__	p__Firmicutes	g__	0,002532022	2,004,031,354	NA	0,064912385	NA	NA	NA	NA
302	TACGTAGGGGGCGAGCGTTGTCCGGAATTACTGGGCGTAAAGGGTGCGTAGGCGGTTTGGTAAGTTGGATGTGAAATACCCGGGCTTAACTTGGGGGCTGCATCCAATACTGTCGGACTTGAGTG	k__Bacteria; p__Firmicutes; c__Clostridia; o__Clostridiales; f__Christensenellaceae; g__; s__	p__Firmicutes	g__	0,018197056	NA	NA	0,257248658	NA	NA	NA	NA
303	TACGTAGGGGGCGAGCGTTGTCCGGAATTACTGGGCGTAAAGGGTTCGCAGGCGGCATGGCAAGTCCGATGTAAAAGGCGAAGGCTCAACCTTCGTAAGCATCGGAAACTGTCAAGCTTGAGTGA	k__Bacteria; p__Firmicutes; c__Clostridia; o__Clostridiales; f__[Tissierellaceae]; g__Peptoniphilus; s__	p__Firmicutes	g__Peptoniphilus	0,000446598	NA	0,005628134	NA	NA	NA	NA	NA
304	TACGTAGGGGGCGAGCGTTGTCCGGAATTACTGGGTGTAAAGGGAGCGTAGGCGGGAAGGTAAGTCTGTTGTGAAATCTATCGGCTCAACCGATAGCTGCGGCAGAAACTGCCATTCTTGAGTGG	k__Bacteria; p__Firmicutes; c__Clostridia; o__Clostridiales; f__Ruminococcaceae	p__Firmicutes	NA	0,000375702	NA	NA	NA	NA	NA	NA	NA
305	TACGTAGGGGGCGAGCGTTGTCCGGAATTATTGGGCGTAAAGCGCGCGCAGGCGGTCCCTTAAGTCTGATGTGAAAGCCCACGGCTCAACCGTGGAGGGTCATTGGAAACTGGGGGACTTGAGTG	k__Bacteria; p__Firmicutes; c__Bacilli; o__Bacillales; f__Bacillaceae; g__Geobacillus	p__Firmicutes	g__Geobacillus	0,001864703	0,002957548	NA	NA	NA	NA	NA	NA
306	TACGTAGGGGGCGAGCGTTGTCCGGAATTATTGGGCGTAAAGGGCGCGTAGACGGCTGAGTAAGTTACTGGTGAAAGCCCAGCTTTTAAGGCTGGAATTGCCGGTAATACTGTTCAGCTTGAGTG	k__Bacteria; p__Firmicutes; c__Clostridia; o__Clostridiales; f__Christensenellaceae; g__; s__	p__Firmicutes	g__	0,002173873	0,011578032	0,000994146	NA	NA	NA	NA	NA
307	TACGTAGGGGGCGAGCGTTGTCCGGAATTATTGGGCGTAAAGGGCGCGTAGACGGCTGTGTAAGTTATAGGTGAAAGCCCAACTTTCAAGGTTGGAACTGCCTGTAATACTGCATGGCTTGAGTG	k__Bacteria; p__Firmicutes; c__Clostridia; o__Clostridiales	p__Firmicutes	NA	0,00933696	NA	0,009345158	0,005493183	NA	NA	NA	NA
308	TACGTAGGGGGCGAGCGTTGTCCGGAATTATTGGGCGTAAAGGGCGTGTAGACGGTTTTATAAGTTACAGGTGAAAGCCCATTTTTCAAGGATGGAACTGCCTGTAAGACTGTAGGACTTGAGTG	k__Bacteria; p__Firmicutes	p__Firmicutes	NA	0,000208698	NA	NA	0,002403183	NA	NA	NA	NA
309	TACGTAGGGGGCGAGCGTTGTTCGGAATTATTGGGCGTAAAGGGTACGTAGGCGGTTTGTTAAGTTTGGCGTTAAATCACGGGGCTCAACCCCGTTCAGCGTTGAAAACTGGCAAACTTGAGTAG	k__Bacteria; p__Firmicutes; c__Clostridia; o__Clostridiales; f__[Tissierellaceae]; g__ph2; s__	p__Firmicutes	g__ph2	0,003380034	NA	0,025320248	NA	NA	NA	NA	NA
310	TACGTAGGGGGCTAGCGTTATCCGGAATTACTGGGCGTAAAGGGTGCGTAGGTGGTTTCTTAAGTCAGAGGTGAAAGGCTACGGCTCAACCGTAGTAAGCCTTTGAAACTGGGAAACTTGAGTGC	k__Bacteria; p__Firmicutes; c__Clostridia; o__Clostridiales	p__Firmicutes	NA	0,077003322	1,416,722,651	0,101992578	0,118412226	NA	NA	NA	NA
311	TACGTAGGGGGCTAGCGTTATCCGGATTTACTGGGCGTAAAGGGTGCGTAGGCGGTCTTTTAAGTCAGGAGTGAAAGGCTACGGCTCAACCGTAGTAAGCTCTTGAAACTGGAGGACTTGAGTGC	k__Bacteria; p__Firmicutes; c__Clostridia; o__Clostridiales; f__Peptostreptococcaceae	p__Firmicutes	NA	0,207352381	0,158980835	0,04461613	0,015862256	NA	NA	NA	NA
312	TACGTAGGGGGCTAGCGTTATCCGGATTTACTGGGCGTAAAGGGTGCGTAGGTGGTCCTTCAAGTCGGTGGTTAAAGGCTACGGCTCAACCGTAGTAAGCCGCCGAAACTGGAGGACTTGAGTGC	k__Bacteria; p__Firmicutes; c__Clostridia; o__Clostridiales; f__Peptostreptococcaceae; g__Peptostreptococcus; s__	p__Firmicutes	g__Peptostreptococcus	0,00549354	NA	NA	NA	NA	NA	NA	NA
313	TACGTAGGGGGCTAGCGTTGTCCGGAATCACTGGGCGTAAAGGGTTCGCAGGCGGAAATGCAAGTCAGATGTAAAAGGCAGTAGCTTAACTACTGTAAGCATTTGAAACTGCATATCTTGAGAAG	k__Bacteria; p__Firmicutes; c__Clostridia; o__Clostridiales; f__[Tissierellaceae]; g__Peptoniphilus; s__	p__Firmicutes	g__Peptoniphilus	0,297550038	0,003220058	0,103550981	NA	NA	NA	NA	NA
314	TACGTAGGGGGCTAGCGTTGTCCGGAATCACTGGGCGTAAAGGGTTCGCAGGCGGAAATGCAAGTCAGGTGTAAAAGGCAGTAGCTTAACTACTGTAAGCATTTGAAACTGCATATCTTGAGAAG	k__Bacteria; p__Firmicutes; c__Clostridia; o__Clostridiales; f__[Tissierellaceae]; g__Peptoniphilus; s__	p__Firmicutes	g__Peptoniphilus	0,021885635	0,002188247	0,078780752	NA	NA	NA	NA	NA
315	TACGTAGGGGGCTAGCGTTGTCCGGAATCACTGGGCGTAAAGGGTTCGCAGGCGGAATAACAAGTCAGATGTGAAAGGCATGGGCTCAACCCATGTAAGCATTTGAAACTGTAATTCTTGAGAAG	k__Bacteria; p__Firmicutes; c__Clostridia; o__Clostridiales; f__[Tissierellaceae]; g__Peptoniphilus; s__	p__Firmicutes	g__Peptoniphilus	0,151895173	NA	NA	0,01055792	NA	NA	NA	NA
316	TACGTAGGGGGCTAGCGTTGTCCGGAATCACTGGGCGTAAAGGGTTCGCAGGCGGCAATGCAAGTCAGATGTAAAAGGCAAAGGCTCAACCTTTGTAAGCATCTGAAACTGTATAGCTTGAGAAG	k__Bacteria; p__Firmicutes; c__Clostridia; o__Clostridiales; f__[Tissierellaceae]; g__Peptoniphilus; s__	p__Firmicutes	g__Peptoniphilus	0,009726432	NA	0,102452423	0,014393252	NA	NA	NA	NA
317	TACGTAGGGTCCAAGCGTTATCCGGATTTACTGGGTGTAAAGGGCGAGTAGACGGCGCTGTAAGTCAGCTGTGAAAACTTAGGGCTCAACCTTAAGCCTGCAGCTGAAACTGTAGTGCTAGAGTG	k__Bacteria; p__Firmicutes; c__Clostridia; o__Clostridiales	p__Firmicutes	NA	0,000777358	NA	0,001247245	NA	NA	NA	NA	NA
318	TACGTAGGGTGCAAGCGTTAATCGGAATTACTGGGCGTAAAGCGTGCGCAGGCGGTTCGGAAAGAAAGATGTGAAATCCCAGAGCTCAACTTTGGAACTGCATTTTTAACTACCGGGCTAGAGTG	k__Bacteria; p__Proteobacteria; c__Betaproteobacteria; o__Burkholderiales; f__Alcaligenaceae; g__Achromobacter; s__	p__Proteobacteria	g__Achromobacter	0,000439624	NA	NA	NA	NA	NA	NA	NA
319	TACGTAGGGTGCAAGCGTTAATCGGAATTACTGGGCGTAAAGCGTGCGCAGGCGGTTTTGTAAGATAGATGTGAAATCCCCGGGCTCAACCTGGGAATTGCATATATGACTGCAAGACTTGAGTT	k__Bacteria; p__Proteobacteria; c__Betaproteobacteria; o__Burkholderiales; f__Alcaligenaceae; g__Sutterella; s__	p__Proteobacteria	g__Sutterella	0,002296871	NA	NA	NA	NA	NA	NA	NA
320	TACGTAGGGTGCAAGCGTTAATCGGAATTACTGGGCGTAAAGGGTGCGCAGGCGGCTGTGCAAGACAGATGTGAAATCCCCGGGCTTAACCTGGGAACTGCATTTGTGACTGCACGGCTAGAGTT	k__Bacteria; p__Proteobacteria; c__Betaproteobacteria; o__Burkholderiales	p__Proteobacteria	NA	0,101023326	NA	0,003397561	NA	NA	NA	NA	NA
321	TACGTAGGGTGCAAGCGTTATCCGGAATTATTGGGCGTAAAGGGCTCGTAGGCGGTTCGTCGCGTCCGGTGTGAAAGTCCATCGCTTAACGGTGGATCCGCGCCGGGTACGGGCGGGCTTGAGTG	k__Bacteria; p__Actinobacteria; c__Actinobacteria; o__Bifidobacteriales; f__Bifidobacteriaceae; g__Bifidobacterium	p__Actinobacteria	g__Bifidobacterium	0,953956601	0,19098842	1,865,415,396	476,048,812	NA	NA	NA	NA
322	TACGTAGGGTGCAAGCGTTATCCGGAATTATTGGGCGTAAAGGGCTCGTAGGCGGTTCGTCGCGTCCGGTGTGAAAGTCCATCGCTTAACGGTGGATCTGCGCCGGGTACGGGCGGGCTGGAGTG	k__Bacteria; p__Actinobacteria; c__Actinobacteria; o__Bifidobacteriales; f__Bifidobacteriaceae; g__Bifidobacterium; s__	p__Actinobacteria	g__Bifidobacterium	0,051659712	NA	0,62573332	0,212924145	NA	NA	NA	NA
323	TACGTAGGGTGCAAGCGTTGTCCGGAATTACTGGGCGTAAAGAGTTCGTAGGCGGTTTGTCGCGTCGTTTGTGAAAACCAGCAGCTCAACTGCTGGCTTGCAGGCGATACGGGCAGACTTGAGTA	k__Bacteria; p__Actinobacteria; c__Actinobacteria; o__Actinomycetales; f__Nocardiaceae; g__Rhodococcus; s__	p__Actinobacteria	g__Rhodococcus	0,000849566	0,000266661	NA	NA	NA	NA	NA	NA
324	TACGTAGGGTGCGAGCGTTAATCGGAATTACTGGGCGTAAAGCGAGCGCAGACGGTTACTTAAGCAGGATGTGAAATCCCCGGGCTCAACCTGGGAACTGCGTTCTGAACTGGGTGACTAGAGTG	k__Bacteria; p__Proteobacteria; c__Betaproteobacteria; o__Neisseriales; f__Neisseriaceae; g__Neisseria	p__Proteobacteria	g__Neisseria	0,000399717	0,001009135	0,009794818	NA	NA	NA	NA	NA
325	TACGTAGGGTGCGAGCGTTAATCGGAATTACTGGGCGTAAAGCGTGCGCAGGCGGTTATGTAAGACAGATGTGAAATCCCCGGGCTCAACCTGGGAACTGCATTTGTGACTGCATGGCTAGAGTA	k__Bacteria; p__Proteobacteria; c__Betaproteobacteria; o__Burkholderiales; f__Comamonadaceae; g__Delftia; s__	p__Proteobacteria	g__Delftia	0,131191341	NA	0,004990796	0,035299606	NA	NA	NA	NA
326	TACGTAGGGTGCGAGCGTTGTCCGGAATTACTGGGCGTAAAGAGCTCGTAGGTGGTTTGTCGCGTCGTCTGTGAAATCCCGGGGCTTAACTTCGGGCGTGCAGGCGATACGGGCATAACTAGAGT	k__Bacteria; p__Actinobacteria; c__Actinobacteria; o__Actinomycetales; f__Corynebacteriaceae; g__Corynebacterium	p__Actinobacteria	g__Corynebacterium	0,006986729	NA	0,015028792	0,001900746	NA	NA	NA	NA
327	TACGTAGGGTGCGAGCGTTGTCCGGAATTACTGGGCGTAAAGAGCTCGTAGGTGGTTTGTCGCGTCGTCTGTGAAATTCCGGGGCTTAACTCCGGGCGTGCAGGCGATACGGGCATAACTTGAGT	k__Bacteria; p__Actinobacteria; c__Actinobacteria; o__Actinomycetales; f__Corynebacteriaceae; g__Corynebacterium; s__variabile	p__Actinobacteria	g__Corynebacterium	0,010853631	NA	0,048653021	NA	NA	NA	NA	NA
328	TACGTAGGGTGCGAGCGTTGTCCGGAATTACTGGGCGTAAAGAGCTCGTAGGTGGTTTGTCGCGTCGTCTGTGAAATTCCGGGGCTTAACTTCGGGCGTGCAGGCGATACGGGCATAACTTGAGT	k__Bacteria; p__Actinobacteria; c__Actinobacteria; o__Actinomycetales; f__Corynebacteriaceae; g__Corynebacterium	p__Actinobacteria	g__Corynebacterium	0,018067573	0,003377456	0,045091675	NA	NA	NA	NA	NA
329	TACGTAGGGTGCGAGCGTTGTCCGGAATTACTGGGCGTAAAGAGCTCGTAGGTGGTTTGTCGCGTCGTTTGTGGAATACCGCAGCTTAACTGCGGGGTTGCAGGCGATACGGGCATAACTTGAGT	k__Bacteria; p__Actinobacteria; c__Actinobacteria; o__Actinomycetales; f__Corynebacteriaceae; g__Corynebacterium; s__	p__Actinobacteria	g__Corynebacterium	0,009212009	0,000378605	0,004600642	NA	NA	NA	NA	NA
330	TACGTAGGGTGCGAGCGTTGTCCGGAATTACTGGGCGTAAAGAGCTCGTAGGTGGTTTGTCGCGTCGTTTGTGTAAGCCCGCAGCTTAACTGCGGGACTGCAGGCGATACGGGCATAACTTGAGT	k__Bacteria; p__Actinobacteria; c__Actinobacteria; o__Actinomycetales; f__Corynebacteriaceae; g__Corynebacterium; s__	p__Actinobacteria	g__Corynebacterium	0,000992865	NA	0,122901027	NA	NA	NA	NA	NA
331	TACGTAGGTAGCAAGCGTTGTCCGGAATGACTGGGCGTAAAGGGTGCGTAGGTGGTTTATCAAGTTGGTGGTGTAATTCCGGGGCTTAACTCCGGAGCTACCACCAAGACTGACGAACTTGAGTA	k__Bacteria	NA	NA	0,000236486	NA	NA	NA	NA	NA	NA	NA
332	TACGTAGGTCCCAAGCGTTGTCCGGATTTATTGGGCGTAAAGCGAGCGCAGGTGGTTTCTTAAGTCTGATGTAAAAGGCAGTGGCTCAACCATTGTGTGCATTGGAAACTGGGAGACTTGAGTGC	k__Bacteria; p__Firmicutes; c__Bacilli; o__Lactobacillales; f__Streptococcaceae; g__Lactococcus; s__garvieae	p__Firmicutes	g__Lactococcus	0,000206624	NA	NA	NA	NA	NA	NA	NA
333	TACGTAGGTCCCGAGCGTTATCCGGATTTATTGGGCGTAAAGCGAGCGCAGGCGGTTAGATAAGTCTGAAGTTAAAGGCTGTGGCTTAACCATAGTACGCTTTGGAAACTGTTTAACTTGAGTGC	k__Bacteria; p__Firmicutes; c__Bacilli; o__Lactobacillales; f__Streptococcaceae; g__Streptococcus; s__	p__Firmicutes	g__Streptococcus	0,028128214	NA	NA	NA	NA	NA	NA	NA
334	TACGTAGGTCCCGAGCGTTGTCCGGATTTATTGGGCGTAAAGCGAGCGCAGGCGGTTAGATAAGTCTGAAGTTAAAGGCTGTGGCTTAACCATAGTACGCTTTGGAAACTGTTTAACTTGAGTGC	k__Bacteria; p__Firmicutes; c__Bacilli; o__Lactobacillales; f__Streptococcaceae; g__Streptococcus; s__infantis	p__Firmicutes	g__Streptococcus	0,0129342	NA	NA	0,007572872	NA	NA	NA	NA
335	TACGTAGGTCCCGAGCGTTGTCCGGATTTATTGGGCGTAAAGCGAGCGCAGGCGGTTTAATAAGTCTGAAGTTAAAGGCAGTGGCTTAACCATTGTTCGCTTTGGAAACTGTTAGACTTGAGTGC	k__Bacteria; p__Firmicutes; c__Bacilli; o__Lactobacillales; f__Streptococcaceae; g__Streptococcus; s__luteciae	p__Firmicutes	g__Streptococcus	0,002900793	NA	NA	NA	NA	NA	NA	NA
336	TACGTAGGTCCCGAGCGTTGTCCGGATTTATTGGGCGTAAAGCGAGCGCAGGCGGTTTGATAAGTCTGAAGTTAAAGGCTGTGGCTCAACCATAGTTCGCTTTGGAAACTGTCAAACTTGAGTGC	k__Bacteria; p__Firmicutes; c__Bacilli; o__Lactobacillales; f__Streptococcaceae; g__Streptococcus; s__	p__Firmicutes	g__Streptococcus	0,420617256	0,006091839	0,230135044	NA	NA	NA	NA	NA
337	TACGTAGGTGACAAGCGTTGTTCGGATTCATTGGGCGTAAAGGGTCCGCAGGTGGTTTGATAAGTCTGACGTGAAATACCGGAGCTCAACTCCGGAACTGCGTTGGAGACTGTTGAACTGGAGTA	k__Bacteria; p__Lentisphaerae; c__[Lentisphaeria]; o__Victivallales; f__Victivallaceae; g__; s__	p__Lentisphaerae	g__	0,00021735	NA	NA	NA	NA	NA	NA	NA
338	TACGTAGGTGGCAAGCGTTATCCGGAATCATTGGGCGTAAAGGGTGCGTAGGTGGCGTACTAAGTCTGTAGTAAAAGGCAATGGCTCAACCATTGTAAGCTATGGAAACTGGTATGCTGGAGTGC	k__Bacteria; p__Firmicutes; c__Erysipelotrichi; o__Erysipelotrichales; f__Erysipelotrichaceae; g__[Eubacterium]; s__dolichum	p__Firmicutes	g__[Eubacterium]	0,137308868	NA	NA	0,016618899	NA	NA	NA	NA
339	TACGTAGGTGGCAAGCGTTATCCGGAATTACTGGGCGTAAAGGGTGTGTAGGCGGGAAGACAAGTCAGATGTGAAAATTATGGGCTTAACCCATAACCTGCATTTGAAACTGTTTTTCTTGAGGA	k__Bacteria; p__Firmicutes; c__Clostridia; o__Clostridiales; f__Ruminococcaceae	p__Firmicutes	NA	0,006225238	NA	NA	NA	NA	NA	NA	NA
340	TACGTAGGTGGCAAGCGTTATCCGGAATTACTGGGTGTAAAGGGAGCGCAGGCGGGATAGCAAGTCAGCGGTGAAATGCATGGGCTTAACTCATGAGCTGCCGTTGAAACTGTTATTCTTGAGTG	k__Bacteria; p__Firmicutes; c__Clostridia; o__Clostridiales; f__Ruminococcaceae; g__; s__	p__Firmicutes	g__	0,047032249	NA	0,007073007	0,003505713	NA	NA	NA	NA
341	TACGTAGGTGGCAAGCGTTATCCGGAATTACTGGGTGTAAAGGGAGCGCAGGCGGGATAGCAAGTCAGCTGTGAAAACTATGGGCTCAACCCATAAACTGCAGTTGAAACTGTTATTCTTGAGTG	k__Bacteria; p__Firmicutes; c__Clostridia; o__Clostridiales; f__Ruminococcaceae; g__; s__	p__Firmicutes	g__	1,105,155,653	0,013956769	NA	NA	NA	NA	NA	NA
342	TACGTAGGTGGCAAGCGTTATCCGGAATTACTGGGTGTAAAGGGTGTGTAGGCGGGAAGACAAGTCAGATGTGAAAATTATGGGCTCAACCCATAACCTGCATTTGAAACTGTTTTTCTTGAGAG	k__Bacteria; p__Firmicutes; c__Clostridia; o__Clostridiales; f__Ruminococcaceae	p__Firmicutes	NA	0,00044044	0,006022303	NA	NA	NA	NA	NA	NA
343	TACGTAGGTGGCAAGCGTTATCCGGAATTATTGGGCGTAAAGAGGGAGCAGGCGGCAATAGAGGTCTGTGGTAAAAGGCTGAAGCTTAACTTCAGTAAGCCATGGAAACCAGATAGCTAGAGGAC	k__Bacteria; p__Firmicutes; c__Erysipelotrichi; o__Erysipelotrichales; f__Erysipelotrichaceae; g__; s__	p__Firmicutes	g__	0,003357297	0,000160025	NA	NA	NA	NA	NA	NA
344	TACGTAGGTGGCAAGCGTTATCCGGAATTATTGGGCGTAAAGAGGGAGCAGGCGGCAGCAAGGGTCTGTGGTGAAAGCCTGAAGCTTAACTTCAGTAAGCCATAGAAACCAGGCAGCTAGAGTGC	k__Bacteria; p__Firmicutes; c__Erysipelotrichi; o__Erysipelotrichales; f__Erysipelotrichaceae; g__Clostridium; s__ramosum	p__Firmicutes	g__Clostridium	0,005461777	NA	NA	0,059319334	NA	NA	NA	NA
345	TACGTAGGTGGCAAGCGTTATCCGGAATTATTGGGCGTAAAGGGTGCGTAGGCGGCGAGATAAGTCTGAGGTAAAAGCCCGTGGCTCAACCACGGTAAGCCTTGGAAACTGTCTGGCTGGAGTGC	k__Bacteria; p__Firmicutes; c__Erysipelotrichi; o__Erysipelotrichales; f__Erysipelotrichaceae; g__; s__	p__Firmicutes	g__	0,036347389	NA	0,004090899	NA	NA	NA	NA	NA
346	TACGTAGGTGGCAAGCGTTATCCGGAATTATTGGGTGTAAAGGGTGCGTAGGCGGGATGTAAAGTCAGATGTGAAATACCGCAGCTTAACTGCGGAGCTGCATTTGAAACTTACGTTCTTGAGTG	k__Bacteria; p__Firmicutes; c__Clostridia; o__Clostridiales; f__Ruminococcaceae; g__; s__	p__Firmicutes	g__	0,000721024	NA	NA	NA	NA	NA	NA	NA
347	TACGTAGGTGGCAAGCGTTATCCGGATTTACTGGGTGTAAAGGGCGCGTAGGCGGGGATACAAGTCAGATGTGAAATCTATGGGCTTAACCCATAAACTGCATTTGAAACTGTATCTCTTGAGTG	k__Bacteria; p__Firmicutes; c__Clostridia; o__Clostridiales; f__Ruminococcaceae; g__; s__	p__Firmicutes	g__	0,080514213	0,10342355	0,062455988	2,101,122,608	NA	NA	NA	NA
348	TACGTAGGTGGCAAGCGTTATCCGGATTTACTGGGTGTAAAGGGCGCGTAGGCGGGGATGCAAGTCAGATGTGAAATCTATGGGCTTAACCCATAAACTGCATTTGAAACTGTATCTCTTGAGTG	k__Bacteria; p__Firmicutes; c__Clostridia; o__Clostridiales; f__Ruminococcaceae; g__; s__	p__Firmicutes	g__	0,263877629	0,039491154	NA	0,014556833	NA	NA	NA	NA
349	TACGTAGGTGGCAAGCGTTATCCGGATTTACTGGGTGTAAAGGGCGCGTAGGCGGGGATGCAAGTCAGATGTGAAATCTATGGGCTTAACCCATAAACTGCATTTGAAACTGTGTCTCTTGAGTG	k__Bacteria; p__Firmicutes; c__Clostridia; o__Clostridiales; f__Ruminococcaceae; g__; s__	p__Firmicutes	g__	0,014400585	NA	NA	NA	NA	NA	NA	NA
350	TACGTAGGTGGCAAGCGTTATCCGGATTTACTGGGTGTAAAGGGCGTGTAGGCGGGAAAGCAAGTCAGATGTGAAAACTGTGGGCTCAACCCACAGCCTGCATTTGAAACTGTTTTTCTTGAGTA	k__Bacteria; p__Firmicutes; c__Clostridia; o__Clostridiales; f__Ruminococcaceae; g__Oscillospira; s__	p__Firmicutes	g__Oscillospira	0,156721131	0,024167522	0,028152014	0,02154079	NA	NA	NA	NA
351	TACGTAGGTGGCAAGCGTTATCCGGATTTACTGGGTGTAAAGGGCGTGTAGGCGGGAAGGCAAGTCAGATGTGAAAACTATGGGCTCAACCCATAGCCTGCATTTGAAACTGTTTTTCTTGAGTG	k__Bacteria; p__Firmicutes; c__Clostridia; o__Clostridiales; f__Ruminococcaceae; g__Oscillospira; s__	p__Firmicutes	g__Oscillospira	0,004708235	0,009919788	0,50036729	0,181211215	NA	NA	NA	NA
352	TACGTAGGTGGCAAGCGTTATCCGGATTTACTGGGTGTAAAGGGCGTGTAGGCGGGAAGGCAAGTCAGATGTGAAAATTATGGGCTCAACCCATAACCTGCATTTGAAACTGTTTTTCTTGAGTG	k__Bacteria; p__Firmicutes; c__Clostridia; o__Clostridiales; f__Ruminococcaceae; g__Oscillospira; s__	p__Firmicutes	g__Oscillospira	0,003879176	0,000320031	NA	NA	NA	NA	NA	NA
353	TACGTAGGTGGCAAGCGTTATCCGGATTTACTGGGTGTAAAGGGCGTGTAGGCGGGACTGCAAGTCAGGCGTGAAAACCAGAGGCTCAACCTCTGGCCTGCGTTTGAAACTGTAGTTCTTGAGTG	k__Bacteria; p__Firmicutes; c__Clostridia; o__Clostridiales; f__Ruminococcaceae; g__Oscillospira; s__	p__Firmicutes	g__Oscillospira	0,00506365	NA	NA	NA	NA	NA	NA	NA
354	TACGTAGGTGGCAAGCGTTATCCGGATTTACTGGGTGTAAAGGGCGTGTAGGCGGGATCGCAAGTCAGATGTGAAAACTGGAGGCTCAACCTCCAGCCTGCATTTGAAACTGTGGTTCTTGAGTA	k__Bacteria; p__Firmicutes; c__Clostridia; o__Clostridiales; f__Ruminococcaceae; g__Oscillospira; s__	p__Firmicutes	g__Oscillospira	0,012967457	NA	NA	NA	NA	NA	NA	NA
355	TACGTAGGTGGCAAGCGTTATCCGGATTTACTGGGTGTAAAGGGCGTGTAGGCGGGATGGTAAGTCAGATGTGAAAACCATGGGCTCAACCCATGGCCTGCATTTGAAACTGCTGTTCTTGAGTG	k__Bacteria; p__Firmicutes; c__Clostridia; o__Clostridiales; f__Ruminococcaceae; g__Oscillospira; s__	p__Firmicutes	g__Oscillospira	0,000813524	NA	NA	NA	NA	NA	NA	NA
356	TACGTAGGTGGCAAGCGTTATCCGGATTTACTGGGTGTAAAGGGCGTGTAGGCGGGATTGCAAGTCAGATGTGAAAACCACGGGCTCAACCTGTGGCCTGCATTTGAAACTGTAGTTCTTGAGTA	k__Bacteria; p__Firmicutes; c__Clostridia; o__Clostridiales; f__Ruminococcaceae; g__Oscillospira; s__	p__Firmicutes	g__Oscillospira	0,094593351	NA	0,031028725	NA	NA	NA	NA	NA
357	TACGTAGGTGGCAAGCGTTATCCGGATTTACTGGGTGTAAAGGGCGTGTAGGCGGGATTGCAAGTCAGATGTGAAAACTGGGGGCTCAACCTCCAGCCTGCATTTGAAACTGTAGTTCTTGAGTG	k__Bacteria; p__Firmicutes; c__Clostridia; o__Clostridiales; f__Ruminococcaceae; g__Oscillospira; s__	p__Firmicutes	g__Oscillospira	0,040232542	0,070115259	0,039628108	0,038983225	NA	NA	NA	NA
358	TACGTAGGTGGCAAGCGTTATCCGGATTTACTGGGTGTAAAGGGTGTGTAGGCGGGAAAGTGGGTCAGATGTGAAATACCAAGGCTAAACCATGGAGCTGCATTTGAAACTGCTTTTCTTGAGAG	k__Bacteria; p__Firmicutes; c__Clostridia; o__Clostridiales; f__Ruminococcaceae; g__; s__	p__Firmicutes	g__	0,00604064	NA	0,000973444	0,009721519	NA	NA	NA	NA
359	TACGTAGGTGGCAAGCGTTATCCGGATTTACTGGGTGTAAAGGGTGTGTAGGCGGGAAGCCAAGTCAGATGTGAAAATCATGGGCTCAACTCATGACTTGCATTTGAAACTGGTTTTCTTGAGTA	k__Bacteria; p__Firmicutes; c__Clostridia; o__Clostridiales; f__Ruminococcaceae; g__; s__	p__Firmicutes	g__	0,004306003	NA	0,006777798	NA	NA	NA	NA	NA
360	TACGTAGGTGGCAAGCGTTATCCGGATTTACTGGGTGTAAAGGGTGTGTAGGCGGGACTGCAAGTCAGATGTGAAAATCATGGGCTCAACTCATGACCTGCATTTGAAACTGTGGTTCTTGAGAG	k__Bacteria; p__Firmicutes; c__Clostridia; o__Clostridiales; f__Ruminococcaceae	p__Firmicutes	NA	0,082878813	0,007131116	NA	NA	NA	NA	NA	NA
361	TACGTAGGTGGCAAGCGTTATCCGGATTTATTGGGCGTAAAGCGAGCGCAGGCGGTTTTTTAAGTCTGATGTGAAAGCCCTCGGCTTAACCGAGGAAGTGCATCGGAAACTGGGAAACTTGAGTG	k__Bacteria; p__Firmicutes; c__Bacilli; o__Lactobacillales; f__Lactobacillaceae; g__Lactobacillus; s__zeae	p__Firmicutes	g__Lactobacillus	0,000995426	0,001793646	0,002472439	NA	NA	NA	NA	NA
362	TACGTAGGTGGCAAGCGTTATCCGGATTTATTGGGTGTAAAGGGCGTGTAGGCGGGACTGCAAGTCAGATGTGAAAACCATGGGCTCAACCCATGGCCTGCATTTGAAACTGTAGTTCTTGAGTG	k__Bacteria; p__Firmicutes; c__Clostridia; o__Clostridiales; f__Ruminococcaceae; g__Oscillospira; s__	p__Firmicutes	g__Oscillospira	0,000712148	0,000206674	NA	NA	NA	NA	NA	NA
363	TACGTAGGTGGCAAGCGTTATCCGGATTTATTGGGTGTAAAGGGCGTGTAGGCGGGACTGCAAGTCAGGTGTGAAAACCAGGGGCTCAACCTCTGGCCTGCACTTGAAACTGTAGTTCTTGAGTG	k__Bacteria; p__Firmicutes; c__Clostridia; o__Clostridiales; f__Ruminococcaceae; g__Oscillospira; s__	p__Firmicutes	g__Oscillospira	0,001067109	0,001519692	NA	NA	NA	NA	NA	NA
364	TACGTAGGTGGCAAGCGTTATCCGGATTTATTGGGTGTAAAGGGTGAGTAGGCGGGCTGACAAGTCAGATGTGAAATGTTCAGGCTTAACCTGAGAACTGCATTTGAAACTGCCAGTCTTGAGAG	k__Bacteria; p__Firmicutes; c__Clostridia; o__Clostridiales; f__Ruminococcaceae; g__; s__	p__Firmicutes	g__	0,005937938	0,000937094	NA	NA	NA	NA	NA	NA
365	TACGTAGGTGGCAAGCGTTGTCCGGAATTACTGGGTGTAAAGGGAGCGCAGGCGGGAAGCCAAGTCAGCTGTGAAAACTACAGGCTTAACTTGTAGACTGCAGTTGAAACTGGTTTTCTTGAGTG	k__Bacteria; p__Firmicutes; c__Clostridia; o__Clostridiales; f__Ruminococcaceae; g__; s__	p__Firmicutes	g__	0,011715885	NA	NA	0,010315669	NA	NA	NA	NA
366	TACGTAGGTGGCAAGCGTTGTCCGGAATTACTGGGTGTAAAGGGAGCGCAGGCGGGTGATCAAGTCAGCTGTGAAAACTACGGGCTTAACCCGTAGACTGCAGTTGAAACTGTTCATCTTGAGTG	k__Bacteria; p__Firmicutes; c__Clostridia; o__Clostridiales; f__Ruminococcaceae; g__; s__	p__Firmicutes	g__	0,031998607	0,004753957	0,032408784	0,009425115	NA	NA	NA	NA
367	TACGTAGGTGGCAAGCGTTGTCCGGAATTACTGGGTGTAAAGGGAGCGTAGGCGGGAAGACAAGTTGGGAGTGAAATGTATGGGCTTAACCCATAAACTGCTTTCAAAACTGTTTTTCTTGAGTG	k__Bacteria; p__Firmicutes; c__Clostridia; o__Clostridiales; f__Ruminococcaceae; g__; s__	p__Firmicutes	g__	0,001587812	0,004003868	NA	NA	NA	NA	NA	NA
368	TACGTAGGTGGCAAGCGTTGTCCGGAATTACTGGGTGTAAAGGGAGCGTAGGCGGGAAGGCAAGTTGATTGTCTAAACTATCGGCTCAACCGATAGTCGCGATCAAAACTACTTTTCTTGAGTGA	k__Bacteria; p__Firmicutes; c__Clostridia; o__Clostridiales; f__Ruminococcaceae; g__; s__	p__Firmicutes	g__	0,001683729	NA	NA	NA	NA	NA	NA	NA
369	TACGTAGGTGGCAAGCGTTGTCCGGAATTACTGGGTGTAAAGGGAGCGTAGGCGGGAATACAAGTTGAATGTGAAAACTATGGGCTCAACCCATAGTTGCGTTCAAAACTGTGTTTCTTGAGTGA	k__Bacteria; p__Firmicutes; c__Clostridia; o__Clostridiales; f__Ruminococcaceae; g__; s__	p__Firmicutes	g__	0,000298215	NA	NA	NA	NA	NA	NA	NA
370	TACGTAGGTGGCAAGCGTTGTCCGGAATTACTGGGTGTAAAGGGAGCGTAGGCGGGAATACAAGTTGGATGTCTAATCTACCGGCTTAACCGGTATTCGCATTCAAAACTGTATTTCTTGAGTGA	k__Bacteria; p__Firmicutes; c__Clostridia; o__Clostridiales; f__Ruminococcaceae; g__; s__	p__Firmicutes	g__	0,002241634	NA	NA	NA	NA	NA	NA	NA
371	TACGTAGGTGGCAAGCGTTGTCCGGAATTACTGGGTGTAAAGGGAGCGTAGGCGGGATGCCAAGTCAGCTGTGAAAACTATGGGCTTAACCCGTAGACTGCAGTTGAAACTGGTATTCTTGAGTG	k__Bacteria; p__Firmicutes; c__Clostridia; o__Clostridiales; f__Ruminococcaceae; g__; s__	p__Firmicutes	g__	0,023075518	0,01865117	0,005504028	0,004362569	NA	NA	NA	NA
372	TACGTAGGTGGCAAGCGTTGTCCGGAATTACTGGGTGTAAAGGGAGCGTAGGCGGGATGCCAAGTCAGCTGTGAAAACTATGGGCTTAACCTGTAGACTGCAGTTGAAACTGGTATTCTTGAGTG	k__Bacteria; p__Firmicutes; c__Clostridia; o__Clostridiales; f__Ruminococcaceae	p__Firmicutes	NA	0,038612458	0,027294703	NA	0,094912379	NA	NA	NA	NA
373	TACGTAGGTGGCAAGCGTTGTCCGGAATTACTGGGTGTAAAGGGAGCGTAGGCGGGATGCCAAGTCAGCTGTGAAAACTATGGGCTTAACTTGTAGACTGCAGTTGAAACTGGTATTCTTGAGTG	k__Bacteria; p__Firmicutes; c__Clostridia; o__Clostridiales; f__Ruminococcaceae; g__; s__	p__Firmicutes	g__	0,330409535	0,043937465	NA	0,007121059	NA	NA	NA	NA
374	TACGTAGGTGGCAAGCGTTGTCCGGAATTACTGGGTGTAAAGGGAGCGTAGGCGGGCAGGCAAGTCAGGCGTGAAATATATCGGCTCAACCGGTAACGGCGCTTGAAACTGCAGGTCTTGAGTGA	k__Bacteria; p__Firmicutes; c__Clostridia; o__Clostridiales; f__Ruminococcaceae	p__Firmicutes	NA	0,558828749	NA	NA	0,051823657	NA	NA	NA	NA
375	TACGTAGGTGGCAAGCGTTGTCCGGAATTACTGGGTGTAAAGGGAGCGTAGGCGGGGAGACAAGTTGAATGTCTAAACTATCGGCTTAACTGATAGTCGCGTTCAAAACTATCACTCTTGAGTGC	k__Bacteria; p__Firmicutes; c__Clostridia; o__Clostridiales; f__Ruminococcaceae; g__; s__	p__Firmicutes	g__	0,004918432	NA	0,013980376	0,003519916	NA	NA	NA	NA
376	TACGTAGGTGGCAAGCGTTGTCCGGAATTACTGGGTGTAAAGGGAGCGTAGGCGGGGAGGCAAGTTGAATGTCTAAACTATCGGCTCAACTGATAGTCGCGTTCAAAACTGCCACTCTTGAGTGC	k__Bacteria; p__Firmicutes; c__Clostridia; o__Clostridiales; f__Ruminococcaceae; g__; s__	p__Firmicutes	g__	0,06949829	0,015304171	0,075636262	0,032192488	NA	NA	NA	NA
377	TACGTAGGTGGCAAGCGTTGTCCGGAATTACTGGGTGTAAAGGGAGCGTAGGCGGGGATGCAAGTTGAATGTCAAAGCCAGGGGCTCAACCCCTGATCGCGTTCAAAACTGTATCTCTTGAGTGA	k__Bacteria; p__Firmicutes; c__Clostridia; o__Clostridiales; f__Ruminococcaceae; g__; s__	p__Firmicutes	g__	0,000445378	NA	NA	NA	NA	NA	NA	NA
378	TACGTAGGTGGCAAGCGTTGTCCGGAATTACTGGGTGTAAAGGGAGCGTAGGCGGGGCGGCAAGCAAAATGTGAAACTGATCGGCTCAACCGGTCATTGCGTTTTGAACTGTCGCTCTTGAGTGG	k__Bacteria; p__Firmicutes; c__Clostridia; o__Clostridiales; f__Ruminococcaceae	p__Firmicutes	NA	0,000247132	NA	0,001620486	NA	NA	NA	NA	NA
379	TACGTAGGTGGCAAGCGTTGTCCGGAATTACTGGGTGTAAAGGGCGTGTAGGCGGAGCTGCAAGTCAGATGTGAAATCTCCGGGCTTAACCCGGAAACTGCATTTGAAACTGTAGCCCTTGAGTA	k__Bacteria; p__Firmicutes; c__Clostridia; o__Clostridiales; f__Ruminococcaceae; g__; s__	p__Firmicutes	g__	0,000425798	NA	NA	0,022453578	NA	NA	NA	NA
380	TACGTAGGTGGCAAGCGTTGTCCGGAATTACTGGGTGTAAAGGGTGCGCAGGCGGGATTGCAAGTTGGATGTGAAATACCGGGGCTTAACCCCGGAGCTGCATCCAAAACTGTAGTTCTTGAGTG	k__Bacteria; p__Firmicutes; c__Clostridia; o__Clostridiales; f__Ruminococcaceae; g__; s__	p__Firmicutes	g__	0,008251988	0,025548793	0,085269507	0,012829546	NA	NA	NA	NA
381	TACGTAGGTGGCAAGCGTTGTCCGGAATTATTGGGCGTAAAGAGCATGTAGGCGGCCTATTAAGTCGGGCGTGAAAATGCGGGGCTCAACCCCGTATGGCGCCCGATACTGGTGGGCTTGAGTGC	k__Bacteria; p__Firmicutes; c__Clostridia; o__Clostridiales; f__Veillonellaceae; g__Phascolarctobacterium; s__	p__Firmicutes	g__Phascolarctobacterium	0,156020084	NA	0,050216923	0,077365224	NA	NA	NA	NA
382	TACGTAGGTGGCAAGCGTTGTCCGGAATTATTGGGCGTAAAGAGCATGTAGGCGGGCTTTTAAGTCTGACGTGAAAATGCGGGGCTTAACCCCGTATGGCGTTGGATACTGGAAGTCTTGAGTGC	k__Bacteria; p__Firmicutes; c__Clostridia; o__Clostridiales; f__Veillonellaceae; g__Acidaminococcus; s__	p__Firmicutes	g__Acidaminococcus	0,003343258	NA	NA	0,258844662	NA	NA	NA	NA
383	TACGTAGGTGGCAAGCGTTGTCCGGAATTATTGGGCGTAAAGCGCGCGCAGGCGGATAGGTCAGTCTGTCTTAAAAGTTCGGGGCTTAACCCCGTGATGGGATGGAAACTGCCAATCTAGAGTAT	k__Bacteria; p__Firmicutes; c__Clostridia; o__Clostridiales; f__Veillonellaceae; g__Veillonella; s__dispar	p__Firmicutes	g__Veillonella	0,021445787	NA	0,007156037	NA	NA	NA	NA	NA
384	TACGTAGGTGGCAAGCGTTGTCCGGAATTATTGGGCGTAAAGCGCGCGCAGGCGGATTGGTCAGTCTGTCTTAAAAGTTCGGGGCTTAACCCCGTGATGGGATGGAAACTGCCAATCTAGAGTAT	k__Bacteria; p__Firmicutes; c__Clostridia; o__Clostridiales; f__Veillonellaceae; g__Veillonella; s__dispar	p__Firmicutes	g__Veillonella	0,465602982	0,016989803	0,003921083	NA	NA	NA	NA	NA
385	TACGTAGGTGGCAAGCGTTGTCCGGAATTATTGGGCGTAAAGCGCGCGCAGGCGGCCCTTTAAGTCCATCTTAAAAGCGTGGGGCTTAACCCCATGATGGGATGGAAACTGGAGGGCTGGAGTAT	k__Bacteria; p__Firmicutes; c__Clostridia; o__Clostridiales; f__Veillonellaceae; g__Dialister; s__	p__Firmicutes	g__Dialister	0,000779009	NA	NA	NA	NA	NA	NA	NA
386	TACGTAGGTGGCAAGCGTTGTCCGGAATTATTGGGCGTAAAGCGCGCGCAGGCGGCTTCCTAAGTCCATCTTAAAAGTGCGGGGCTTAACCCCGTGATGGGATGGAAACTGGGAAGCTGGAGTAT	k__Bacteria; p__Firmicutes; c__Clostridia; o__Clostridiales; f__Veillonellaceae; g__Dialister; s__	p__Firmicutes	g__Dialister	0,022897669	NA	0,054296171	NA	NA	NA	NA	NA
387	TACGTAGGTGGCAAGCGTTGTCCGGAATTATTGGGCGTAAAGCGCGCGCAGGCGGCTTCTTAAGTCCATCTTAAAAGTGCGGGGCTTAACCCCGTGATGGGATGGAAACTGGGAGGCTGGAGTAT	k__Bacteria; p__Firmicutes; c__Clostridia; o__Clostridiales; f__Veillonellaceae; g__Dialister; s__	p__Firmicutes	g__Dialister	0,288772046	0,07627497	0,011466382	0,079417759	NA	NA	NA	NA
388	TACGTAGGTGGCAAGCGTTGTCCGGAATTATTGGGCGTAAAGCGCGCGCAGGCGGTTCCTTAAGTCTGATGTGAAAGCCCACGGCTCAACCGTGGAGGGTCATTGGAAACTGGGGAACTTGAGTG	k__Bacteria; p__Firmicutes; c__Bacilli; o__Bacillales; f__Bacillaceae	p__Firmicutes	NA	0,000680627	0,002866973	0,013329146	NA	NA	NA	NA	NA
389	TACGTAGGTGGCAAGCGTTGTCCGGAATTATTGGGCGTAAAGCGCGCGCAGGTGGTTTAATAAGTCTGATGTGAAAGCCCACGGCTCAACCGTGGAGGGTCATTGGAAACTGTTAAACTTGAGTG	k__Bacteria; p__Firmicutes; c__Bacilli; o__Gemellales; f__Gemellaceae	p__Firmicutes	NA	0,04757045	0,000377962	0,140466983	NA	NA	NA	NA	NA
390	TACGTAGGTGGCAAGCGTTGTCCGGAATTATTGGGCGTAAAGGGCGCGCAGGCGGCGTCGTAAGTCGGTCTTAAAAGTGCGGGGCTTAACCCCGTGAGGGGACCGAAACTGCGATGCTAGAGTAT	k__Bacteria; p__Firmicutes; c__Clostridia; o__Clostridiales; f__Veillonellaceae; g__Megasphaera; s__	p__Firmicutes	g__Megasphaera	0,007027027	NA	NA	NA	NA	NA	NA	NA
391	TACGTAGGTGGCAAGCGTTGTCCGGATTTACTGGGCGTAAAGGGAGCGTAGGCGGACTTTTAAGTGAGATGTGAAATACCCGGGCTCAACTTGGGTGCTGCATTTCAAACTGGAAGTCTAGAGTG	k__Bacteria; p__Firmicutes; c__Clostridia; o__Clostridiales; f__Clostridiaceae; g__Clostridium	p__Firmicutes	g__Clostridium	0,336611422	NA	NA	NA	NA	NA	NA	NA
392	TACGTAGGTGGCAAGCGTTGTCCGGATTTACTGGGCGTAAAGGGAGCGTAGGCGGATTTTTAAGTGAGATGTGAAATACCCGGGCTTAACTTGGGTGCTGCATTTCAAACTGGAAGTCTAGAGTG	k__Bacteria; p__Firmicutes; c__Clostridia; o__Clostridiales; f__Clostridiaceae	p__Firmicutes	NA	0,016852341	NA	0,003397653	NA	NA	NA	NA	NA
393	TACGTAGGTGGCAAGCGTTGTCCGGATTTACTGGGCGTAAAGGGAGCGTAGGCGGATTTTTAAGTGGGATGTGAAATACCCGGGCTCAACCTGGGTGCTGCATTCCAAACTGGAAGTCTAGAGTA	k__Bacteria; p__Firmicutes; c__Clostridia; o__Clostridiales; f__Clostridiaceae; g__Clostridium	p__Firmicutes	g__Clostridium	0,000450312	0,00582392	0,0134584	NA	NA	NA	NA	NA
394	TACGTAGGTGGCAAGCGTTGTCCGGATTTACTGGGTGTAAAGGGAGCGCAGGCGGGACAGCAAGTTGGATGTGAAATACCGGAGCTTAACTCCGGAGCTGCATCCAAAACTGTTGTTCTTGAGTG	k__Bacteria; p__Firmicutes; c__Clostridia; o__Clostridiales; f__Ruminococcaceae; g__; s__	p__Firmicutes	g__	0,004278631	0,013182485	NA	0,001538797	NA	NA	NA	NA
395	TACGTAGGTGGCAAGCGTTGTCCGGATTTACTGGGTGTAAAGGGCGCGTAGGCGGAGAGACAAGTCAGATGTGAAATCTATGGGCTTAACCCATAAACTGCATTTGAAACTATCTCCCTTGAGTG	k__Bacteria; p__Firmicutes; c__Clostridia; o__Clostridiales; f__Ruminococcaceae; g__; s__	p__Firmicutes	g__	0,006852082	NA	NA	0,151749006	NA	NA	NA	NA
396	TACGTAGGTGGCAAGCGTTGTCCGGATTTACTGGGTGTAAAGGGCGCGTAGGCGGGATGGCAAGTCAGATGTGAAATCCATGGGCTCAACCCATGAACTGCATTTGAAACTGTCGTTCTTGAGTA	k__Bacteria; p__Firmicutes; c__Clostridia; o__Clostridiales; f__Ruminococcaceae; g__; s__	p__Firmicutes	g__	0,056435537	NA	0,286417752	0,325246451	NA	NA	NA	NA
397	TACGTAGGTGGCAAGCGTTGTCCGGATTTACTGGGTGTAAAGGGCGCGTAGGCGGGTAGGCAAGTCAGATGTGAAATACCGGGGCTTAACTCCGGGGCTGCATTTGAAACTGTTTATCTTGAGTA	k__Bacteria; p__Firmicutes; c__Clostridia; o__Clostridiales; f__Ruminococcaceae; g__; s__	p__Firmicutes	g__	0,000259844	0,002267878	NA	NA	NA	NA	NA	NA
398	TACGTAGGTGGCAAGCGTTGTCCGGATTTACTGGGTGTAAAGGGCGTGCAGCCGGGAATGCAAGTCAGATGTGAAATCCATGGGCTTAACCCATGAACTGCATTTGAAACTGTATTTCTTGAGTA	k__Bacteria; p__Firmicutes; c__Clostridia; o__Clostridiales; f__Ruminococcaceae; g__Oscillospira; s__	p__Firmicutes	g__Oscillospira	190,937,105	NA	NA	0,007732297	NA	NA	NA	NA
399	TACGTAGGTGGCAAGCGTTGTCCGGATTTACTGGGTGTAAAGGGCGTGCAGCCGGGCATGCAAGTCAGATGTGAAATCTCAGGGCTTAACCCTGAAACTGCATTTGAAACTGTATGTCTTGAGTG	k__Bacteria; p__Firmicutes; c__Clostridia; o__Clostridiales; f__Ruminococcaceae; g__Oscillospira; s__	p__Firmicutes	g__Oscillospira	0,149823416	NA	NA	0,028920934	NA	NA	NA	NA
400	TACGTAGGTGGCAAGCGTTGTCCGGATTTACTGGGTGTAAAGGGCGTGCAGCCGGGCCGACAAGTCAGATGTGAAATCCCGAGGCTTAACCTCGGAACTGCATTTGAAACTGTTGGTCTTGAGTA	k__Bacteria; p__Firmicutes; c__Clostridia; o__Clostridiales; f__Ruminococcaceae; g__Oscillospira; s__	p__Firmicutes	g__Oscillospira	0,009973771	NA	NA	NA	NA	NA	NA	NA
401	TACGTAGGTGGCAAGCGTTGTCCGGATTTACTGGGTGTAAAGGGCGTGCAGCCGGGCCGGCAAGTCAGATGTGAAATCTGGAGGCTTAACCTCCAAACTGCATTTGAAACTGTAGGTCTTGAGTA	k__Bacteria; p__Firmicutes; c__Clostridia; o__Clostridiales; f__Ruminococcaceae; g__Oscillospira; s__	p__Firmicutes	g__Oscillospira	0,093054001	0,043114406	NA	NA	NA	NA	NA	NA
402	TACGTAGGTGGCAAGCGTTGTCCGGATTTACTGGGTGTAAAGGGCGTGCAGCCGGGCTGATAAGTCAGATGTGAAATCTGGAGGCTCAACCTCCAAACTGCATTTGAAACTGTCGGTCTTGAGTA	k__Bacteria; p__Firmicutes; c__Clostridia; o__Clostridiales; f__Ruminococcaceae; g__Oscillospira; s__	p__Firmicutes	g__Oscillospira	0,00296079	NA	0,018699946	0,101597595	NA	NA	NA	NA
403	TACGTAGGTGGCAAGCGTTGTCCGGATTTACTGGGTGTAAAGGGCGTGCAGCCGGGTCTGCAAGTCAGATGTGAAATCCATGGGCTCAACCCATGAACTGCATTTGAAACTGTAGATCTTGAGTG	k__Bacteria; p__Firmicutes; c__Clostridia; o__Clostridiales; f__Ruminococcaceae; g__Oscillospira	p__Firmicutes	g__Oscillospira	0,032532804	0,11521141	0,001556198	0,100362236	NA	NA	NA	NA
404	TACGTAGGTGGCAAGCGTTGTCCGGATTTACTGGGTGTAAAGGGCGTGCAGCCGGGTCTGCAAGTCAGATGTGAAATCCATGGGCTCAACCCATGAACTGCATTTGAAACTGTGGATCTTGAGTG	k__Bacteria; p__Firmicutes; c__Clostridia; o__Clostridiales; f__Ruminococcaceae; g__Oscillospira	p__Firmicutes	g__Oscillospira	0,013349759	0,016905435	NA	0,166819591	NA	NA	NA	NA
405	TACGTAGGTGGCAAGCGTTGTCCGGATTTACTGGGTGTAAAGGGCGTGTAGACGGGTAAGCAAGTCAGATGTGAAATACCGCAGCTTAACTGCGGGGCTGCATTTGAAACTGCATATCTTGAGTG	k__Bacteria; p__Firmicutes; c__Clostridia; o__Clostridiales; f__Ruminococcaceae; g__; s__	p__Firmicutes	g__	0,000216479	NA	NA	NA	NA	NA	NA	NA
406	TACGTAGGTGGCAAGCGTTGTCCGGATTTACTGGGTGTAAAGGGCGTGTAGCCGGGAAGGCAAGTCAGATGTGAAATCCACGGGCTTAACTCGTGAACTGCATTTGAAACTGTTTTTCTTGAGTA	k__Bacteria; p__Firmicutes; c__Clostridia; o__Clostridiales; f__Ruminococcaceae; g__Oscillospira; s__	p__Firmicutes	g__Oscillospira	0,001954704	NA	NA	NA	NA	NA	NA	NA
407	TACGTAGGTGGCAAGCGTTGTCCGGATTTACTGGGTGTAAAGGGCGTGTAGCCGGGAGGGCAAGTCAGATGTGAAATCCACGGGCTCAACTCGTGAACTGCATTTGAAACTACTCTTCTTGAGTA	k__Bacteria; p__Firmicutes; c__Clostridia; o__Clostridiales; f__Ruminococcaceae; g__Oscillospira; s__	p__Firmicutes	g__Oscillospira	2,339,044,773	NA	1,832,593,455	0,039475454	NA	NA	NA	NA
408	TACGTAGGTGGCAAGCGTTGTCCGGATTTACTGGGTGTAAAGGGCGTGTAGCCGGGAGGGCAAGTCAGATGTGAAATCCACGGGCTTAACTCGTGAACTGCATTTGAAACTACTCTTCTTGAGTA	k__Bacteria; p__Firmicutes; c__Clostridia; o__Clostridiales; f__Ruminococcaceae	p__Firmicutes	NA	0,019006335	NA	0,009054291	0,020028472	NA	NA	NA	NA
409	TACGTAGGTGGCAAGCGTTGTCCGGATTTACTGGGTGTAAAGGGCGTGTAGCCGGGAGGGCAAGTCAGATGTGAAATCCACGGGCTTAACTCGTGAACTGCATTTGAAACTGTTCTTCTTGAGTA	k__Bacteria; p__Firmicutes; c__Clostridia; o__Clostridiales; f__Ruminococcaceae; g__Oscillospira; s__	p__Firmicutes	g__Oscillospira	0,06435033	NA	NA	NA	NA	NA	NA	NA
410	TACGTAGGTGGCAAGCGTTGTCCGGATTTACTGGGTGTAAAGGGCGTGTAGCCGGGGAGACAAGTCAGATGTGAAATCTGGAGGCTCAACCTCCAAACTGCATTTGAAACTGTTTCTCTTGAGTA	k__Bacteria; p__Firmicutes; c__Clostridia; o__Clostridiales; f__Ruminococcaceae; g__Oscillospira; s__	p__Firmicutes	g__Oscillospira	0,00206708	0,006596347	0,213870925	NA	NA	NA	NA	NA
411	TACGTAGGTGGCAAGCGTTGTCCGGATTTACTGGGTGTAAAGGGCGTGTAGCCGGGTCGGCAAGTCAGATGTGAAATCCACGGGCTTAACTCGTGAACTGCATTTGAAACTGTTGATCTTGAGTA	k__Bacteria; p__Firmicutes; c__Clostridia; o__Clostridiales; f__Ruminococcaceae; g__Oscillospira; s__	p__Firmicutes	g__Oscillospira	0,0305912	0,014644516	NA	0,039975696	NA	NA	NA	NA
412	TACGTAGGTGGCAAGCGTTGTCCGGATTTACTGGGTGTAAAGGGCGTGTAGCCGGGTCGGCAAGTCAGATGTGAAATCTGGAGGCTCAACCTCCAAACTGCATTTGAAACTGTTGATCTTGAGTA	k__Bacteria; p__Firmicutes; c__Clostridia; o__Clostridiales; f__Ruminococcaceae; g__Oscillospira; s__	p__Firmicutes	g__Oscillospira	0,000443721	NA	NA	NA	NA	NA	NA	NA
413	TACGTAGGTGGCAAGCGTTGTCCGGATTTACTGGGTGTAAAGGGCGTGTAGCCGGGTGTGTAAGTCAGATGTGAAATCTGGAGGCTCAACCTCCAAACTGCATTTGAAACTGCGCATCTTGAGTA	k__Bacteria; p__Firmicutes; c__Clostridia; o__Clostridiales; f__Ruminococcaceae; g__Oscillospira; s__	p__Firmicutes	g__Oscillospira	0,001016994	NA	NA	0,107420342	NA	NA	NA	NA
414	TACGTAGGTGGCAAGCGTTGTCCGGATTTACTGGGTGTAAAGGGCGTGTAGGCGGAGAAGCAAGTCAGAAGTGAAATCCATGGGCTTAACCCATGAACTGCTTTTGAAACTGTTTCCCTTGAGTA	k__Bacteria; p__Firmicutes; c__Clostridia; o__Clostridiales; f__Ruminococcaceae; g__; s__	p__Firmicutes	g__	0,816090965	0,083308659	0,116698385	0,082753874	NA	NA	NA	NA
415	TACGTAGGTGGCAAGCGTTGTCCGGATTTACTGGGTGTAAAGGGCGTGTAGGCGGAGATGCAAGTCAGAAGTGAAATCCATGGGCTTAACCCATGAACTGCTTTTGAAACTGTATCCCTTGAGTA	k__Bacteria; p__Firmicutes; c__Clostridia; o__Clostridiales; f__Ruminococcaceae; g__; s__	p__Firmicutes	g__	0,0009015	NA	NA	NA	NA	NA	NA	NA
416	TACGTAGGTGGCAAGCGTTGTCCGGATTTACTGGGTGTAAAGGGCGTGTAGGCGGAGATGCAAGTCAGATGTGAAATCCCCGGGCTTAACCCGGGAACTGCATTTGAAACTGTATCCCTTGAGTA	k__Bacteria; p__Firmicutes; c__Clostridia; o__Clostridiales; f__Ruminococcaceae; g__; s__	p__Firmicutes	g__	0,001424342	NA	NA	0,016461675	NA	NA	NA	NA
417	TACGTAGGTGGCAAGCGTTGTCCGGATTTACTGGGTGTAAAGGGCGTGTAGGCGGAGATTCAAGTCAGGAGTGAAAACTATGGGCTTAACCCATAAACTGCTTTTGAAACTGAATCCCTTGAGTA	k__Bacteria; p__Firmicutes; c__Clostridia; o__Clostridiales; f__Ruminococcaceae; g__; s__	p__Firmicutes	g__	0,001930757	NA	NA	NA	NA	NA	NA	NA
418	TACGTAGGTGGCAAGCGTTGTCCGGATTTACTGGGTGTAAAGGGCGTGTAGGCGGAGCAGCAAGTCAGAAGTGAAATCTCTGGGCTCAACCCAGAAACTGCTTTTGAAACTGTTGCCCTTGAGTA	k__Bacteria; p__Firmicutes; c__Clostridia; o__Clostridiales; f__Ruminococcaceae; g__; s__	p__Firmicutes	g__	0,004701744	NA	0,016705813	NA	NA	NA	NA	NA
419	TACGTAGGTGGCAAGCGTTGTCCGGATTTACTGGGTGTAAAGGGCGTGTAGGCGGAGCTGCAAGTCAGATGTGAAATCTCCGGGCTTAACCCGGAAACTGCATTTGAAACTGTAGTCCTTGAGTA	k__Bacteria; p__Firmicutes; c__Clostridia; o__Clostridiales; f__Ruminococcaceae; g__; s__	p__Firmicutes	g__	0,000942717	NA	NA	0,045643783	NA	NA	NA	NA
420	TACGTAGGTGGCAAGCGTTGTCCGGATTTACTGGGTGTAAAGGGCGTGTAGGCGGAGCTGCAAGTCAGATGTGAAATCTGGGGGCTCAACCCTCAAACTGCATTTGAAACTGCAGCCCTTGAGTA	k__Bacteria; p__Firmicutes; c__Clostridia; o__Clostridiales; f__Ruminococcaceae	p__Firmicutes	NA	0,000452626	0,001305894	NA	NA	NA	NA	NA	NA
421	TACGTAGGTGGCAAGCGTTGTCCGGATTTACTGGGTGTAAAGGGCGTGTAGGCGGAGCTGCAAGTCAGATGTGAAATCTGGGGGCTTAACCCTCAAACTGCATTTGAAACTGTAGCCCTTGAGTA	k__Bacteria; p__Firmicutes; c__Clostridia; o__Clostridiales; f__Ruminococcaceae; g__Sporobacter; s__termitidis	p__Firmicutes	g__Sporobacter	0,000347397	0,000789326	NA	NA	NA	NA	NA	NA
422	TACGTAGGTGGCAAGCGTTGTCCGGATTTACTGGGTGTAAAGGGCGTGTAGGCGGGAAGACAGGTCAGATGTGAAATGTCGGGGCTCAACCCCGGAACTGCATTTGAAACCGTTTTTCTTGAGTA	k__Bacteria; p__Firmicutes; c__Clostridia; o__Clostridiales; f__Ruminococcaceae; g__; s__	p__Firmicutes	g__	0,033397132	NA	0,005166221	0,001853718	NA	NA	NA	NA
423	TACGTAGGTGGCAAGCGTTGTCCGGATTTACTGGGTGTAAAGGGCGTGTAGGCGGGACTTTAGGTCAGATGTGAAATACCGAGGCTTAACTTCGGAGCTGCATTTGAAACCAAAGTTCTTGAGTG	k__Bacteria; p__Firmicutes; c__Clostridia; o__Clostridiales; f__Ruminococcaceae; g__; s__	p__Firmicutes	g__	0,000944242	0,001475337	NA	NA	NA	NA	NA	NA
424	TACGTAGGTGGCAAGCGTTGTCCGGATTTACTGGGTGTAAAGGGCGTGTAGGCGGGAGAGCAAGTCAGAAGTGAAATCCATGGGCTTAACCCATGAACTGCTTTTGAAACTGTTCTTCTTGAGTA	k__Bacteria; p__Firmicutes; c__Clostridia; o__Clostridiales; f__Ruminococcaceae; g__; s__	p__Firmicutes	g__	0,194407656	NA	NA	NA	NA	NA	NA	NA
425	TACGTAGGTGGCAAGCGTTGTCCGGATTTACTGGGTGTAAAGGGCGTGTAGGCGGGAGAGCAAGTCAGAAGTGAAATCTATGGGCTTAACCCATAAACTGCTTTTGAAACTGTTCTTCTTGAGTA	k__Bacteria; p__Firmicutes; c__Clostridia; o__Clostridiales; f__Ruminococcaceae; g__; s__	p__Firmicutes	g__	0,166597689	NA	NA	0,097720765	NA	NA	NA	NA
426	TACGTAGGTGGCAAGCGTTGTCCGGATTTACTGGGTGTAAAGGGCGTGTAGGCGGGGCTGCAAGTCAGAAGTGAAATCCATGGGCTTAACCCATGAACTGCTTTTGAAACTGTGGCTCTTGAGTA	k__Bacteria; p__Firmicutes; c__Clostridia; o__Clostridiales; f__Ruminococcaceae; g__; s__	p__Firmicutes	g__	0,000333355	NA	NA	NA	NA	NA	NA	NA
427	TACGTAGGTGGCAAGCGTTGTCCGGATTTACTGGGTGTAAAGGGCGTGTAGGCGGGTAGACAAGTCAGATGTGAAATACCGGGGCTCAACTCCGGGGCTGCATTTGAAACTGTATATCTTGAGTG	k__Bacteria; p__Firmicutes; c__Clostridia; o__Clostridiales; f__Ruminococcaceae; g__; s__	p__Firmicutes	g__	0,010341642	NA	0,033947233	0,008229793	NA	NA	NA	NA
428	TACGTAGGTGGCAAGCGTTGTCCGGATTTACTGGGTGTAAAGGGTGCGCAGGCGGGACTGCAAGTTGGATGTGAAATACCGAGGCTTAACCTCGGAACTGCATCCAAAACTGTAGTTCTTGAGTG	k__Bacteria; p__Firmicutes; c__Clostridia; o__Clostridiales; f__Ruminococcaceae; g__; s__	p__Firmicutes	g__	0,000786253	NA	NA	NA	NA	NA	NA	NA
429	TACGTAGGTGGCAAGCGTTGTCCGGATTTATTGGGCGTAAAGCGAGCGCAGGCGGTTCCTTAAGTCTGATGTGAAAGCCCCCGGCTCAACCGGGGAGGGTCATTGGAAACTGGGGAACTTGAGTG	k__Bacteria; p__Firmicutes; c__Bacilli; o__Lactobacillales	p__Firmicutes	NA	0,00709577	NA	NA	NA	NA	NA	NA	NA
430	TACGTAGGTGGCAAGCGTTGTCCGGATTTATTGGGCGTAAAGCGAGCGCAGGCGGTTTCTTAAGTCTGATGTGAAAGCCCCCGGCTCAACCGGGGAGGGTCATTGGAAACTGGGAAACTTGAGTG	k__Bacteria; p__Firmicutes; c__Bacilli; o__Lactobacillales; f__Enterococcaceae; g__Enterococcus	p__Firmicutes	g__Enterococcus	0,000220538	NA	NA	NA	NA	NA	NA	NA
431	TACGTAGGTGGCAAGCGTTGTCCGGATTTATTGGGCGTAAAGCGAGCGCAGGCGGTTTCTTAAGTCTGATGTGAAAGCCCCCGGCTCAACCGGGGAGGGTCATTGGAAACTGGGAGACTTGAGTG	k__Bacteria; p__Firmicutes; c__Bacilli; o__Lactobacillales; f__Enterococcaceae; g__Enterococcus	p__Firmicutes	g__Enterococcus	0,586339927	NA	0,333756228	0,054359119	NA	NA	NA	NA
432	TACGTAGGTGGCAAGCGTTGTCCGGATTTATTGGGCGTAAAGCGAGCGCAGGCGGTTTCTTAAGTCTGATGTGAAAGCCTTCGGCTCAACCGAAGAAGTGCATCGGAAACTGGGAAACTTGAGTG	k__Bacteria; p__Firmicutes; c__Bacilli; o__Lactobacillales	p__Firmicutes	NA	0,000230854	NA	NA	0,001061236	NA	NA	NA	NA
433	TACGTAGGTGGCAAGCGTTGTCCGGATTTATTGGGCGTAAAGGGAGCGCAGGCGGTGACTTAAGTCTGATGTGAAAGCCCACGGCTTAACCGTGGAGGGTCATTGGAAACTGGGTCACTTGAGTA	k__Bacteria; p__Firmicutes; c__Bacilli; o__Lactobacillales; f__Aerococcaceae; g__Facklamia; s__	p__Firmicutes	g__Facklamia	0,023863223	NA	0,007533983	0,001137509	NA	NA	NA	NA
434	TACGTAGGTGGCGAGCGTTATCCGAATTTATTGGGCGTAAAGCGTGCGCAGACGGTTTATTAAGTCTAGAATCAAAGTCCGAAGCTTAACTTCGGTTCGTTCTAGAAACTGGTAGGCTAGAGTGT	k__Bacteria; p__Tenericutes; c__Mollicutes; o__RF39; f__; g__; s__	p__Tenericutes	g__	0,003068555	0,000511054	NA	NA	NA	NA	NA	NA
435	TACGTAGGTGGCGAGCGTTATCCGGAATCATTGGGCGTAAAGAGGGAGCAGGCGGCAATAGAGGTCTGCGGTGAAAGCCTGAAGCTAAACTTCAGTAAGCCGTGGAAACCAAATAGCTAGAGTGC	k__Bacteria; p__Firmicutes; c__Erysipelotrichi; o__Erysipelotrichales; f__Erysipelotrichaceae; g__Coprobacillus; s__cateniformis	p__Firmicutes	g__Coprobacillus	0,009947437	NA	0,005667787	NA	NA	NA	NA	NA
436	TACGTAGGTGGCGAGCGTTATCCGGAATCATTGGGCGTAAAGAGGGAGCAGGCGGCCGCAAGGGTCTGTGGTGAAAGACCGAAGCTAAACTTCGGTAAGCCATGGAAACCGGGCGGCTAGAGTGC	k__Bacteria; p__Firmicutes; c__Erysipelotrichi; o__Erysipelotrichales; f__Erysipelotrichaceae; g__Catenibacterium; s__	p__Firmicutes	g__Catenibacterium	0,032644944	NA	NA	0,005837185	NA	NA	NA	NA
437	TACGTAGGTGGCGAGCGTTATCCGGAATCATTGGGCGTAAAGGGTGCGTAGGTGGCACGATAAGTCTGTAGTAAAAGGCAGCGGCTCAACCGCTGTTGGCTATGGAAACTGTCGAGCTGGAGTGC	k__Bacteria; p__Firmicutes; c__Erysipelotrichi; o__Erysipelotrichales; f__Erysipelotrichaceae; g__cc_115; s__	p__Firmicutes	g__cc_115	0,001527171	0,007083998	0,001689441	NA	NA	NA	NA	NA
438	TACGTAGGTGGCGAGCGTTATCCGGAATGATTGGGCGTAAAGGGTGCGTAGGCGGCCCGTTAAGTCTGGAGTCAAAGCCGGCAGCTCAACTGTCGTACGCTTTGGAAACTGGCGGGCTGGAGTGC	k__Bacteria; p__Firmicutes; c__Erysipelotrichi; o__Erysipelotrichales; f__Erysipelotrichaceae; g__[Eubacterium]; s__	p__Firmicutes	g__[Eubacterium]	0,002830523	NA	NA	NA	NA	NA	NA	NA
439	TACGTAGGTGGCGAGCGTTATCCGGAATGATTGGGCGTAAAGGGTGCGTAGGTGGCACGATAAGTCTGGAGTAAAAGGGAGCGGCTCAACCGCTGTTGGCTCTGGAAACTGTCGAGCTAGAGAGC	k__Bacteria; p__Firmicutes; c__Erysipelotrichi; o__Erysipelotrichales; f__Erysipelotrichaceae; g__cc_115; s__	p__Firmicutes	g__cc_115	0,005884598	NA	NA	NA	NA	NA	NA	NA
440	TACGTAGGTGGCGAGCGTTATCCGGAATGATTGGGCGTAAAGGGTGCGTAGGTGGCAGATCAAGTCTGGAGTAAAAGGTATGGGCTCAACCCGTACTTGCTCTGGAAACTGATCAGCTAGAGAAC	k__Bacteria; p__Firmicutes; c__Erysipelotrichi; o__Erysipelotrichales; f__Erysipelotrichaceae; g__[Eubacterium]; s__biforme	p__Firmicutes	g__[Eubacterium]	0,038401221	NA	NA	NA	NA	NA	NA	NA
441	TACGTAGGTGGCGAGCGTTATCCGGAATTACTGGGTGTAAAGGGTGTGTAGGCGGGACGACAAGTCAGATGTGAAAATTGCAGGCTCAACCTGGAAAGTGCATTTGAAACTGCCGTTCTTGAGAG	k__Bacteria; p__Firmicutes; c__Clostridia; o__Clostridiales; f__Ruminococcaceae; g__; s__	p__Firmicutes	g__	0,013372237	0,00873082	0,032769696	0,086315117	NA	NA	NA	NA
442	TACGTAGGTGGCGAGCGTTATCCGGAATTACTGGGTGTAAAGGGTGTGTAGGCGGGACTTCAAGTCAGATGTGAAAATTACGGGCTCAACCCGTAACCTGCATTTGAAACTGAGGTTCTTGAGAG	k__Bacteria; p__Firmicutes; c__Clostridia; o__Clostridiales; f__Ruminococcaceae; g__; s__	p__Firmicutes	g__	0,000362596	NA	NA	NA	NA	NA	NA	NA
443	TACGTAGGTGGCGAGCGTTATCCGGAATTACTGGGTGTAAAGGGTGTGTAGGCGGGACTTCAAGTCAGATGTGAAAATTGCGGGCTCAACCCGCAACCTGCATTTGAAACTGAGGTTCTTGAGAG	k__Bacteria; p__Firmicutes; c__Clostridia; o__Clostridiales; f__Ruminococcaceae; g__; s__	p__Firmicutes	g__	0,009614407	0,006334636	NA	NA	NA	NA	NA	NA
444	TACGTAGGTGGCGAGCGTTATCCGGAATTACTGGGTGTAAAGGGTGTGTAGGCGGGCAAACAAGTCAGATGTGAAAACTATGGGCTTAACCCATAGCCTGCATTTGAAACTGTATGTCTTGAGGA	k__Bacteria; p__Firmicutes; c__Clostridia; o__Clostridiales; f__Ruminococcaceae; g__; s__	p__Firmicutes	g__	0,004093214	NA	NA	NA	NA	NA	NA	NA
445	TACGTAGGTGGCGAGCGTTATCCGGAATTATTGGGCGTAAAGAGCGCGCAGGTGGTTGATTAAGTCTGATGTGAAAGCCCACGGCTTAACCGTGGAGGGTCATTGGAAACTGGTCAACTTGAGTG	k__Bacteria; p__Firmicutes; c__Bacilli; o__Turicibacterales; f__Turicibacteraceae; g__Turicibacter; s__	p__Firmicutes	g__Turicibacter	0,022711014	0,05805122	0,13992915	NA	NA	NA	NA	NA
446	TACGTAGGTGGCGAGCGTTATCCGGAATTATTGGGCGTAAAGAGCGCGCAGGTGGTTGATTAAGTCTGATGTGAAAGCCCACGGCTTAACCGTGGAGGGTCATTGGAAACTGGTCGACTTGAGTG	k__Bacteria; p__Firmicutes; c__Bacilli; o__Turicibacterales; f__Turicibacteraceae; g__Turicibacter; s__	p__Firmicutes	g__Turicibacter	0,035035954	NA	NA	1,316,314,445	NA	NA	NA	NA
447	TACGTAGGTGGCGAGCGTTATCCGGAATTATTGGGCGTAAAGAGGGAGCAGGCGGCACTAAGGGTCTGTGGTGAAAGATCGAAGCTTAACTTCGGTAAGCCATGGAAACCGTAGAGCTAGAGTGT	k__Bacteria; p__Firmicutes; c__Erysipelotrichi; o__Erysipelotrichales; f__Erysipelotrichaceae; g__; s__	p__Firmicutes	g__	0,32980701	0,097407351	0,01531385	NA	NA	NA	NA	NA
448	TACGTAGGTGGCGAGCGTTATCCGGAATTATTGGGCGTAAAGAGGGAGCAGGCGGCACTAAGGGTCTGTGGTGAAAGGTCGAAGCTTAACTTCGGTAAGCCATGGAAACCGTAGAGCTAGAGTGT	k__Bacteria; p__Firmicutes; c__Erysipelotrichi; o__Erysipelotrichales; f__Erysipelotrichaceae; g__; s__	p__Firmicutes	g__	0,009258341	NA	NA	NA	NA	NA	NA	NA
449	TACGTAGGTGGCGAGCGTTATCCGGAATTATTGGGCGTAAAGGGTGCGCAGGCGGTTTGAAAAGTTTAAGGTGAAAGCGTGGGGCTTAACCCCATACAGCCTTAGAAACTGTCAGACTAGAGTAC	k__Bacteria; p__Firmicutes; c__Erysipelotrichi; o__Erysipelotrichales; f__Erysipelotrichaceae; g__Holdemania; s__	p__Firmicutes	g__Holdemania	0,000417589	0,016276091	NA	0,005258851	NA	NA	NA	NA
450	TACGTAGGTGGCGAGCGTTATCCGGATTTACTGGGTGTAAAGGGCGCGTAGGCGGGAATGCAAGTCAGATGTGAAATCCAGGGGCTTAACCCTTGAACTGCATTTGAAACTGTATTTCTTGAGTG	k__Bacteria; p__Firmicutes; c__Clostridia; o__Clostridiales; f__Ruminococcaceae; g__; s__	p__Firmicutes	g__	0,039991815	NA	NA	NA	NA	NA	NA	NA
451	TACGTAGGTGGCGAGCGTTATCCGGATTTACTGGGTGTAAAGGGCGTGTAGGCGGGACTGCAAGTCAGATGTGAAAACCATGGGCTCAACCTGTGGCCTGCATTTGAAACTGTAGTTCTTGAGTA	k__Bacteria; p__Firmicutes; c__Clostridia; o__Clostridiales; f__Ruminococcaceae; g__Oscillospira; s__	p__Firmicutes	g__Oscillospira	0,029045907	NA	0,027876248	0,065531071	NA	NA	NA	NA
452	TACGTAGGTGGCGAGCGTTATCCGGATTTACTGGGTGTAAAGGGTGTGTAGGCGGGAAGGCAAGTCAGATGTGAAAACTATGGGCTCAACCCATAGCCTGCATTTGAAACTGTTTTTCTTGAGAG	k__Bacteria; p__Firmicutes; c__Clostridia; o__Clostridiales; f__Ruminococcaceae; g__Oscillospira; s__	p__Firmicutes	g__Oscillospira	0,037873185	0,003402544	NA	0,000899	NA	NA	NA	NA
453	TACGTAGGTGGCGAGCGTTATCCGGATTTACTGGGTGTAAAGGGTGTGTAGGCGGGACTGCAAGTCGGATGTGAAAATCACAGGCTTAACCTGTGACCTGCATTCGAAACTGTGGTTCTTGAGGG	k__Bacteria; p__Firmicutes; c__Clostridia; o__Clostridiales; f__Ruminococcaceae; g__; s__	p__Firmicutes	g__	0,000292659	NA	NA	NA	NA	NA	NA	NA
454	TACGTAGGTGGCGAGCGTTATCCGGATTTATTGGGCGTAAAGCGTCCGCAGCCGGCTTATTAAGTCTAGAATAAAAGCCTGGAGCTTAACTCCAGTTCGTTCTAGAAACTGGTAGGCTTGAGTGT	k__Bacteria; p__Tenericutes; c__Mollicutes; o__RF39; f__; g__; s__	p__Tenericutes	g__	0,00053296	0,000268685	NA	NA	NA	NA	NA	NA
455	TACGTAGGTGGCGAGCGTTATCCGGATTTATTGGGCGTAAAGCGTCCGCAGCCGGTTTATTAAGTCTAGAATTAAAGCCTGGAGCTCAACTCCAGTTCGTTTTAGAAACTGATAGACTCGAGTGT	k__Bacteria; p__Tenericutes; c__Mollicutes; o__RF39; f__; g__; s__	p__Tenericutes	g__	0,017806366	NA	0,001976444	0,007453374	NA	NA	NA	NA
456	TACGTAGGTGGCGAGCGTTATCCGGATTTATTGGGCGTAAAGGGTGCGCAGACGGTTTATTAAGTCTAAAATCAAATCTTGGGGCTCAACCCCATTCCGTTTTAGAAACTGGTAGACTTGAGTAT	k__Bacteria; p__Tenericutes; c__Mollicutes; o__RF39; f__; g__; s__	p__Tenericutes	g__	0,071310109	NA	0,011538571	0,005962583	NA	NA	NA	NA
457	TACGTAGGTGGCGAGCGTTGTCCGGAATTACTGGGCGTAAAGGGCGCGTAGGCGGATCGTTAAGTTGGACGTGAAATACCCCGGCTCAACTGGGGGGCGACGTCCAAAACTGGCGGACTAGAGTG	k__Bacteria; p__Firmicutes; c__Clostridia; o__SHA-98; f__; g__; s__	p__Firmicutes	g__	0,000284377	0,000321191	NA	0,028079903	NA	NA	NA	NA
458	TACGTAGGTGGCGAGCGTTGTCCGGAATTACTGGGTGTAAAGGGTGCGTAGGCGGCTTCTAAAGTCAGATGTGAAATACCGCAGCTCAACTGCGGGGCTGCATTTGAAACTTGGGAGCTTGAGTG	k__Bacteria; p__Firmicutes; c__Clostridia; o__Clostridiales	p__Firmicutes	NA	0,000757657	NA	NA	NA	NA	NA	NA	NA
459	TACGTAGGTGGCGAGCGTTGTCCGGAATTATTGGGCGTAAAGAGCATGTAGGCGGCTTAATAAGTCGAGCGTGAAAATGCGGGGCTCAACCCCGTATGGCGCTGGAAACTGTTAGGCTTGAGTGC	k__Bacteria; p__Firmicutes; c__Clostridia; o__Clostridiales; f__Veillonellaceae; g__Phascolarctobacterium; s__	p__Firmicutes	g__Phascolarctobacterium	0,236836345	NA	0,024569349	0,164068761	NA	NA	NA	NA
460	TACGTAGGTGGCGAGCGTTGTCCGGAATTATTGGGCGTAAAGGGAGCGCAGGCGGGAAGGTAAGTCTATCTTAAAAGTGCGGGGCTCAACCCCGTGAGGGGATGGAAACTATCTTTCTTGAGTGC	k__Bacteria; p__Firmicutes; c__Clostridia; o__Clostridiales; f__Veillonellaceae; g__Mitsuokella; s__	p__Firmicutes	g__Mitsuokella	0,00098578	NA	NA	NA	NA	NA	NA	NA
461	TACGTAGGTGGCGAGCGTTGTCCGGATTTACTGGGCGTAAAGGGAGCGTAGGCGGACTTTTAAGTGAGATGTGAAATACCCGGGCTCAACTTGGGTGCTGCATTTCAAACTGGAAGTCTAGAGTG	k__Bacteria; p__Firmicutes; c__Clostridia; o__Clostridiales; f__Clostridiaceae; g__Clostridium	p__Firmicutes	g__Clostridium	0,083802891	1,953,819,144	0,215149656	0,0268345	NA	NA	NA	NA
462	TACGTAGGTGGCGAGCGTTGTCCGGATTTACTGGGCGTAAAGGGAGCGTAGGCGGATTTTTAAGTGAGATGTGAAATACTTGGGCTTAACCTGAGTGCTGCATTTCAAACTGGAAGTCTAGAGTG	k__Bacteria; p__Firmicutes; c__Clostridia; o__Clostridiales; f__Clostridiaceae; g__; s__	p__Firmicutes	g__	0,002225561	NA	NA	NA	NA	NA	NA	NA
463	TACGTAGGTGGCGAGCGTTGTCCGGATTTACTGGGCGTAAAGGGAGTGTAGGTGGATGCTTAAGTCAGATGTGAAATACCCGGGCTCAACCTGGGAACTGCATTTGAAACTGGGCGTCTAGAGTG	k__Bacteria; p__Firmicutes; c__Clostridia; o__Clostridiales; f__Clostridiaceae; g__Clostridium; s__	p__Firmicutes	g__Clostridium	0,006278798	NA	0,002123545	NA	NA	NA	NA	NA
464	TACGTAGGTGGCGAGCGTTGTCCGGATTTACTGGGTGTAAAGGGCGCGTAGGCGGACTGTCAAGTCAGTCGTGAAATGTCGGGGCTTAACCCCGGAACTGCGATTGAAACTGACAGCCTTGAGTG	k__Bacteria; p__Firmicutes; c__Clostridia; o__Clostridiales; f__Clostridiaceae; g__Clostridium; s__	p__Firmicutes	g__Clostridium	0,000766695	0,000266662	NA	NA	NA	NA	NA	NA
465	TACGTAGGTGGCGAGCGTTGTCCGGATTTACTGGGTGTAAAGGGCGTGTAGGCGGGTTGTCAAGTCAGATGTGAAATACCGGGGCTTAACCCCGGAGCTGCATTTGAAACTGACAGTCTTGAGTG	k__Bacteria; p__Firmicutes; c__Clostridia; o__Clostridiales	p__Firmicutes	NA	0,00050938	NA	NA	NA	NA	NA	NA	NA
466	TACGTAGGTGGCGAGCGTTGTCCGGATTTATTGGGCGTAAAGGGAACGCAGGCGGTCTTTTAAGTCTGATGTGAAAGCCTTCGGCTTAACCGAAGTAGTGCATTGGAAACTGGAAGACTTGAGTG	k__Bacteria; p__Firmicutes; c__Bacilli; o__Lactobacillales; f__Lactobacillaceae; g__Lactobacillus; s__ruminis	p__Firmicutes	g__Lactobacillus	0,001551356	NA	NA	NA	NA	NA	NA	NA
467	TACGTAGGTGGCGAGCGTTGTTCGGATTCATTGGGCGTAAAGGGTCCGCAGGTGGTCTGATAAGTCTGACGTGAAATACCGGAGCTCAACTCCGGAACTGCGTTGGAGACTGTTGGACTTGAGTA	k__Bacteria; p__Lentisphaerae; c__[Lentisphaeria]; o__Victivallales; f__Victivallaceae; g__; s__	p__Lentisphaerae	g__	0,00088852	0,000509105	NA	NA	NA	NA	NA	NA
468	TACGTAGGTGGCGAGCGTTGTTCGGATTTATTGGGCGTAAAGGGTCTGTAGGAGGTTTGTTAAATACGAGGTGAAATCCGGGGGCTCAACTTCCGAATTGCCTTGTAGACTGATGAACTAGAGTA	k__Bacteria; p__Lentisphaerae; c__[Lentisphaeria]; o__Victivallales; f__Victivallaceae; g__Victivallis; s__vadensis	p__Lentisphaerae	g__Victivallis	0,000307108	NA	NA	NA	NA	NA	NA	NA
469	TACGTAGGTTGCAAGCGTTGTCCGGATTTACTGGGTGTAAAGGGCGTGTAGGCGGAGATGCAAGTCGGGAGTGAAATCCATGGGCTCAACCCATGAACTGCTTTCGAAACTGTATCCCTTGAGTA	k__Bacteria; p__Firmicutes; c__Clostridia; o__Clostridiales; f__Ruminococcaceae; g__; s__	p__Firmicutes	g__	0,058303564	NA	NA	NA	NA	NA	NA	NA
470	TACGTAGGTTGCAAGCGTTGTCCGGATTTACTGGGTGTAAAGGGCGTGTAGGCGGAGATGCAAGTTAGGAGTGAAATCTATGGGCTCAACCCATAAACTGCTTCTAAAACTGTATCCCTTGAGTA	k__Bacteria; p__Firmicutes; c__Clostridia; o__Clostridiales; f__Ruminococcaceae; g__; s__	p__Firmicutes	g__	0,002363578	NA	NA	NA	NA	NA	NA	NA
471	TACGTAGGTTGCAAGCGTTGTCCGGATTTACTGGGTGTAAAGGGCGTGTAGGCGGAGATGCAAGTTGGGAGTGAAATCCATGGGCTCAACCCATGAACTGCTCTCAAAACTGTATCCCTTGAGTA	k__Bacteria; p__Firmicutes; c__Clostridia; o__Clostridiales; f__Ruminococcaceae; g__; s__	p__Firmicutes	g__	1,550,487,907	NA	NA	0,031127942	NA	NA	NA	NA
472	TACGTATGGACCGAGCGTTGTCCGGAATCATTGGGCGTAAAGGGTACGTAGGCGGCCTAGTAAGTTAGAAGTGAAAGAATATAGCTCAACTATATAAAGCTTTTAAAACTGTTAGGCTTGAGAGA	k__Bacteria; p__Firmicutes; c__Clostridia; o__Clostridiales; f__[Tissierellaceae]; g__Anaerococcus; s__	p__Firmicutes	g__Anaerococcus	0,001411942	0,000666937	NA	0,005227089	NA	NA	NA	NA
473	TACGTATGGAGCAAGCGTTATCCGGATTTACTGGGTGTAAAGGGAGCGTAGGCGGTCCTGCAAGTCTGATGTGAAAACCCGGGGCTCAACCCCGGGACTGCATTGGAAACTGTAGGACTAGAGTG	k__Bacteria; p__Firmicutes; c__Clostridia; o__Clostridiales; f__Lachnospiraceae; g__Shuttleworthia; s__	p__Firmicutes	g__Shuttleworthia	0,137334061	0,000216078	NA	NA	NA	NA	NA	NA
474	TACGTATGGAGCAAGCGTTATCCGGATTTACTGGGTGTAAAGGGAGTGTAGGCGGCATGGCAAGTCTGATGTGAAAATCCGGGGCTTAACCCCGGACCTGCATTGGAAACTGTCAGGCTGGAGTG	k__Bacteria; p__Firmicutes; c__Clostridia; o__Clostridiales; f__Lachnospiraceae; g__; s__	p__Firmicutes	g__	0,004586982	NA	NA	NA	NA	NA	NA	NA
475	TACGTATGGAGCAAGCGTTATCCGGATTTACTGGGTGTAAAGGGAGTGTAGGTGGCATCACAAGTCAGAAGTGAAAGCCCGGGGCTCAACCCCGGGACTGCTTTTGAAACTGTGGAGCTGGAGTG	k__Bacteria; p__Firmicutes; c__Clostridia; o__Clostridiales; f__Lachnospiraceae; g__Lachnospira; s__	p__Firmicutes	g__Lachnospira	0,173018251	0,073864163	0,04631469	0,527445661	NA	NA	NA	NA
476	TACGTATGGAGCAAGCGTTATCCGGATTTACTGGGTGTAAAGGGAGTGTAGGTGGCCATGCAAGTCAGAAGTGAAAATCCGGGGCTCAACCCCGGAACTGCTTTTGAAACTGTAAGGCTAGAGTG	k__Bacteria; p__Firmicutes; c__Clostridia; o__Clostridiales; f__Lachnospiraceae; g__Lachnospira; s__	p__Firmicutes	g__Lachnospira	0,237039347	NA	0,053961368	NA	NA	NA	NA	NA
477	TACGTATGGAGCAAGCGTTATCCGGATTTACTGGGTGTAAAGGGAGTGTAGGTGGCCATGCAAGTCAGAAGTGAAAATCCGGGGCTCAACCCCGGAACTGCTTTTGAAACTGTGAGGCTGGAGTG	k__Bacteria; p__Firmicutes; c__Clostridia; o__Clostridiales; f__Lachnospiraceae; g__Lachnospira; s__	p__Firmicutes	g__Lachnospira	0,000815168	NA	0,020222638	NA	NA	NA	NA	NA
478	TACGTATGGAGCAAGCGTTATCCGGATTTACTGGGTGTAAAGGGAGTGTAGGTGGTATCACAAGTCAGAAGTGAAAGCCCGGGGCTCAACCCCGGGACTGCTTTTGAAACTGTGGAACTGGAGTG	k__Bacteria; p__Firmicutes; c__Clostridia; o__Clostridiales; f__Lachnospiraceae; g__Lachnospira; s__	p__Firmicutes	g__Lachnospira	0,005884762	NA	0,355984302	0,578154898	NA	NA	NA	NA
479	TACGTATGGAGCAAGCGTTATCCGGATTTACTGGGTGTAAAGGGTGCGTAGGTGGCAGTGCAAGTCAGATGTGAAAGGCCGGGGCTCAACCCCGGAGCTGCATTTGAAACTGCATAGCTAGAGTA	k__Bacteria; p__Firmicutes; c__Clostridia; o__Clostridiales; f__Lachnospiraceae; g__Coprococcus; s__	p__Firmicutes	g__Coprococcus	0,121606456	0,009449369	NA	0,022945142	NA	NA	NA	NA
480	TACGTATGGAGCAAGCGTTATCCGGATTTACTGGGTGTAAAGGGTGCGTAGGTGGCAGTGCAAGTCAGATGTGAAAGGCCGGGGCTCAACCCCGGAGCTGCATTTGAAACTGCTCGGCTAGAGTA	k__Bacteria; p__Firmicutes; c__Clostridia; o__Clostridiales; f__Lachnospiraceae; g__Coprococcus; s__	p__Firmicutes	g__Coprococcus	0,037529255	0,090660505	0,079296594	0,074257407	NA	NA	NA	NA
481	TACGTATGGAGCGAGCGTTGTCCGGAATTATTGGGCGTAAAGGGTACGCAGGCGGTTTAATAAGTCGAATGTTAAAGATCGGGGCTCAACCCCGTAAAGCATTGGAAACTGATAAACTTGAGTAG	k__Bacteria; p__Firmicutes; c__Clostridia; o__Clostridiales; f__[Tissierellaceae]; g__Finegoldia; s__	p__Firmicutes	g__Finegoldia	0,195196331	NA	0,025220237	NA	NA	NA	NA	NA
482	TACGTATGGAGCGAGCGTTGTCCGGAATTATTGGGCGTAAAGGGTGCGCAGGCGGCTTTACAAGTTGGATGTGAAATATTGTGGCTCAACCACAAACGTGCATCCAAAACTGCAAAGCTTGAGTT	k__Bacteria; p__Firmicutes; c__Clostridia; o__Clostridiales; f__[Tissierellaceae]; g__1-68; s__	p__Firmicutes	g__1-68	0,016324506	NA	0,164007829	0,068950529	NA	NA	NA	NA
483	TACGTATGGGGCAAGCGTTATCCGGATTTACTGGGTGTAAAGGGAGCGTAGGCGGCATGGCAAGTCAGAAGTGAAAGCCTGGGGCTCAACCCCGGAATTGCTTTTGAAACTGTCAGGCTAGAGTG	k__Bacteria; p__Firmicutes; c__Clostridia; o__Clostridiales; f__Lachnospiraceae; g__Anaerostipes; s__	p__Firmicutes	g__Anaerostipes	0,781166439	0,00499188	NA	0,041657012	NA	NA	NA	NA
484	TACGTATGGTGCAAGCGTTATCCGGATTTACTGGGTGTAAAGGGAGCGCAGGCGGAAGGCTAAGTCTGATGTGAAAGCCCGGGGCTCAACCCCGGTACTGCATTGGAAACTGGTCATCTAGAGTG	k__Bacteria; p__Firmicutes; c__Clostridia; o__Clostridiales; f__Lachnospiraceae; g__Roseburia; s__inulinivorans	p__Firmicutes	g__Roseburia	0,013392254	NA	NA	0,035342033	NA	NA	NA	NA
485	TACGTATGGTGCAAGCGTTATCCGGATTTACTGGGTGTAAAGGGAGCGCAGGCGGAAGGCTAAGTCTGATGTGAAAGCCCGGGGCTCAACCCCGGTACTGCATTGGAAACTGGTCATCTTGAGTG	k__Bacteria; p__Firmicutes; c__Clostridia; o__Clostridiales; f__Lachnospiraceae; g__Roseburia; s__inulinivorans	p__Firmicutes	g__Roseburia	0,000332869	NA	NA	NA	NA	NA	NA	NA
486	TACGTATGGTGCAAGCGTTATCCGGATTTACTGGGTGTAAAGGGAGCGCAGGCGGAAGGCTAAGTCTGATGTGAAAGCCCGGGGCTCAACTCCGGTACTGCATTGGAAACTGGTCATCTAGAGTG	k__Bacteria; p__Firmicutes; c__Clostridia; o__Clostridiales; f__Lachnospiraceae; g__Roseburia; s__inulinivorans	p__Firmicutes	g__Roseburia	0,002007652	NA	NA	NA	NA	NA	NA	NA
487	TACGTATGGTGCAAGCGTTATCCGGATTTACTGGGTGTAAAGGGAGCGCAGGCGGGAGGCTAAGTCTGATGTGAAAGCCCGGGGCTCAACCCCGGTACTGCATTGGAAACTGGCCACCTAGAGTG	k__Bacteria; p__Firmicutes; c__Clostridia; o__Clostridiales; f__Lachnospiraceae; g__Roseburia; s__inulinivorans	p__Firmicutes	g__Roseburia	0,002665784	0,00055124	NA	NA	NA	NA	NA	NA
488	TACGTATGGTGCAAGCGTTATCCGGATTTACTGGGTGTAAAGGGAGCGCAGGCGGTGCGGCAAGTCTGATGTGAAAGCCCAGGGCTCAACCCCGGTACTGCATTGGAAACTGTCGTACTAGAGTG	k__Bacteria; p__Firmicutes; c__Clostridia; o__Clostridiales; f__Lachnospiraceae; g__Roseburia	p__Firmicutes	g__Roseburia	0,000261687	0,009368696	NA	NA	NA	NA	NA	NA
489	TACGTATGGTGCAAGCGTTATCCGGATTTACTGGGTGTAAAGGGAGCGCAGGCGGTGCGGCAAGTCTGATGTGAAAGCCCGGGGCTCAACCCCGGTACTGCATTGGAAACTGTCGTACTAGAGTG	k__Bacteria; p__Firmicutes; c__Clostridia; o__Clostridiales; f__Lachnospiraceae; g__Roseburia; s__faecis	p__Firmicutes	g__Roseburia	0,088157742	0,372833503	NA	0,893340253	NA	NA	NA	NA
490	TACGTATGGTGCAAGCGTTATCCGGATTTACTGGGTGTAAAGGGAGCGCAGGCGGTGCGGCAAGTCTGATGTGAAAGCCCGGGGCTCAACCTCGGTACTGCATTGGAAACTGTCGTACTAGAGTG	k__Bacteria; p__Firmicutes; c__Clostridia; o__Clostridiales; f__Lachnospiraceae; g__Roseburia	p__Firmicutes	g__Roseburia	0,001538218	NA	NA	0,003728027	NA	NA	NA	NA
491	TACGTATGGTGCAAGCGTTATCCGGATTTACTGGGTGTAAAGGGAGCGCAGGCGGTTTGGCAAGTCTGATGTGAAAATCCGGGGCTCAACTCCGGAACTGCATTGGAAACTGTCAGACTAGAGTG	k__Bacteria; p__Firmicutes; c__Clostridia; o__Clostridiales; f__Lachnospiraceae; g__; s__	p__Firmicutes	g__	0,001206154	NA	0,002605747	NA	NA	NA	NA	NA
492	TACGTATGGTGCAAGCGTTATCCGGATTTACTGGGTGTAAAGGGAGCGTAGACGGAGTGGCAAGTCTGATGTGAAAACCCGGGGCTCAACCCCGGGACTGCATTGGAAACTGTCAATCTAGAGTA	k__Bacteria; p__Firmicutes; c__Clostridia; o__Clostridiales; f__Lachnospiraceae; g__[Ruminococcus]; s__	p__Firmicutes	g__[Ruminococcus]	0,121567355	NA	0,106233039	0,007735483	NA	NA	NA	NA
493	TACGTATGGTGCAAGCGTTATCCGGATTTACTGGGTGTAAAGGGAGCGTAGACGGAGTGGCAAGTCTGATGTGAAAACCCGGGGCTCAACCCCGGGACTGCATTGGAAACTGTCAATCTGGAGTA	k__Bacteria; p__Firmicutes; c__Clostridia; o__Clostridiales; f__Lachnospiraceae; g__[Ruminococcus]; s__	p__Firmicutes	g__[Ruminococcus]	0,008099465	NA	NA	NA	NA	NA	NA	NA
494	TACGTATGGTGCAAGCGTTATCCGGATTTACTGGGTGTAAAGGGAGCGTAGACGGTTGTGTAAGTCTGATGTGAAAGCCCGGGGCTCAACCCCGGGACTGCATTGGAAACTATGTAACTAGAGTG	k__Bacteria; p__Firmicutes; c__Clostridia; o__Clostridiales; f__Lachnospiraceae; g__Dorea; s__	p__Firmicutes	g__Dorea	0,045704971	0,004014057	NA	NA	NA	NA	NA	NA
495	TACGTATGGTGCAAGCGTTATCCGGATTTACTGGGTGTAAAGGGAGCGTAGGCGGTTTTATAAGTCTGGTGTGAAAGCCCGGGGCTCAACCCCGGGACTGCATTGGAAACTGTAGAACTAGAGTG	k__Bacteria; p__Firmicutes; c__Clostridia; o__Clostridiales; f__Lachnospiraceae; g__; s__	p__Firmicutes	g__	0,000346774	NA	NA	NA	NA	NA	NA	NA
496	TACGTATGGTGCAAGCGTTATCCGGATTTACTGGGTGTAAAGGGAGCGTAGGTGGCTGCGCAAGTCAGAAGTGAAAGCCCGGGGCTTAACCTCGGGACTGCTTTTGAAACTGTGTAGCTAGAGTG	k__Bacteria; p__Firmicutes; c__Clostridia; o__Clostridiales; f__Lachnospiraceae; g__Coprococcus; s__	p__Firmicutes	g__Coprococcus	0,003384219	0,000459191	NA	NA	NA	NA	NA	NA
497	TACGTATGGTGCAAGCGTTATCCGGATTTACTGGGTGTAAAGGGTGAGTAGGCGGTCATGCAAGTCATATGTGAAATGTCAGGGCTTAACCTTGGCGCTGCATAAGAAACTGTATGACTAGAGTG	k__Bacteria; p__Firmicutes; c__Clostridia; o__Clostridiales; f__Lachnospiraceae; g__Clostridium; s__colinum	p__Firmicutes	g__Clostridium	0,263150153	0,018433606	0,006643026	0,031715445	NA	NA	NA	NA
498	TACGTATGGTTCAAGCGTTATCCGGATTTACTGGGTGTAAAGGGTGAGTAGGCGGTTATGCAAGTCATATGTGAAATGTCGGGGCTCAACTCCGGCCTGCATAAGAAACTGTATAACTAGAGTGC	k__Bacteria; p__Firmicutes; c__Clostridia; o__Clostridiales; f__Lachnospiraceae; g__Clostridium; s__colinum	p__Firmicutes	g__Clostridium	0,001270143	0,000494268	NA	NA	NA	NA	NA	NA
499	TACGTATGTCCCGAGCGTTATCCGGATTTATTGGGCGTAAAGCGAGCGCAGACGGTTTATTAAGTCTGATGTGAAAGCCCGGAGCTCAACTCCGGAATGGCATTGGAAACTGGTTAACTTGAGTG	k__Bacteria; p__Firmicutes; c__Bacilli; o__Lactobacillales; f__Leuconostocaceae; g__Leuconostoc; s__mesenteroides	p__Firmicutes	g__Leuconostoc	0,000196893	NA	NA	NA	NA	NA	NA	NA
500	TACGTATGTTCCAAGCGTTATCCGGATTTATTGGGCGTAAAGCGAGCGCAGACGGTTATTTAAGTCTGAAGTGAAAGCCCTCAGCTCAACTGAGGAATTGCTTTGGAAACTGGATGACTTGAGTG	k__Bacteria; p__Firmicutes; c__Bacilli; o__Lactobacillales; f__Leuconostocaceae; g__Weissella	p__Firmicutes	g__Weissella	0,000589769	NA	NA	0,004816795	NA	NA	NA	NA
501	AACGTAGGGTGCAAGCGTTGTCCGGAATTACTGGGTGTAAAGGGAGCGCAGGCGGACCGGCAAGTTGGAAGTGAAAACCACGGGCTCAACCCGTGAATTGCTTTCAAAACTGCTGGCCTTGAGTA	k__Bacteria; p__Firmicutes; c__Clostridia; o__Clostridiales; f__Ruminococcaceae	p__Firmicutes	NA	NA	0,002327021	NA	NA	NA	NA	NA	NA
502	AACGTAGGGTGCAAGCGTTGTCCGGAATTACTGGGTGTAAAGGGAGCGCAGGCGGACCGGCAAGTTGGAAGTGAAAACTATGGGCTTAACCCATAAATTGCTTTCAAAACTGCTGGCCTTGAGTA	k__Bacteria; p__Firmicutes; c__Clostridia; o__Clostridiales; f__Ruminococcaceae; g__Gemmiger; s__formicilis	p__Firmicutes	g__Gemmiger	NA	0,02004353	NA	0,020543015	NA	NA	NA	NA
503	AACGTAGGGTGCAAGCGTTGTCCGGAATTACTGGGTGTAAAGGGAGCGCAGGCGGACCGGCAAGTTGGAAGTGAAATCCATGGGCTCAACCCGTGAATTGCTTTCAAAACTGCTGGCCTTGAGTA	k__Bacteria; p__Firmicutes; c__Clostridia; o__Clostridiales; f__Ruminococcaceae	p__Firmicutes	NA	NA	0,162581813	0,022214232	0,026498607	NA	NA	NA	NA
504	AACGTAGGGTGCAAGCGTTGTCCGGAATTACTGGGTGTAAAGGGAGCGCAGGCGGGAAGACAAGTTGGAAGTGAAAACCATGGGCTCAACCCATGAATTGCTTTCAAAACTGTTTTTCTTGAGTA	k__Bacteria; p__Firmicutes; c__Clostridia; o__Clostridiales; f__Ruminococcaceae; g__Faecalibacterium; s__prausnitzii	p__Firmicutes	g__Faecalibacterium	NA	0,251877474	0,138859319	0,21139309	NA	NA	NA	NA
505	AACGTAGGTCACAAGCGTTGTCCGGAATTACTGGGTGTAAAGGGAGCGCAGGCGGGAAGACAAGTTGGAAGTGAAATCCATGGGCTCAACCCATGAACTGCTTTCAAAACTGTTTTTCTTGAGTA	k__Bacteria; p__Firmicutes; c__Clostridia; o__Clostridiales; f__Ruminococcaceae; g__Faecalibacterium; s__prausnitzii	p__Firmicutes	g__Faecalibacterium	NA	0,312045131	NA	0,248834776	NA	NA	NA	NA
506	AACGTAGGTCACAAGCGTTGTCCGGAATTACTGGGTGTAAAGGGAGCGCAGGCGGGAAGACAAGTTGGAAGTGAAATCTATGGGCTCAACCCATAAACTGCTTTCAAAACTGTTTTTCTTGAGTA	k__Bacteria; p__Firmicutes; c__Clostridia; o__Clostridiales; f__Ruminococcaceae; g__Faecalibacterium; s__prausnitzii	p__Firmicutes	g__Faecalibacterium	NA	0,752783068	0,255071984	0,225402444	NA	NA	NA	NA
507	AACGTAGGTCACAAGCGTTGTCCGGAATTACTGGGTGTAAAGGGAGCGCAGGCGGGAGGACAAGTTGGAAGTGAAATCCATGGGCTCAACCCATGAACTGCTTTCAAAACTGTTTTTCTTGAGTA	k__Bacteria; p__Firmicutes; c__Clostridia; o__Clostridiales; f__Ruminococcaceae; g__Faecalibacterium; s__prausnitzii	p__Firmicutes	g__Faecalibacterium	NA	0,000992583	0,017866919	NA	NA	NA	NA	NA
508	AACGTAGGTCACAAGCGTTGTCCGGAATTACTGGGTGTAAAGGGAGCGCAGGCGGGCGATCAAGTTGGGAGTGAAATCCATGGGCTCAACCCATGAACTGCTTTCAAAACTGGTCGTCTTGAGTA	k__Bacteria; p__Firmicutes; c__Clostridia; o__Clostridiales; f__Ruminococcaceae; g__Faecalibacterium; s__prausnitzii	p__Firmicutes	g__Faecalibacterium	NA	0,000239695	NA	NA	NA	NA	NA	NA
509	AACGTAGGTGGCAAGCGTTGTCCGGAATTACTGGGTGTAAAGGGAGCGCAGGCGGAAGCGCAAGTTGGATGTGAAACCCATGGGCTCAACCCATGGCCTGCATCCAAAACTGTGTTTCTTGAGTA	k__Bacteria; p__Firmicutes; c__Clostridia; o__Clostridiales; f__Ruminococcaceae; g__; s__	p__Firmicutes	g__	NA	0,001327841	NA	NA	NA	NA	NA	NA
510	AACGTAGGTGGCAAGCGTTGTCCGGAATTACTGGGTGTAAAGGGAGCGCAGGCGGAAGGACAAGTTGGAAGTGAAACCCACGGGCTCAACTCGTGAACTGCTTTCAAAACTGTTTTTCTTGAGTG	k__Bacteria; p__Firmicutes; c__Clostridia; o__Clostridiales; f__Ruminococcaceae; g__; s__	p__Firmicutes	g__	NA	0,008593267	NA	NA	NA	NA	NA	NA
511	CACGGGGGATGCGAGCGTTATCCGGATTTATTGGGTTTAAAGGGCGCGTAGGCGGGATGCCAAGTCAGCGGTAAAAGACTGCAGCTAAACTGTAGCACGCCGTTGAAACTGGTGACCTCGAGACG	k__Bacteria; p__Bacteroidetes; c__Bacteroidia; o__Bacteroidales; f__[Odoribacteraceae]; g__Butyricimonas; s__	p__Bacteroidetes	g__Butyricimonas	NA	0,000388627	NA	0,003443712	NA	NA	NA	NA
512	GACAGAGGATGCAAGCGTTATCCGGAATGATTGGGCGTAAAGCGTCTGTAGGTGGCTTTTTAAGTCCGCCGTCAAATCCCAGGGCTCAACCCTGGACAGGCGGTGGAAACTACCAAGCTGGAGTA	k__Bacteria; p__Cyanobacteria; c__Chloroplast; o__Streptophyta; f__; g__; s__	p__Cyanobacteria	g__	NA	0,003544763	NA	NA	NA	NA	NA	NA
513	TACAGAGGGTGCAAGCGTTAATCGGAATTACTGGGCGTAAAGCGCGCGTAGGTGGTTCGTTAAGTTGGATGTGAAATCCCCGGGCTCAACCTGGGAACTGCATCCAAAACTGGCGAGCTAGAGTA	k__Bacteria; p__Proteobacteria; c__Gammaproteobacteria; o__Pseudomonadales; f__Pseudomonadaceae; g__Pseudomonas; s__viridiflava	p__Proteobacteria	g__Pseudomonas	NA	0,012820238	NA	NA	NA	NA	NA	NA
514	TACATAGGGGGCAAGCGTTATCCGGAATTATTGGGCGTAAAGCGTGCGTAGGCGGCCACTTAAGTCTGTCGTGAAAGCCCACAGCTTAACTGTGGAGGGTCGATGGAAACTGAGAGGCTTGAATC	k__Bacteria; p__Tenericutes; c__RF3; o__ML615J-28; f__; g__; s__	p__Tenericutes	g__	NA	0,116257547	NA	0,075924963	NA	NA	NA	NA
515	TACGAAGGGGGCAAGCGTTGTTCGGAATTACTGGGCGTAAAGGGAGTGTAGGCGGTTATGTAAGATAGTGGTGAAATCCCAGAGCTTAACTTTGGAATTGCCATTATGACTATGTGGCTAGAATT	k__Bacteria; p__Proteobacteria; c__Alphaproteobacteria; o__RF32; f__; g__; s__	p__Proteobacteria	g__	NA	0,004451895	0,021383188	NA	NA	NA	NA	NA
516	TACGAAGGGGGCGAGCGTTGTTCGGAATTACTGGGCGTAAAGGGTGTGTAGGCGGTTAAGTAAGATAGTGGTGAAATGCCGGGGCTCAACCTCGGAATTGCCATTATGACTATTTAGCTAGAATG	k__Bacteria; p__Proteobacteria; c__Alphaproteobacteria; o__RF32; f__; g__; s__	p__Proteobacteria	g__	NA	0,057734756	NA	NA	NA	NA	NA	NA
517	TACGAAGGGGGCGAGCGTTGTTCGGAATTACTGGGCGTAAAGGGTGTGTAGGTGGACGTGTAAGATAGCGGTGAAATGCCGGAGCTCAACTTCGGAATTGCCATTATAACTATGCGTCTAGAATT	k__Bacteria; p__Proteobacteria; c__Alphaproteobacteria; o__RF32; f__; g__; s__	p__Proteobacteria	g__	NA	0,004186878	NA	NA	NA	NA	NA	NA
518	TACGAAGGGTGCAAGCGTTACTCGGAATTACTGGGCGTAAAGCGTGCGTAGGTGGTTGTTTAAGTCTGTCGTGAAAGCCCTGGGCTCAACCTGGGAATTGCGATGGAAACTGGGCGACTAGAGTG	k__Bacteria; p__Proteobacteria; c__Gammaproteobacteria; o__Xanthomonadales; f__Xanthomonadaceae; g__Stenotrophomonas; s__acidaminiphila	p__Proteobacteria	g__Stenotrophomonas	NA	0,008758895	0,004241436	0,00346865	NA	NA	NA	NA
519	TACGGAAGGTCCAGGCGTTATCCGGATTTATTGGGTTTAAAGGGAGCGCAGGCGGACTCTTAAGTCAGTTGTGAAATACGGCGGCTCAACCGTCGGACTGCAGTTGATACTGGGAGTCTTGAGTG	k__Bacteria; p__Bacteroidetes; c__Bacteroidia; o__Bacteroidales; f__[Paraprevotellaceae]; g__[Prevotella]; s__	p__Bacteroidetes	g__[Prevotella]	NA	0,000156733	NA	NA	NA	NA	NA	NA
520	TACGGAAGGTCCAGGCGTTATCCGGATTTATTGGGTTTAAAGGGAGCGTAGGCCGTTTGGTAAGCGTGTTGTGAAATGTCGGGGCTCAACCTGGGCATTGCAGCGCGAACTGCCAGACTTGAGTG	k__Bacteria; p__Bacteroidetes; c__Bacteroidia; o__Bacteroidales; f__Prevotellaceae; g__Prevotella; s__stercorea	p__Bacteroidetes	g__Prevotella	NA	0,000508456	NA	0,001493857	NA	NA	NA	NA
521	TACGGAAGGTCCAGGCGTTATCCGGATTTATTGGGTTTAAAGGGAGTGTAGGCGGTTGGTTAAGCGTGTTGTGAAATGTAGATGCTCAACATCTGACTTGCAGCGCGAACTGGCTGACTTGAGTA	k__Bacteria; p__Bacteroidetes; c__Bacteroidia; o__Bacteroidales; f__Prevotellaceae; g__Prevotella; s__	p__Bacteroidetes	g__Prevotella	NA	0,000725936	0,024560359	0,053480743	NA	NA	NA	NA
522	TACGGAAGGTCCGGGCGTTATCCGGATTTATTGGGTTTAAAGGGAGCGCAGGCCGTCCTTTAAGCGTGCTGTGAAATGCCGCGGCTCAACCGTGGCACTGCAGCGCGAACTGGAGGACTTGAGTA	k__Bacteria; p__Bacteroidetes; c__Bacteroidia; o__Bacteroidales; f__Prevotellaceae; g__Prevotella; s__	p__Bacteroidetes	g__Prevotella	NA	0,0176111	0,05444514	0,001297907	NA	NA	NA	NA
523	TACGGAAGGTCCGGGCGTTATCCGGATTTATTGGGTTTAAAGGGAGCGTAGGCCGCAGGTTAAGCGTGTTGTGAAATGTAGGGGCTCAACCTCTGCACTGCAGCGCGAACTGGCTTGCTTGAGTA	k__Bacteria; p__Bacteroidetes; c__Bacteroidia; o__Bacteroidales; f__Prevotellaceae; g__Prevotella; s__copri	p__Bacteroidetes	g__Prevotella	NA	0,000727359	NA	NA	NA	NA	NA	NA
524	TACGGAAGGTCCGGGCGTTATCCGGATTTATTGGGTTTAAAGGGAGCGTAGGCCGGAGATTAAGCGTGTTGTGAAATGTAGACGCTCAACGTCTGCACTGCAGCGCGAACTGGTTTTCTTGAGTA	k__Bacteria; p__Bacteroidetes; c__Bacteroidia; o__Bacteroidales; f__Prevotellaceae; g__Prevotella; s__copri	p__Bacteroidetes	g__Prevotella	NA	0,000204741	NA	NA	NA	NA	NA	NA
525	TACGGAAGGTCCGGGCGTTATCCGGATTTATTGGGTTTAAAGGGAGCGTAGGCCGGAGATTAAGCGTGTTGTGAAATGTAGATGCTCAACGTCTGCACTGCAGCGCGAACTGGTTTCCTTGAGTA	k__Bacteria; p__Bacteroidetes; c__Bacteroidia; o__Bacteroidales; f__Prevotellaceae; g__Prevotella; s__copri	p__Bacteroidetes	g__Prevotella	NA	0,001639772	NA	NA	NA	NA	NA	NA
526	TACGGAAGGTCCGGGCGTTATCCGGATTTATTGGGTTTAAAGGGAGCGTAGGCCGGAGATTAAGCGTGTTGTGAAATGTAGTGGCTCAACCTCTGCACTGCAGCGCGAACTGGTCTTCTTGAGTA	k__Bacteria; p__Bacteroidetes; c__Bacteroidia; o__Bacteroidales; f__Prevotellaceae; g__Prevotella; s__copri	p__Bacteroidetes	g__Prevotella	NA	0,009956041	NA	NA	NA	NA	NA	NA
527	TACGGAAGGTCCGGGCGTTATCCGGATTTATTGGGTTTAAAGGGAGCGTAGGCCGTCTGTTAAGCGTGTTGTGAAATGTCGGGGCTCAACCTGGGCATTGCAGCGCGAACTGGCAGACTTGAGTG	k__Bacteria; p__Bacteroidetes; c__Bacteroidia; o__Bacteroidales; f__Prevotellaceae; g__Prevotella; s__stercorea	p__Bacteroidetes	g__Prevotella	NA	0,019852192	NA	NA	NA	NA	NA	NA
528	TACGGAAGGTCCGGGCGTTATCCGGATTTATTGGGTTTAAAGGGAGCGTAGGCCGTCTTATAAGCGTGTTGTGAAATGTCGGGGCTCAACCTGGGCATTGCAGCGCGAACTGTGAGACTTGAGTG	k__Bacteria; p__Bacteroidetes; c__Bacteroidia; o__Bacteroidales; f__Prevotellaceae; g__Prevotella; s__stercorea	p__Bacteroidetes	g__Prevotella	NA	0,000246577	NA	NA	NA	NA	NA	NA
529	TACGGAAGGTCCGGGCGTTATCCGGATTTATTGGGTTTAAAGGGAGCGTAGGCCGTGAGGTAAGCGTGTTGTGAAATGTAGGCGCCCAACGTCTGCACTGCAGCGCGAACTGCCCCACTTGAGTG	k__Bacteria; p__Bacteroidetes; c__Bacteroidia; o__Bacteroidales; f__Prevotellaceae; g__Prevotella; s__	p__Bacteroidetes	g__Prevotella	NA	0,355428591	NA	0,007400246	NA	NA	NA	NA
530	TACGGAAGGTCCGGGCGTTATCCGGATTTATTGGGTTTAAAGGGAGCGTAGGCGGGAGATCAAGTCAGTTGTGAAAAGCAGCCGCTCAACGGTTGTCGTGCAGTTGATACTGGTTTTCTTGAGTG	k__Bacteria; p__Bacteroidetes; c__Bacteroidia; o__Bacteroidales; f__[Paraprevotellaceae]; g__; s__	p__Bacteroidetes	g__	NA	0,036592289	NA	NA	NA	NA	NA	NA
531	TACGGAGACTACGAGCGTTACTCGGATTCACTGGGCGTAAAGGGAGCGCAGGCGGATTGGTGTGTTGGGTGTGAAATACCGGGGCTTAACTTCGGAATTGCGCCCAAAACTATTAATCTAGAGAC	k__Bacteria; p__Verrucomicrobia; c__Opitutae; o__[Cerasicoccales]; f__[Cerasicoccaceae]; g__; s__	p__Verrucomicrobia	g__	NA	0,001657147	NA	NA	NA	NA	NA	NA
532	TACGGAGGACCCGAGCGTTATCCGGATTTATTGGGTTTAAAGGGTGCGTAGGCGGATTAGTAAGTTAGAGGTGAAAGCTCGATGCTCAACATCGAAATTGCCTCTGATACTGTTAGTCTAGAGTA	k__Bacteria; p__Bacteroidetes; c__Bacteroidia; o__Bacteroidales; f__Rikenellaceae; g__Alistipes; s__indistinctus	p__Bacteroidetes	g__Alistipes	NA	0,07977422	NA	0,014740356	NA	NA	NA	NA
533	TACGGAGGACCCGAGCGTTATCCGGATTTATTGGGTTTAAAGGGTGCGTAGGCGGATTGGTAAGTTAGAGGTGAAAGCTCAGCGCTTAACGTTGAAACTGCCTCTGATACTGTCGGTCTAGAGTA	k__Bacteria; p__Bacteroidetes; c__Bacteroidia; o__Bacteroidales; f__Rikenellaceae; g__Alistipes; s__indistinctus	p__Bacteroidetes	g__Alistipes	NA	0,000243686	NA	NA	NA	NA	NA	NA
534	TACGGAGGATACGAGCGTTATCCGGATTTATTGGGTTTAAAGGGTGCGCAGGTGGTCCTGCAAGTCAGTGGTGAAAAGCTGAGGCTCAACCTCAGCCTTGCCGTTGAAACTGCAAGACTTGAGAG	k__Bacteria; p__Bacteroidetes; c__Bacteroidia; o__Bacteroidales; f__Porphyromonadaceae; g__Porphyromonas; s__	p__Bacteroidetes	g__Porphyromonas	NA	0,003649024	0,030276722	0,054695166	NA	NA	NA	NA
535	TACGGAGGATACGAGCGTTATCCGGATTTATTGGGTTTAAAGGGTGCGCAGGTGGTCTTGCAAGTCAGTGGTGAAAAGCTGAGGCTCAACCTCAGCCTTGCCGTTGAAACTGTAAGACTTGAGAG	k__Bacteria; p__Bacteroidetes; c__Bacteroidia; o__Bacteroidales; f__Porphyromonadaceae; g__Porphyromonas; s__	p__Bacteroidetes	g__Porphyromonas	NA	0,00546704	0,257689922	0,019170015	NA	NA	NA	NA
536	TACGGAGGATCCAAGCGTTATCCGGATTTATTGGGTTTAAAGGGTGCGTAGGCGGCAGATTAAGTTAGAGGTGAAATTCCGAGGCTCAACCTTGGCACTGCCTCTGATACTGGTTTGCTAGCGAG	k__Bacteria; p__Bacteroidetes; c__Bacteroidia; o__Bacteroidales; f__Rikenellaceae; g__; s__	p__Bacteroidetes	g__	NA	0,029197672	0,091089196	0,001565466	NA	NA	NA	NA
537	TACGGAGGATCCAAGCGTTATCCGGATTTATTGGGTTTAAAGGGTGCGTAGGCGGTCAGATAAGTTAGAGGTGAAATTCCGGTGCTTAACACCGGCGCTGCCTCTAATACTGTTTGACTAGAGAG	k__Bacteria; p__Bacteroidetes; c__Bacteroidia; o__Bacteroidales; f__Rikenellaceae; g__; s__	p__Bacteroidetes	g__	NA	0,002141806	NA	NA	NA	NA	NA	NA
538	TACGGAGGATCCAAGCGTTATCCGGATTTATTGGGTTTAAAGGGTGCGTAGGCGGTTTGATAAGTTAGAGGTGAAATACCGGTGCTTAACACCGGAACTGCCTCTAATACTGTTGGACTAGAGAG	k__Bacteria; p__Bacteroidetes; c__Bacteroidia; o__Bacteroidales; f__Rikenellaceae; g__; s__	p__Bacteroidetes	g__	NA	0,028347069	NA	NA	NA	NA	NA	NA
539	TACGGAGGATCCGAGCGTTATCCGGATTTATTGGGTTTAAAGGGTGCGTAGGCGGCCCCTTAAGTCAGCGGTGAAAGTCTGTGGCTCAACCATAGAATTGCCGTTGAAACTGGGAGGCTTGAGTA	k__Bacteria; p__Bacteroidetes; c__Bacteroidia; o__Bacteroidales; f__Porphyromonadaceae; g__Parabacteroides; s__distasonis	p__Bacteroidetes	g__Parabacteroides	NA	0,02326207	0,040833743	NA	NA	NA	NA	NA
540	TACGGAGGATCCGAGCGTTATCCGGATTTATTGGGTTTAAAGGGTGCGTAGGTGGTCTTTTAAGTCAGCGGTGAAAGTCTGTGGCTCAACCATAGAATTGCCGTTGAAACTGGGGGACTTGAGTA	k__Bacteria; p__Bacteroidetes; c__Bacteroidia; o__Bacteroidales; f__Porphyromonadaceae; g__Parabacteroides	p__Bacteroidetes	g__Parabacteroides	NA	0,000306933	NA	NA	NA	NA	NA	NA
541	TACGGAGGATGCAAGCGTTATCCGGATTTATTGGGTTTAAAGGGTGCGTAGGCGGCACGCCAAGTCAGCGGTGAAATTTTCGGGCTCAACCCGGAATGTGCCGTTGAAACTGGCGAGCTAGAGTA	k__Bacteria; p__Bacteroidetes; c__Bacteroidia; o__Bacteroidales; f__[Barnesiellaceae]; g__; s__	p__Bacteroidetes	g__	NA	0,000623695	NA	NA	NA	NA	NA	NA
542	TACGGAGGATGCGAGCGTTATCCGGAATTATTGGGTTTAAAGGGTCCGCAGGCGGACAGGTAAGTCAGTAGTGAAAAACCGGGGCTTAACCCCGGTCGTGCTACAGAAACTGCCTGACTAGAGAA	k__Bacteria; p__Bacteroidetes; c__Bacteroidia; o__Bacteroidales; f__; g__; s__	p__Bacteroidetes	g__	NA	0,062768868	NA	NA	NA	NA	NA	NA
543	TACGGAGGATGCGAGCGTTATCCGGATTTATTGGGTTTAAAGGGAGCGCAGACGGGGGATTAAGTCAGTTGTGAAAGTTTGCGGCTCAACCGTAAAATTGCAGTTGATACTGGTTCCCTTGAGTG	k__Bacteria; p__Bacteroidetes; c__Bacteroidia; o__Bacteroidales; f__Bacteroidaceae; g__Bacteroides; s__	p__Bacteroidetes	g__Bacteroides	NA	0,002372647	NA	NA	NA	NA	NA	NA
544	TACGGAGGATGCGAGCGTTATCCGGATTTATTGGGTTTAAAGGGAGCGCAGACGGGTCGTTAAGTCAGCTGTGAAAGTTTGGGGCTCAACCTTAAAATTGCAGTTGATACTGGCGTCCTTGAGTG	k__Bacteria; p__Bacteroidetes; c__Bacteroidia; o__Bacteroidales; f__Bacteroidaceae; g__Bacteroides; s__plebeius	p__Bacteroidetes	g__Bacteroides	NA	0,030632047	NA	0,018670221	NA	NA	NA	NA
545	TACGGAGGATGCGAGCGTTATCCGGATTTATTGGGTTTAAAGGGTGCGCAGGCGGACATTCAAGTCTGCGGTCAAATTCCGGGGCTCAACCCCGGCCAGCCGTGGAAACTGAATGACTTGAGTGG	k__Bacteria; p__Bacteroidetes; c__Bacteroidia; o__Bacteroidales; f__S24-7; g__; s__	p__Bacteroidetes	g__	NA	0,000193909	NA	NA	NA	NA	NA	NA
546	TACGGAGGATGCGAGCGTTATCCGGATTTATTGGGTTTAAAGGGTGCGCAGGCGGCGTGCCAAGTCAGCGGTAAAAATGCGGTGCTCAACGCCGTATAGCCGTTGAAACTGACATGCTAGAGTGA	k__Bacteria; p__Bacteroidetes; c__Bacteroidia; o__Bacteroidales; f__S24-7; g__; s__	p__Bacteroidetes	g__	NA	0,000280675	NA	NA	NA	NA	NA	NA
547	TACGGAGGATGCGAGCGTTATCCGGATTTATTGGGTTTAAAGGGTGCGTAGGCGGAACTCCAAGTCAGCGGTAAAAATTCGGGGCTCAACCCCGTCGTGCCGTTGAAACTGGAGTCCTTGAGTGG	k__Bacteria; p__Bacteroidetes; c__Bacteroidia; o__Bacteroidales; f__S24-7; g__; s__	p__Bacteroidetes	g__	NA	0,002560367	0,015626107	NA	NA	NA	NA	NA
548	TACGGAGGATGCGAGCGTTATCCGGATTTATTGGGTTTAAAGGGTGCGTAGGCGGACCATCAAGTCAGCGGTCAAAAGTCGGGGCTCAACCCCGTAAAGCCGTTGAAACTGGCGGTCTGGAGTGA	k__Bacteria; p__Bacteroidetes; c__Bacteroidia; o__Bacteroidales; f__S24-7; g__; s__	p__Bacteroidetes	g__	NA	0,001712709	NA	NA	NA	NA	NA	NA
549	TACGGAGGATGCGAGCGTTATCCGGATTTATTGGGTTTAAAGGGTGCGTAGGCGGACCATCAAGTCAGCGGTCAAAAGTCGGGGCTCAACCCCGTAAAGCCGTTGAAACTGGTGGTCTTGAGTGA	k__Bacteria; p__Bacteroidetes; c__Bacteroidia; o__Bacteroidales; f__S24-7; g__; s__	p__Bacteroidetes	g__	NA	0,005805382	NA	NA	NA	NA	NA	NA
550	TACGGAGGATGCGAGCGTTATCCGGATTTATTGGGTTTAAAGGGTGCGTAGGCGGACCATCAAGTCAGCGGTCAAAAGTCGGGGCTCAACCCCGTGAAGCCGTTGAAACTGGTGGTCTAGAGTGA	k__Bacteria; p__Bacteroidetes; c__Bacteroidia; o__Bacteroidales; f__S24-7; g__; s__	p__Bacteroidetes	g__	NA	0,000656033	NA	NA	NA	NA	NA	NA
551	TACGGAGGATGCGAGCGTTATCCGGATTTATTGGGTTTAAAGGGTGCGTAGGCGGCACGCCAAGTCAGCGGTGAAATTTCCGGGCTCAACCCGGAGTGTGCCGTTGAAACTGGCGAGCTAGAGTG	k__Bacteria; p__Bacteroidetes; c__Bacteroidia; o__Bacteroidales; f__[Barnesiellaceae]	p__Bacteroidetes	NA	NA	0,001074598	0,004255124	NA	NA	NA	NA	NA
552	TACGGAGGATGCGAGCGTTATCCGGATTTATTGGGTTTAAAGGGTGCGTAGGCGGCACGCCAAGTCAGCGGTGAAATTTCCGGGCTCAACCCGGAGTGTGCCGTTGAAACTGGTGAGCTAGAGTA	k__Bacteria; p__Bacteroidetes; c__Bacteroidia; o__Bacteroidales; f__[Barnesiellaceae]	p__Bacteroidetes	NA	NA	0,000138188	NA	NA	NA	NA	NA	NA
553	TACGGAGGATGCGAGCGTTATCCGGATTTATTGGGTTTAAAGGGTGCGTAGGCGGGCTGGCAAGTCGGCGGTCAAATGTCGGGGCTCAACCCCGGCCTGCCGTCGAAACTGCCGGTCTTGAGTGA	k__Bacteria; p__Bacteroidetes; c__Bacteroidia; o__Bacteroidales; f__S24-7; g__; s__	p__Bacteroidetes	g__	NA	0,004358497	NA	NA	NA	NA	NA	NA
554	TACGGAGGATGCGAGCGTTATCCGGATTTATTGGGTTTAAAGGGTGCGTAGGCGGTTTGTTAAGTCAGCGGTGAAATCTAGAGGCTCAACCTCGAAACTGCCGTTGAAACTGGCGAACTTGAGTG	k__Bacteria; p__Bacteroidetes; c__Bacteroidia; o__Bacteroidales; f__Porphyromonadaceae; g__Porphyromonas; s__	p__Bacteroidetes	g__Porphyromonas	NA	0,001595086	NA	NA	NA	NA	NA	NA
555	TACGGAGGATGCGAGCGTTATCCGGATTTATTGGGTTTAAAGGGTGCGTAGGTGGTAATTTAAGTCAGCGGTGAAAGTTTGTGGCTCAACCATAAAATTGCCGTTGAAACTGGGTTACTTGAGTG	k__Bacteria; p__Bacteroidetes; c__Bacteroidia; o__Bacteroidales; f__Porphyromonadaceae; g__Parabacteroides; s__	p__Bacteroidetes	g__Parabacteroides	NA	0,034604894	0,023411243	NA	NA	NA	NA	NA
556	TACGGAGGATGCGAGCGTTATCCGGATTTATTGGGTTTAAAGGGTGCGTAGGTGGTGATTTAAGTCAGCGGTGAAAGTTTGTGGCTCAACCATAAAATTGCCGTTGAAACTGGGTTACTTGAGTG	k__Bacteria; p__Bacteroidetes; c__Bacteroidia; o__Bacteroidales; f__Porphyromonadaceae; g__Parabacteroides; s__	p__Bacteroidetes	g__Parabacteroides	NA	0,118664483	0,120523113	0,014432972	NA	NA	NA	NA
557	TACGGAGGATTCAAGCGTTATCCGGATTTATTGGGTTTAAAGGGTGCGTAGGCGGTCTGATAAGTTAGAGGTGAAATCCCGGGGCTTAACTCCGGAATTGCCTCTGATACTGTTGGGCTAGAGAG	k__Bacteria; p__Bacteroidetes; c__Bacteroidia; o__Bacteroidales; f__Rikenellaceae; g__Alistipes; s__massiliensis	p__Bacteroidetes	g__Alistipes	NA	0,014268062	0,098783653	0,111557971	NA	NA	NA	NA
558	TACGGAGGATTCAAGCGTTATCCGGATTTATTGGGTTTAAAGGGTGCGTAGGCGGTTAGATAAGTTAGAGGTGAAATCCCGGGGCTTAACTCCGAAATTGCCTCTAATACTGTTTGACTAGAGAG	k__Bacteria; p__Bacteroidetes; c__Bacteroidia; o__Bacteroidales; f__Rikenellaceae; g__human; s__gut metagenome	p__Bacteroidetes	g__human	NA	0,626557579	0,003401393	0,016244788	NA	NA	NA	NA
559	TACGGAGGATTCAAGCGTTATCCGGATTTATTGGGTTTAAAGGGTGCGTAGGCGGTTTGATAAGTTAGAGGTGAAATTTCGGGGCTCAACCCTGAACGTGCCTCTAATACTGTTGAGCTAGAGAG	k__Bacteria; p__Bacteroidetes; c__Bacteroidia; o__Bacteroidales; f__Rikenellaceae; g__Alistipes; s__putredinis	p__Bacteroidetes	g__Alistipes	NA	0,195457784	NA	0,036594626	NA	NA	NA	NA
560	TACGGAGGGTGCAAGCGTTAATCGGAATCACTGGGCGTAAAGCGCACGTAGGCGGCCCGGTAAGTCAGGGGTGAAATCCCACAGCCCAACTGTGGAACTGCCCTTGATACTGTCGGGCTTGAGTA	k__Bacteria; p__Proteobacteria; c__Deltaproteobacteria; o__Desulfovibrionales; f__Desulfovibrionaceae; g__Bilophila; s__	p__Proteobacteria	g__Bilophila	NA	0,001886921	NA	NA	NA	NA	NA	NA
561	TACGGAGGGTGCAAGCGTTAATCGGAATCACTGGGCGTAAAGCGCACGTAGGCGGCTTGGTAAGTCAGGGGTGAAATCCCACAGCCCAACTGTGGAACTGCCTTTGATACTGCCAGGCTTGAGTA	k__Bacteria; p__Proteobacteria; c__Deltaproteobacteria; o__Desulfovibrionales; f__Desulfovibrionaceae; g__Bilophila; s__	p__Proteobacteria	g__Bilophila	NA	0,046999829	0,168808934	0,181309707	NA	NA	NA	NA
562	TACGGAGGGTGCAAGCGTTAATCGGAATCACTGGGCGTAAAGCGCACGTAGGCTGTTATGTAAGTCAGGGGTGAAAGCCCACGGCTCAACCGTGGAACTGCCCTTGATACTGCACGACTCGAATC	k__Bacteria; p__Proteobacteria; c__Deltaproteobacteria; o__Desulfovibrionales; f__Desulfovibrionaceae; g__Desulfovibrio; s__	p__Proteobacteria	g__Desulfovibrio	NA	0,064012069	NA	0,001388365	NA	NA	NA	NA
563	TACGGAGGGTGCAAGCGTTAATCGGAATTACTGGGCGTAAAGCGCACGCAGGCGGTCTGTCAAGTCGGATGTGAAATCCCCGGGCTTAACCTGGGAACTGCATTCGAAACTGGCAGGCTAGAGTC	k__Bacteria; p__Proteobacteria; c__Gammaproteobacteria; o__Enterobacteriales; f__Enterobacteriaceae	p__Proteobacteria	NA	NA	0,002861852	0,005817967	0,001035123	NA	NA	NA	NA
564	TACGGAGGGTGCAAGCGTTAATCGGAATTACTGGGCGTAAAGCGCACGCAGGCGGTTTGTTAAGTCAGATGTGAAATCCCCGCGCTTAACGTGGGAACTGCATTTGAAACTGGCAAGCTAGAGTC	k__Bacteria; p__Proteobacteria; c__Gammaproteobacteria; o__Enterobacteriales; f__Enterobacteriaceae	p__Proteobacteria	NA	NA	0,000620408	NA	NA	NA	NA	NA	NA
565	TACGGAGGGTGCAAGCGTTATCCGGATTCACTGGGTTTAAAGGGTGCGTAGGCGGGCAGGTAAGTCAGTGGTGAAATCTCCAAGCTTAACTTGGAAACTGCCGTTGATACTATCTGTCTTGAATA	k__Bacteria; p__Bacteroidetes; c__[Saprospirae]; o__[Saprospirales]; f__Chitinophagaceae; g__Flavisolibacter; s__	p__Bacteroidetes	g__Flavisolibacter	NA	0,000176519	NA	NA	NA	NA	NA	NA
566	TACGGAGGGTGCAAGCGTTGTCCGGAATCATTGGGCGTAAAGAGTTCGTAGGTGGCCTGTAAAGTCTGGTGTTAAATGCAGAAGCTCAACTTCTGTTCGGCACTGGATACTTGCAAGCTGGAATG	k__Bacteria; p__Cyanobacteria; c__4C0d-2; o__YS2; f__; g__; s__	p__Cyanobacteria	g__	NA	0,000874152	NA	NA	NA	NA	NA	NA
567	TACGGGGGATGCGAGCGTTATCCGGATTTATTGGGTTTAAAGGGCGCGTAGGCGGGACGCCAAGTCAGCGGTAAAAGACTGCAGCTAAACTGTAGCACGCCGTTGAAACTGGCGACCTTGAGACG	k__Bacteria; p__Bacteroidetes; c__Bacteroidia; o__Bacteroidales; f__[Odoribacteraceae]; g__Butyricimonas; s__	p__Bacteroidetes	g__Butyricimonas	NA	0,000209608	0,007190412	NA	NA	NA	NA	NA
568	TACGTAGATGGCGAGCGTTGTCCGGAATTACTGGGTGTAAAGGGAGTGTAGGCGGGATCATAAGTTGCGTGTGAAATGCAGGGGCTCAACCCCTGAACTGCGCGCAAAACTGTGGTTCTTGAGTG	k__Bacteria; p__Firmicutes; c__Clostridia; o__Clostridiales; f__Ruminococcaceae	p__Firmicutes	NA	NA	0,001266722	NA	0,001430291	NA	NA	NA	NA
569	TACGTAGGATGCAAGCGTTATCCGGAATGACTGGGCGTAAAGGGTGCGTAGGTGGTTTGCCAAGTTGGCAGCGTAATTCCGGGGCTTAACCCCGGAACTACTGCCAAAACTGGCAGGCTTGAGTG	k__Bacteria; p__Firmicutes; c__Clostridia; o__Clostridiales; f__; g__; s__	p__Firmicutes	g__	NA	0,000584784	0,001823139	NA	NA	NA	NA	NA
570	TACGTAGGATGCAAGCGTTATCCGGAATGACTGGGCGTAAAGGGTGCGTAGGTGGTTTGTCAAGTTGGCAGCGTAATTCCGTGGCTCAACCGCGGAACTACTGCCAAAACTGATAGGCTTGAGTG	k__Bacteria; p__Firmicutes; c__Clostridia; o__Clostridiales	p__Firmicutes	NA	NA	0,00045452	NA	NA	NA	NA	NA	NA
571	TACGTAGGATGCAAGCGTTATCCGGAATGACTGGGCGTAAAGGGTGCGTAGGTGGTTTGTCAAGTTGGCAGCGTAATTCCGTGGCTTAACCGCGGAACTACTGCCAAAACTGATAGGCTTGAGTG	k__Bacteria; p__Firmicutes	p__Firmicutes	NA	NA	0,002492187	NA	NA	NA	NA	NA	NA
572	TACGTAGGGAGCAAGCGTTATCCGGATTTACTGGGTGTAAAGGGCGAGTAGGCGGATTGGCAAGTTGGGAGTGAAATGTCGGGGCTTAACCCCGGAACTGCTTCCAAAACTGTTGATCTTGAGTG	k__Bacteria; p__Firmicutes; c__Clostridia; o__Clostridiales; f__Ruminococcaceae; g__; s__	p__Firmicutes	g__	NA	0,001461737	NA	NA	NA	NA	NA	NA
573	TACGTAGGGAGCAAGCGTTATCCGGATTTACTGGGTGTAAAGGGCGCGCAGGCGGGCCGGCAAGTTGGAAGTGAAATCTATGGGCTTAACCCATAAACTGCTTTCAAAACTGCTGGTCTTGAGTG	k__Bacteria; p__Firmicutes; c__Clostridia; o__Clostridiales; f__Ruminococcaceae; g__; s__	p__Firmicutes	g__	NA	0,035605515	0,003728837	NA	NA	NA	NA	NA
574	TACGTAGGGAGCAAGCGTTATCCGGATTTACTGGGTGTAAAGGGCGCGCAGGCGGGCCGGTAAGTTGGAAGTGAAATCTATGGGCTTAACCCATAAACTGCTTTCAAAACTGCTGGTCTTGAGTG	k__Bacteria; p__Firmicutes; c__Clostridia; o__Clostridiales; f__Ruminococcaceae	p__Firmicutes	NA	NA	0,039760448	0,087498081	0,007904124	NA	NA	NA	NA
575	TACGTAGGGAGCAAGCGTTATCCGGATTTACTGGGTGTAAAGGGCGCGTAGGCGGGATGGCAAGTCAGATGTGAAATCTCAGGGCTCAACCCTGAAACTGCATTTGAAACTGTCGTTCTTGAGTA	k__Bacteria; p__Firmicutes; c__Clostridia; o__Clostridiales; f__Ruminococcaceae	p__Firmicutes	NA	NA	0,000699106	NA	NA	NA	NA	NA	NA
576	TACGTAGGGAGCAAGCGTTATCCGGATTTACTGGGTGTAAAGGGTGCGTAGGCGGCTTGGTAAGTCAGATGTGAAATGTATGGGCTCAACCCATGCACTGCATTTGAAACTATTGAGCTTGAGTG	k__Bacteria; p__Firmicutes; c__Clostridia; o__Clostridiales; f__Ruminococcaceae; g__Ruminococcus; s__	p__Firmicutes	g__Ruminococcus	NA	0,005633423	NA	0,027791478	NA	NA	NA	NA
577	TACGTAGGGAGCAAGCGTTATCCGGATTTATTGGGCGTAAAGCGCGCGTAGGCGGCTTGTTAAGCAAGATCTCAAATCTGGGGGCTCAACCTCCAGCCGGATTTTGAACTGGCAGGCTCGAGTTT	k__Bacteria; p__Actinobacteria; c__Coriobacteriia; o__Coriobacteriales; f__Coriobacteriaceae; g__; s__	p__Actinobacteria	g__	NA	0,002297085	0,00456657	NA	NA	NA	NA	NA
578	TACGTAGGGAGCAAGCGTTATCCGGATTTATTGGGCGTAAAGGGTGCGTAGGCGGTTTGTTAAGTATGAGATTAAAGCCTGGGGCTTAACCTCAGTTCGTTTCATAAACTGGCAGACTTGAGTAT	k__Bacteria; p__Tenericutes; c__Mollicutes; o__RF39; f__; g__; s__	p__Tenericutes	g__	NA	0,001569491	0,001408544	NA	NA	NA	NA	NA
579	TACGTAGGGAGCAAGCGTTATCCGGATTTATTGGGTGTAAAGGGTGCGTAGACGGGAAAATAAGTTAGTTGTGAAATCCCCATGCTTAACATGGGAACTGCAACTAAAACTGTTTTTCTTGAGTG	k__Bacteria; p__Firmicutes; c__Clostridia; o__Clostridiales; f__; g__; s__	p__Firmicutes	g__	NA	0,020551352	0,0339323	NA	NA	NA	NA	NA
580	TACGTAGGGAGCAAGCGTTATCCGGATTTATTGGGTGTAAAGGGTGCGTAGACGGGAAAGCAAGTTAGCTGTGAAATCCCTCGGCTCAACCGAGGAACTGCAACTAAAACTACTATTCTTGAGTG	k__Bacteria; p__Firmicutes; c__Clostridia; o__Clostridiales; f__; g__; s__	p__Firmicutes	g__	NA	0,00250954	0,014762032	0,012094654	NA	NA	NA	NA
581	TACGTAGGGAGCAAGCGTTATCCGGATTTATTGGGTGTAAAGGGTGCGTAGACGGGAAAGCAAGTTAGTTGTGAAATCCCTCGGCTTAACTGAGGAACTGCAACTAAAACTGTTTTTCTTGAGTG	k__Bacteria; p__Firmicutes; c__Clostridia; o__Clostridiales; f__; g__; s__	p__Firmicutes	g__	NA	0,001609483	NA	NA	NA	NA	NA	NA
582	TACGTAGGGAGCAAGCGTTATCCGGATTTATTGGGTGTAAAGGGTGCGTAGACGGGAAATTAAGTTAGTTGTGAAAGCCCTCGGCTTAACTGAGGAATTGCAACTAAAACTGGTTTTCTTGAGTG	k__Bacteria; p__Firmicutes; c__Clostridia; o__Clostridiales; f__; g__; s__	p__Firmicutes	g__	NA	0,000630062	0,000947029	NA	NA	NA	NA	NA
583	TACGTAGGGAGCAAGCGTTATCCGGATTTATTGGGTGTAAAGGGTGCGTAGACGGGAAATTAAGTTAGTTGTGAAATCCCTCGGCTTAACTGAGGAACTGCAACTAAAACTGATTTTCTTGAGTG	k__Bacteria; p__Firmicutes; c__Clostridia; o__Clostridiales; f__; g__; s__	p__Firmicutes	g__	NA	0,01942188	0,022408533	0,004409598	NA	NA	NA	NA
584	TACGTAGGGAGCAAGCGTTATCCGGATTTATTGGGTGTAAAGGGTGCGTAGACGGGAAGACAAGTTGGTTGTGAAAGCCCTCGGCTCAACTGAGGAACTGCAACCAAAACTATCATTCTTGAGTG	k__Bacteria; p__Firmicutes; c__Clostridia; o__Clostridiales; f__; g__; s__	p__Firmicutes	g__	NA	0,007427054	0,023001933	0,010274102	NA	NA	NA	NA
585	TACGTAGGGAGCAAGCGTTATCCGGATTTATTGGGTGTAAAGGGTGCGTAGACGGGAATACAAGTTAGTTGTGAAATCCCTCGGCTTAACTGAGGAACTGCAACTAAAACTATATTTCTTGAGTG	k__Bacteria; p__Firmicutes; c__Clostridia; o__Clostridiales; f__; g__; s__	p__Firmicutes	g__	NA	0,00037535	0,002152445	NA	NA	NA	NA	NA
586	TACGTAGGGAGCAAGCGTTATCCGGATTTATTGGGTGTAAAGGGTGCGTAGACGGGACAACAAGTTAGTTGTGAAATCCCTCGGCTTAACTGAGGAACTGCAACTAAAACTATTGTTCTTGAGTG	k__Bacteria; p__Firmicutes; c__Clostridia; o__Clostridiales; f__; g__; s__	p__Firmicutes	g__	NA	0,006129117	NA	0,017670477	NA	NA	NA	NA
587	TACGTAGGGAGCAAGCGTTATCCGGATTTATTGGGTGTAAAGGGTGCGTAGATGGATAGGCAAGTTGGTTGTGAAATACCTCGGCTCAACTGAGGAACTGCAGCCAAAACTACAAATCTTGAGTA	k__Bacteria; p__Firmicutes; c__Clostridia; o__Clostridiales; f__; g__; s__	p__Firmicutes	g__	NA	0,002748409	NA	NA	NA	NA	NA	NA
588	TACGTAGGGAGCAAGCGTTATCCGGATTTATTGGGTGTAAAGGGTGCGTAGGCGGCTAGATAGGTCTATGGTTTAAGTCCGAAGCTTAACTTCGGTTCGCCATAGAAACCGTCTAGCTTGAGTAT	k__Bacteria; p__Tenericutes; c__Mollicutes; o__RF39; f__; g__; s__	p__Tenericutes	g__	NA	0,024978245	NA	NA	NA	NA	NA	NA
589	TACGTAGGGAGCAAGCGTTGTCCGGAATTACTGGGTGTAAAGGGAGCGTAGGCGGGAACGCAAGTTGGAAGTGAAAGGCATGGGCTCAACCCATGGAATGCTTTCAAAACTGTGTTTCTTGAGTG	k__Bacteria; p__Firmicutes; c__Clostridia; o__Clostridiales; f__Ruminococcaceae; g__; s__	p__Firmicutes	g__	NA	0,000226908	NA	NA	NA	NA	NA	NA
590	TACGTAGGGAGCAAGCGTTGTCCGGAATTACTGGGTGTAAAGGGTGCGTAGGCGGGACTGCAAGTCAGGTGTGAAAACGGTCGGCTCAACCGATCGCCTGCACTTGAAACTGTGGTTCTTGAGTG	k__Bacteria; p__Firmicutes; c__Clostridia; o__Clostridiales; f__Ruminococcaceae; g__Ruminococcus	p__Firmicutes	g__Ruminococcus	NA	0,002167676	NA	NA	NA	NA	NA	NA
591	TACGTAGGGAGCAAGCGTTGTCCGGATTTACTGGGTGTAAAGGGCGTGTAGGCGGGATTGCAAGTCAGATGTGAAATTCCGGGGCTCAACCCCGGAACTGCATTTGAAACTGTAGTTCTTGAGTA	k__Bacteria; p__Firmicutes; c__Clostridia; o__Clostridiales; f__Ruminococcaceae	p__Firmicutes	NA	NA	0,001239759	0,003677588	0,002307075	NA	NA	NA	NA
592	TACGTAGGGAGCAAGCGTTGTCCGGATTTACTGGGTGTAAAGGGTGCGTAGGCGGATCTGCAAGTCAGTAGTGAAATCCCAGGGCTTAACCCTGGAACTGCTATTGAAACTGTGGGTCTTGAGTG	k__Bacteria; p__Firmicutes; c__Clostridia; o__Clostridiales; f__Ruminococcaceae; g__Ruminococcus; s__	p__Firmicutes	g__Ruminococcus	NA	0,000816631	NA	NA	NA	NA	NA	NA
593	TACGTAGGGAGCAAGCGTTGTCCGGATTTACTGGGTGTAAAGGGTGCGTAGGCGGCTTTGCAAGTCAGATGTGAAATCTATGGGCTCAACCCATAAACTGCATTTGAAACTGTAGAGCTTGAGTG	k__Bacteria; p__Firmicutes; c__Clostridia; o__Clostridiales; f__Ruminococcaceae; g__Ruminococcus; s__bromii	p__Firmicutes	g__Ruminococcus	NA	0,480917623	NA	NA	NA	NA	NA	NA
594	TACGTAGGGAGCAAGCGTTGTCCGGATTTACTGGGTGTAAAGGGTGCGTAGGCGGGATATCAAGTCAGACGTGAAATCCATCGGCTTAACTGATGAACTGCGTTTGAAACTGGTATTCTTGAGTG	k__Bacteria; p__Firmicutes; c__Clostridia; o__Clostridiales; f__Ruminococcaceae; g__Ruminococcus; s__	p__Firmicutes	g__Ruminococcus	NA	0,000164969	NA	NA	NA	NA	NA	NA
595	TACGTAGGGAGCAAGCGTTGTCCGGATTTACTGGGTGTAAAGGGTGCGTAGGCGGTTTGGTAAGTCAGAAGTGAAATCCATGGGCTTAACCCATGAACTGCTTTTGAAACTATCGAACTTGAGTG	k__Bacteria; p__Firmicutes; c__Clostridia; o__Clostridiales; f__Ruminococcaceae; g__Ruminococcus; s__	p__Firmicutes	g__Ruminococcus	NA	0,007720365	0,00393856	0,151217857	NA	NA	NA	NA
596	TACGTAGGGAGCGAGCGTTATCCGGAATTATTGGGTGTAAAGCGTGTGTAGGCGGGAAATTAAGTCTAAGGTCTAAGCCCGGAGCTCAACTCCGGTTCGCCTTAGAAACTGATTTTCTTGAGTGT	k__Bacteria; p__Tenericutes; c__Mollicutes; o__RF39; f__; g__; s__	p__Tenericutes	g__	NA	0,002729456	NA	NA	NA	NA	NA	NA
597	TACGTAGGGAGCGAGCGTTATCCGGAATTATTGGGTGTAAAGGGTGCGTAGACGGGAGAACAAGTTAGTTGTGAAATACCTCGGCTCAACTGAGGAACTGCAACTAAAACTGTACTTCTTGAGTG	k__Bacteria; p__Firmicutes; c__Clostridia; o__Clostridiales; f__; g__; s__	p__Firmicutes	g__	NA	0,110223543	0,38413742	0,284799906	NA	NA	NA	NA
598	TACGTAGGGAGCGAGCGTTATCCGGATTCATTGGGCGTAAAGAGCGCGTAGGCGGCCTCTCAAGCGGGATCTCTAATCCGAGGGCTCAACCCCCGGCCGGATCCCGAACTGGGAGGCTCGAGTTC	k__Bacteria; p__Actinobacteria; c__Coriobacteriia; o__Coriobacteriales; f__Coriobacteriaceae; g__Eggerthella; s__lenta	p__Actinobacteria	g__Eggerthella	NA	0,003115183	NA	NA	NA	NA	NA	NA
599	TACGTAGGGAGCGAGCGTTATCCGGATTTACTGGGTGTAAAGGGCGTGTAGGCGGGCTGGCAAGTCAGGCGTGAAAACCATGGGCTCAACCCATGGCCTGCGTTTGAAACTGTTGGTCTTGAGTG	k__Bacteria; p__Firmicutes; c__Clostridia; o__Clostridiales; f__Ruminococcaceae; g__Oscillospira; s__	p__Firmicutes	g__Oscillospira	NA	0,003736192	NA	NA	NA	NA	NA	NA
600	TACGTAGGGAGCGAGCGTTATCCGGATTTATTGGGTGTAAAGCGTGTGTAGGCGGTTCTTTAAGTCTGTGGTCTAAGCCTGGAGCTCAACTCCAGTTCGCCATGGAAACTGAGGAACTTGAGTAT	k__Bacteria; p__Tenericutes; c__Mollicutes; o__RF39; f__; g__; s__	p__Tenericutes	g__	NA	0,000175621	NA	NA	NA	NA	NA	NA
601	TACGTAGGGAGCGAGCGTTATCCGGATTTATTGGGTGTAAAGGGTGCGTAGACGGGAAATTAAGTTAGTTGTGAAATCCCACGGCTCAACTGTGGAACTGCAACTAAAACTGATTTTCTTGAGTA	k__Bacteria; p__Firmicutes; c__Clostridia; o__Clostridiales; f__; g__; s__	p__Firmicutes	g__	NA	0,003125135	0,20289539	0,077013544	NA	NA	NA	NA
602	TACGTAGGGAGCGAGCGTTATCCGGATTTATTGGGTGTAAAGGGTGCGTAGACGGGAAGGCAAGTTGGCTGTGAAATCCCTCGGCTTAACTGAGGAACTGCAACCAAAACTATCTTTCTTGAGTG	k__Bacteria; p__Firmicutes; c__Clostridia; o__Clostridiales; f__; g__; s__	p__Firmicutes	g__	NA	0,000512651	NA	NA	NA	NA	NA	NA
603	TACGTAGGGAGCGAGCGTTATCCGGATTTATTGGGTGTAAAGGGTGCGTAGACGGGAAGGTAAGTTAGTTGTGAAATCCCTCGGCTTAACTGAGGAACTGCAACTAAAACTGTCTTTCTTGAGTA	k__Bacteria; p__Firmicutes; c__Clostridia; o__Clostridiales; f__; g__; s__	p__Firmicutes	g__	NA	0,000784862	NA	NA	NA	NA	NA	NA
604	TACGTAGGGAGCGAGCGTTATCCGGATTTATTGGGTGTAAAGGGTGCGTAGACGGGAAGTCAAGTTAGTTGTGAAATCCCTCGGCTTAACTGAGGAACTGCAACTAAAACTGATTTTCTTGAGTA	k__Bacteria; p__Firmicutes; c__Clostridia; o__Clostridiales; f__; g__; s__	p__Firmicutes	g__	NA	0,042489128	NA	0,001072631	NA	NA	NA	NA
605	TACGTAGGGAGCGAGCGTTATCCGGATTTATTGGGTGTAAAGGGTGCGTAGACGGGCAAGCAAGTTAGTTGTGAAATCCCTCGGCTTAACTGAGGAACTGCAACTAAAACTGCTAGTCTTGAGTG	k__Bacteria; p__Firmicutes; c__Clostridia; o__Clostridiales; f__; g__; s__	p__Firmicutes	g__	NA	0,000313265	NA	NA	NA	NA	NA	NA
606	TACGTAGGGAGCGAGCGTTATCCGGATTTATTGGGTGTAAAGGGTGCGTAGACGGGTTAGCAAGTTAGTTGTGAAATCCCTCGGCTTAACTGAGGAACTGCAACTAAAACTGTTAATCTTGAGTG	k__Bacteria; p__Firmicutes; c__Clostridia; o__Clostridiales; f__; g__; s__	p__Firmicutes	g__	NA	0,002713614	NA	NA	NA	NA	NA	NA
607	TACGTAGGGAGCGAGCGTTATCCGGATTTATTGGGTGTAAAGGGTGCGTAGGCGGTTTATTAGGTCTAAGGTTTAAGTCCGAAGCTCAACTTCGGTTCGCCTTAGAAACCGATTTACTTGAGTAT	k__Bacteria; p__Tenericutes; c__Mollicutes; o__RF39; f__; g__; s__	p__Tenericutes	g__	NA	0,004968209	NA	NA	NA	NA	NA	NA
608	TACGTAGGGAGCGAGCGTTGTCCGGAATTACTGGGCGTAAAGAGCGCGTAGGTGGGTATTTAAGTCAGATGTGAAAACTTGGGGCTCAACCGCAAGCCTGCATTTGAAACTGGATATCTTGAGGG	k__Bacteria; p__Firmicutes; c__Clostridia; o__Clostridiales; f__Peptococcaceae; g__; s__	p__Firmicutes	g__	NA	0,004354831	NA	NA	NA	NA	NA	NA
609	TACGTAGGGAGCGAGCGTTGTCCGGAATTACTGGGCGTAAAGGGTGCGTAGGCGGCGCAGTTAGTCAGAAGTGAAATATCGGGGCTTAACTCCGGGACTGCTTCTGATACTGCTGTGCTCGAGTG	k__Bacteria; p__Firmicutes; c__Clostridia; o__Clostridiales; f__Christensenellaceae; g__; s__	p__Firmicutes	g__	NA	0,001605404	0,001438116	NA	NA	NA	NA	NA
610	TACGTAGGGAGCGAGCGTTGTCCGGAATTACTGGGCGTAAAGGGTGCGTAGGCGGTTTTTTAAGTCAGATGTGAAATACCCGTGCTCAACATGGGGGGTGCATCTGATACTGGAGGACTTGAGTG	k__Bacteria; p__Firmicutes; c__Clostridia; o__Clostridiales; f__Christensenellaceae; g__; s__	p__Firmicutes	g__	NA	0,000350766	NA	NA	NA	NA	NA	NA
611	TACGTAGGGAGCGAGCGTTGTCCGGAATTACTGGGTGTAAAGGGAGCGTAGGCGGGAAGGCAAGTTGGATGTGAAAACTGTGGGCTCAACCTACAGACTGCATTCAAAACTGTTTTTCTTGAGTG	k__Bacteria; p__Firmicutes; c__Clostridia; o__Clostridiales; f__Ruminococcaceae	p__Firmicutes	NA	NA	0,000745379	0,012547773	NA	NA	NA	NA	NA
612	TACGTAGGGAGCGAGCGTTGTCCGGAATTACTGGGTGTAAAGGGAGCGTAGGCGGGACGGCAAGTCAGATGTGAAATACATGGGCTCAACCCATGGGCTGCATTTGAAACTGCTGTTCTTGAGTG	k__Bacteria; p__Firmicutes; c__Clostridia; o__Clostridiales; f__Ruminococcaceae; g__Ruminococcus; s__flavefaciens	p__Firmicutes	g__Ruminococcus	NA	0,005015219	0,000853149	NA	NA	NA	NA	NA
613	TACGTAGGGAGCGAGCGTTGTCCGGAATTACTGGGTGTAAAGGGAGCGTAGGCGGGACTGCAAGTCAGATGTGAAAACTATGGGCTCAACCTGTAGATTGCATTTGAAACTGTGGTTCTTGAGTG	k__Bacteria; p__Firmicutes; c__Clostridia; o__Clostridiales; f__Ruminococcaceae; g__Ruminococcus; s__flavefaciens	p__Firmicutes	g__Ruminococcus	NA	0,009154382	NA	NA	NA	NA	NA	NA
614	TACGTAGGGAGCGAGCGTTGTCCGGAATTACTGGGTGTAAAGGGAGCGTAGGCGGGATAGCAAGTCAGATGTGAAAACTATGGGCTCAACCTGTAGATTGCATTTGAAACTGTTGTTCTTGAGTG	k__Bacteria; p__Firmicutes; c__Clostridia; o__Clostridiales; f__Ruminococcaceae; g__Ruminococcus; s__callidus	p__Firmicutes	g__Ruminococcus	NA	0,005341222	0,023657847	NA	NA	NA	NA	NA
615	TACGTAGGGAGCGAGCGTTGTCCGGAATTACTGGGTGTAAAGGGAGCGTAGGCGGGATCTTAAGTCAGGTGTGAAAACTATGGGCTCAACCCATAGACTGCACTTGAAACTGAGGTTCTTGAGTG	k__Bacteria; p__Firmicutes; c__Clostridia; o__Clostridiales; f__Ruminococcaceae; g__Ruminococcus	p__Firmicutes	g__Ruminococcus	NA	0,075530769	NA	NA	NA	NA	NA	NA
616	TACGTAGGGAGCGAGCGTTGTCCGGAATTACTGGGTGTAAAGGGAGCGTAGGCGGGATGGCAAGTCAGATGTGAAAACTATGGGCTCAACCCATAGACTGCATTTGAAACTGCTGTTCTTGAGTG	k__Bacteria; p__Firmicutes; c__Clostridia; o__Clostridiales; f__Ruminococcaceae; g__Ruminococcus; s__callidus	p__Firmicutes	g__Ruminococcus	NA	0,005121027	NA	NA	NA	NA	NA	NA
617	TACGTAGGGAGCGAGCGTTGTCCGGAATTACTGGGTGTAAAGGGAGCGTAGGCGGGATGGTAAGTCAGATGTGAAAACTATGGGCTCAACCCATAGACTGCATTTGAAACTGCTGTTCTTGAGTG	k__Bacteria; p__Firmicutes; c__Clostridia; o__Clostridiales; f__Ruminococcaceae; g__Ruminococcus; s__callidus	p__Firmicutes	g__Ruminococcus	NA	0,000324565	NA	0,011507971	NA	NA	NA	NA
618	TACGTAGGGAGCGAGCGTTGTCCGGAATTACTGGGTGTAAAGGGAGTGTAGGCGGGAATGCAAGTCAGATGTGAAAACTATGGGCTTAACCCATAGACTGCATTTGAAACTGTGTTTCTTGAGTG	k__Bacteria; p__Firmicutes; c__Clostridia; o__Clostridiales; f__Ruminococcaceae; g__Ruminococcus; s__flavefaciens	p__Firmicutes	g__Ruminococcus	NA	0,000163458	NA	NA	NA	NA	NA	NA
619	TACGTAGGGAGCGAGCGTTGTCCGGATTTACTGGGTGTAAAGGGTGCGTAGGCGGACTGGCAAGTCAGTGGTGAAAACTATGGGCTTAACCCATAGACTGCCATTGAAACTGTTGGTCTTGAGTG	k__Bacteria; p__Firmicutes; c__Clostridia; o__Clostridiales; f__Ruminococcaceae; g__Ruminococcus; s__	p__Firmicutes	g__Ruminococcus	NA	0,002492083	NA	0,049586793	NA	NA	NA	NA
620	TACGTAGGGAGCGAGCGTTGTCCGGATTTACTGGGTGTAAAGGGTGCGTAGGCGGATCTGCAAGTCAGTAGTGAAATCCCAGGGCTTAACCCTGGAACTGCTATTGAAACTGTGGGTCTTGAGTG	k__Bacteria; p__Firmicutes; c__Clostridia; o__Clostridiales; f__Ruminococcaceae; g__Ruminococcus; s__	p__Firmicutes	g__Ruminococcus	NA	0,024938996	0,020444281	0,010683912	NA	NA	NA	NA
621	TACGTAGGGAGCGAGCGTTGTCCGGATTTACTGGGTGTAAAGGGTGCGTAGGCGGGATGGCAAGTCAGATGTGAAATACCGGGGCTTAACTCCGGGGCTGCATTTGAAACTGTCGTTCTTGAGTG	k__Bacteria; p__Firmicutes; c__Clostridia; o__Clostridiales; f__Ruminococcaceae; g__Ruminococcus; s__	p__Firmicutes	g__Ruminococcus	NA	0,008422266	NA	0,002871274	NA	NA	NA	NA
622	TACGTAGGGAGCGAGCGTTGTCCGGATTTACTGGGTGTAAAGGGTGCGTAGGCGGGTTTGCAAGTCAGGCGTGAAATACCGAGGCTTAACTTCGGAGCTGCGCTTGAAACTGTAGATCTTGAGTG	k__Bacteria; p__Firmicutes; c__Clostridia; o__Clostridiales; f__Ruminococcaceae	p__Firmicutes	NA	NA	0,00058526	NA	NA	NA	NA	NA	NA
623	TACGTAGGGCGCAAGCGTTATCCGGATTTATTGGGCGTAAAGGGCTCGTAGGCGGCTCGTCGCGTCCGGTGTGAAAGTCCATCGCTTAACGGTGGATCTGCGCCGGGTACGGGCGGGCTGGAGTG	k__Bacteria; p__Actinobacteria; c__Actinobacteria; o__Bifidobacteriales; f__Bifidobacteriaceae; g__Bifidobacterium; s__bifidum	p__Actinobacteria	g__Bifidobacterium	NA	0,003467234	0,14417849	0,016136773	NA	NA	NA	NA
624	TACGTAGGGCGCAAGCGTTGTCCGGAATTATTGGGCGTAAAGAGCTCGTAGGCGGCTTGTCACGTCGGATGTGAAAGCCCGGGGCTTAACCCCGGGTCTGCATTCGATACGGGCTAGCTAGAGTG	k__Bacteria; p__Actinobacteria; c__Actinobacteria; o__Actinomycetales; f__Streptomycetaceae	p__Actinobacteria	NA	NA	0,000963556	NA	NA	NA	NA	NA	NA
625	TACGTAGGGCGCGAGCGTTGTCCGGAATTATTGGGCGTAAAGGGCTTGTAGGCGGTTGGCCGCGTCTGCCGTGAAATCCTCTGGCTTAACTGGGGGCGTGCGGTGGGTACGGGTTGACTTGAGTG	k__Bacteria; p__Actinobacteria; c__Actinobacteria; o__Actinomycetales; f__Actinomycetaceae; g__Actinomyces; s__	p__Actinobacteria	g__Actinomyces	NA	0,00023391	0,001344405	0,00255188	NA	NA	NA	NA
626	TACGTAGGGCGCGAGCGTTGTCCGGAATTATTGGGCGTAAAGGGCTTGTAGGTGGCTGGTTGCGTCTGTCGTGAAAGCTCATGGCTTAACTGTGGGTTTGCGGTGGGTACGGGCTGGCTTGAGTG	k__Bacteria; p__Actinobacteria; c__Actinobacteria; o__Actinomycetales; f__Actinomycetaceae; g__Varibaculum; s__	p__Actinobacteria	g__Varibaculum	NA	0,001079915	NA	NA	NA	NA	NA	NA
627	TACGTAGGGGGCAAGCGTTATCCGGAATTACTGGGTGTAAAGGGAGCGTAGGCGGCATGGTAAGCCAGATGTGAAAGCCCGGGGCTTAACTCCGAGGATTGCATTTGGAACTATCAAGCTAGAGT	k__Bacteria; p__Firmicutes; c__Clostridia; o__Clostridiales	p__Firmicutes	NA	NA	0,000799061	NA	0,003686301	NA	NA	NA	NA
628	TACGTAGGGGGCAAGCGTTATCCGGAATTACTGGGTGTAAAGGGTGAGTAGGCGGCATGGCAAGTAAGATGTGAAAGCCCGAGGCTTAACCTCGGGATTGCATTTTAAACTGCTAAGCTAGAGTA	k__Bacteria; p__Firmicutes; c__Clostridia; o__Clostridiales; f__; g__; s__	p__Firmicutes	g__	NA	0,002463583	0,051616275	NA	NA	NA	NA	NA
629	TACGTAGGGGGCAAGCGTTATCCGGAATTACTGGGTGTAAAGGGTGCGTAGGCGGCGATTTAAGTCAGATGTGAAAACTCAGGGCTCAACCTTGAGACTGCATCTGAAACTGAGTTGCTAGAGTG	k__Bacteria; p__Firmicutes; c__Clostridia; o__Clostridiales; f__Lachnospiraceae; g__Epulopiscium; s__	p__Firmicutes	g__Epulopiscium	NA	0,000223399	NA	NA	NA	NA	NA	NA
630	TACGTAGGGGGCAAGCGTTATCCGGAATTACTGGGTGTAAAGGGTGCGTAGGTGGTATGGCAAGTCAGAAGTGAAAACCCAGGGCTTAACTCTGGGACTGCTTTTGAAACTGCCAGACTAGAGTG	k__Bacteria; p__Firmicutes; c__Clostridia; o__Clostridiales; f__Lachnospiraceae; g__Coprococcus; s__	p__Firmicutes	g__Coprococcus	NA	0,000413342	NA	NA	NA	NA	NA	NA
631	TACGTAGGGGGCAAGCGTTATCCGGAATTATTGGGCGTAAAGAGTACGTAGGTGGTTACCTAAGCACGAGGTATAAGGCAATGGCTTAACCATTGTTCGCCTTGTGAACTGGGCTACTTGAGTGC	k__Bacteria; p__Firmicutes; c__Clostridia; o__Clostridiales; f__[Mogibacteriaceae]; g__; s__	p__Firmicutes	g__	NA	0,001239479	NA	NA	NA	NA	NA	NA
632	TACGTAGGGGGCAAGCGTTATCCGGAATTATTGGGCGTAAAGAGTGCGTAGGTGGTTACCTAAGCAGGGGGTGAAAGGCACTGGCTTAACCAATGTCAGCCCCCTGAACTGGGCTACTTGAGTGC	k__Bacteria; p__Firmicutes; c__Clostridia; o__Clostridiales; f__[Mogibacteriaceae]; g__; s__	p__Firmicutes	g__	NA	0,000210486	NA	NA	NA	NA	NA	NA
633	TACGTAGGGGGCAAGCGTTATCCGGAATTATTGGGCGTAAAGAGTGCGTAGGTGGTTACCTAAGCAGGGGGTGAAAGGCTATGGCTTAACCATAGTCAGCCCCCTGAACTGGGCTACTTGAGTGC	k__Bacteria; p__Firmicutes; c__Clostridia; o__Clostridiales; f__[Mogibacteriaceae]; g__; s__	p__Firmicutes	g__	NA	0,000276091	NA	NA	NA	NA	NA	NA
634	TACGTAGGGGGCAAGCGTTATCCGGATTTACTGGGTGTAAAGGGAGCGCAGACGGCACTGCAAGTCTGAAGTGAAAGCCCGGGGCTCAACCCCGGGACTGCTTTGGAAACTGTAGAGCTAGAGTG	k__Bacteria; p__Firmicutes; c__Clostridia; o__Clostridiales; f__Lachnospiraceae	p__Firmicutes	NA	NA	0,121842106	0,70615301	NA	NA	NA	NA	NA
635	TACGTAGGGGGCAAGCGTTATCCGGATTTACTGGGTGTAAAGGGAGCGCAGGCGGCAGTGCAAGTCTGATGTGAAAGCCCGGGGCTTAACCCCGGGACTGCATTGGAAACTGTAATGCTTGAGTG	k__Bacteria; p__Firmicutes; c__Clostridia; o__Clostridiales; f__Lachnospiraceae; g__; s__	p__Firmicutes	g__	NA	0,001426127	0,001068349	NA	NA	NA	NA	NA
636	TACGTAGGGGGCAAGCGTTATCCGGATTTACTGGGTGTAAAGGGAGCGCAGGCGGCATGGTAAGCCAGAAGTGAAAACCCGGAGCTCAACTCCGTGGATTGCTTTTGGAACTATCAAGCTAGAGT	k__Bacteria; p__Firmicutes; c__Clostridia; o__Clostridiales	p__Firmicutes	NA	NA	0,000294621	NA	NA	NA	NA	NA	NA
637	TACGTAGGGGGCAAGCGTTATCCGGATTTACTGGGTGTAAAGGGAGCGTAGACGGAATGGCAAGTCTGATGTGAAAGGCCGGGGCTCAACCCCGGGACTGCATTGGAAACTGTCAATCTAGAGTA	k__Bacteria; p__Firmicutes; c__Clostridia; o__Clostridiales; f__Lachnospiraceae; g__; s__	p__Firmicutes	g__	NA	0,060263766	NA	0,009403041	NA	NA	NA	NA
638	TACGTAGGGGGCAAGCGTTATCCGGATTTACTGGGTGTAAAGGGAGCGTAGACGGACTGGCAAGTCTGATGTGAAAGGCGGGGGCTCAACTCCTGGACTGCATTGGAAACTGTTAGTCTTGAGTG	k__Bacteria; p__Firmicutes; c__Clostridia; o__Clostridiales; f__Lachnospiraceae; g__Blautia; s__obeum	p__Firmicutes	g__Blautia	NA	0,000276559	NA	NA	NA	NA	NA	NA
639	TACGTAGGGGGCAAGCGTTATCCGGATTTACTGGGTGTAAAGGGAGCGTAGACGGAGCAGCAAGTCTGATGTGAAAACCCGGGGCTCAACCCCGGGACTGCATTGGAAACTGTTGATCTGGAGTG	k__Bacteria; p__Firmicutes; c__Clostridia; o__Clostridiales; f__Lachnospiraceae; g__Ruminococcus; s__lactaris	p__Firmicutes	g__Ruminococcus	NA	0,044025032	NA	0,006978073	NA	NA	NA	NA
640	TACGTAGGGGGCAAGCGTTATCCGGATTTACTGGGTGTAAAGGGAGCGTAGACGGCAAGGCAAGTCTGATGTGAAAACCCAGAGCTTAACCCTGGGACTGCATTGGAAACTGTCTGGCTCGAGTG	k__Bacteria; p__Firmicutes; c__Clostridia; o__Clostridiales; f__Lachnospiraceae; g__Clostridium; s__clostridioforme	p__Firmicutes	g__Clostridium	NA	0,000253599	NA	NA	NA	NA	NA	NA
641	TACGTAGGGGGCAAGCGTTATCCGGATTTACTGGGTGTAAAGGGAGCGTAGACGGCACAGCAAGTCTGAAGTGAAATCCCCGGGCTCAACCCGGGAACTGCTTTGGAAACTGTTGGGCTAGAGTG	k__Bacteria; p__Firmicutes; c__Clostridia; o__Clostridiales; f__Lachnospiraceae	p__Firmicutes	NA	NA	0,015126244	NA	NA	NA	NA	NA	NA
642	TACGTAGGGGGCAAGCGTTATCCGGATTTACTGGGTGTAAAGGGAGCGTAGACGGCACAGCAAGTCTGAAGTGAAATCCCCGGGCTCAACCCGGGAACTGCTTTGGAAACTGTTGGGCTGGAGTG	k__Bacteria; p__Firmicutes; c__Clostridia; o__Clostridiales; f__Lachnospiraceae; g__; s__	p__Firmicutes	g__	NA	0,033277784	NA	NA	NA	NA	NA	NA
643	TACGTAGGGGGCAAGCGTTATCCGGATTTACTGGGTGTAAAGGGAGCGTAGACGGCACAGCAAGTCTGATGTGAAAGCCCGGGGCCCAACCCCGGAACTGCATTGGAAACTGCTGGGCTTGAGTG	k__Bacteria; p__Firmicutes; c__Clostridia; o__Clostridiales; f__Lachnospiraceae; g__; s__	p__Firmicutes	g__	NA	0,016330465	0,002471118	0,014932458	NA	NA	NA	NA
644	TACGTAGGGGGCAAGCGTTATCCGGATTTACTGGGTGTAAAGGGAGCGTAGACGGCACGGCAAGCCAGATGTGAAAGCCCGGGGCTCAACCCCGGGACTGCATTTGGAACTGCTGAGCTAGAGTG	k__Bacteria; p__Firmicutes; c__Clostridia; o__Clostridiales; f__Lachnospiraceae	p__Firmicutes	NA	NA	0,033346717	NA	0,011093239	NA	NA	NA	NA
645	TACGTAGGGGGCAAGCGTTATCCGGATTTACTGGGTGTAAAGGGAGCGTAGACGGCACGGTAAGCCAGATGTGAAAGCCCGGGGCTCAACCCCGGGACTGCATTTGGAACTGCTGAGCTAGAGTG	k__Bacteria; p__Firmicutes; c__Clostridia; o__Clostridiales; f__Lachnospiraceae; g__Dorea; s__longicatena	p__Firmicutes	g__Dorea	NA	0,000315665	NA	NA	NA	NA	NA	NA
646	TACGTAGGGGGCAAGCGTTATCCGGATTTACTGGGTGTAAAGGGAGCGTAGACGGCAGTGCAAGTCTGGAGTGAAAGCCTGGGGCTCAACCCCGGAACTGCTTTGGAAACTGTGCTGCTTGAGTA	k__Bacteria; p__Firmicutes; c__Clostridia; o__Clostridiales; f__Lachnospiraceae	p__Firmicutes	NA	NA	0,000922048	0,000876704	0,002590146	NA	NA	NA	NA
647	TACGTAGGGGGCAAGCGTTATCCGGATTTACTGGGTGTAAAGGGAGCGTAGACGGCATGACAAGCCAGATGTGAAAACCCAGGGCTCAACCCTGGGACTGCATTTGGAACTGCCAGGCTGGAGTG	k__Bacteria; p__Firmicutes; c__Clostridia; o__Clostridiales; f__Lachnospiraceae	p__Firmicutes	NA	NA	0,000627881	NA	NA	NA	NA	NA	NA
648	TACGTAGGGGGCAAGCGTTATCCGGATTTACTGGGTGTAAAGGGAGCGTAGACGGCATGGCAAGCCAGATGTGAAAACCCAGGGCTCAACCCTGGGACTGCATTTGGAACTGTCAGGCTGGAGTG	k__Bacteria; p__Firmicutes; c__Clostridia; o__Clostridiales; f__Lachnospiraceae; g__[Ruminococcus]; s__gnavus	p__Firmicutes	g__[Ruminococcus]	NA	0,000271197	NA	NA	NA	NA	NA	NA
649	TACGTAGGGGGCAAGCGTTATCCGGATTTACTGGGTGTAAAGGGAGCGTAGACGGCATGGCAAGCCAGATGTGAAAACCCAGGGCTCAACCTTGGGATTGCATTTGGAACTGCCAGGCTGGAGTG	k__Bacteria; p__Firmicutes; c__Clostridia; o__Clostridiales; f__Lachnospiraceae	p__Firmicutes	NA	NA	0,01417873	NA	0,126685766	NA	NA	NA	NA
650	TACGTAGGGGGCAAGCGTTATCCGGATTTACTGGGTGTAAAGGGAGCGTAGACGGCATTGCAAGCCAGATGTGAAAGCCCGGGGCTCAACCCCGGGACTGCATTTGGAACTGTAGAGCTAGAGTG	k__Bacteria; p__Firmicutes; c__Clostridia; o__Clostridiales; f__Lachnospiraceae; g__[Ruminococcus]; s__gnavus	p__Firmicutes	g__[Ruminococcus]	NA	0,022294473	NA	0,021117905	NA	NA	NA	NA
651	TACGTAGGGGGCAAGCGTTATCCGGATTTACTGGGTGTAAAGGGAGCGTAGACGGCCGTGCAAGTCTGATGTGAAAGGCTGGGGCTCAACCCCGGGACTGCATTGGAAACTGTATGGCTGGAGTG	k__Bacteria; p__Firmicutes; c__Clostridia; o__Clostridiales; f__Lachnospiraceae	p__Firmicutes	NA	NA	0,006393453	0,042286012	NA	NA	NA	NA	NA
652	TACGTAGGGGGCAAGCGTTATCCGGATTTACTGGGTGTAAAGGGAGCGTAGACGGCGAAGCAAGTCTGAAGTGAAAACCCAGGGCTCAACCCTGGGACTGCTTTGGAAACTGTTTTGCTAGAGTG	k__Bacteria; p__Firmicutes; c__Clostridia; o__Clostridiales; f__Lachnospiraceae; g__Clostridium	p__Firmicutes	g__Clostridium	NA	0,000412765	NA	NA	NA	NA	NA	NA
653	TACGTAGGGGGCAAGCGTTATCCGGATTTACTGGGTGTAAAGGGAGCGTAGACGGCGAAGCAAGTCTGAAGTGAAAGCCCGGGGCTCAACCGCGGGACTGCTTTGGAAACTGTTTTGCTAGAGTG	k__Bacteria; p__Firmicutes; c__Clostridia; o__Clostridiales; f__Lachnospiraceae	p__Firmicutes	NA	NA	0,00050778	0,020115376	NA	NA	NA	NA	NA
654	TACGTAGGGGGCAAGCGTTATCCGGATTTACTGGGTGTAAAGGGAGCGTAGACGGCGACGCAAGTCTGAAGTGAAATACCCGGGCTCAACCTGGGAACTGCTTTGGAAACTGTGTTGCTGGAGTG	k__Bacteria; p__Firmicutes; c__Clostridia; o__Clostridiales; f__Lachnospiraceae	p__Firmicutes	NA	NA	0,002702198	NA	0,010390679	NA	NA	NA	NA
655	TACGTAGGGGGCAAGCGTTATCCGGATTTACTGGGTGTAAAGGGAGCGTAGACGGCGACGCAAGTCTGGAGTGAAAGCCCGGGGCCCAACCCCGGGACTGCTTTGGAAACTGTGCTGCTGGAGTG	k__Bacteria; p__Firmicutes; c__Clostridia; o__Clostridiales; f__Lachnospiraceae; g__Clostridium; s__aldenense	p__Firmicutes	g__Clostridium	NA	0,02108179	NA	NA	NA	NA	NA	NA
656	TACGTAGGGGGCAAGCGTTATCCGGATTTACTGGGTGTAAAGGGAGCGTAGACGGCGAGACAAGTCTGAAGTGAAAACCCGGGGCTCAACCCTGGGACTGCTTTGGAAACTGCCTGGCTGGAGTG	k__Bacteria; p__Firmicutes; c__Clostridia; o__Clostridiales; f__Lachnospiraceae	p__Firmicutes	NA	NA	0,000285496	NA	NA	NA	NA	NA	NA
657	TACGTAGGGGGCAAGCGTTATCCGGATTTACTGGGTGTAAAGGGAGCGTAGACGGCGAGGCAAGTCTGATGTGAAAGCCTGGGGCTTAACCCCGGAACTGCATTGGAAACTGCTTTGCTGGAGTG	k__Bacteria; p__Firmicutes; c__Clostridia; o__Clostridiales; f__Lachnospiraceae; g__; s__	p__Firmicutes	g__	NA	0,002187719	NA	NA	NA	NA	NA	NA
658	TACGTAGGGGGCAAGCGTTATCCGGATTTACTGGGTGTAAAGGGAGCGTAGACGGCGATGCAAGTCTGAAGTGAAATACCCGGGCTCAACCTGGGAACTGCTTTGGAAACTGTATGGCTAGAGTG	k__Bacteria; p__Firmicutes; c__Clostridia; o__Clostridiales; f__Lachnospiraceae	p__Firmicutes	NA	NA	0,240956532	NA	NA	NA	NA	NA	NA
659	TACGTAGGGGGCAAGCGTTATCCGGATTTACTGGGTGTAAAGGGAGCGTAGACGGCGCAGCAAGTCTGATGTGAAAGGCAGGGGCTTAACCCCTGGACTGCATTGGAAACTGCTGTGCTTGAGTG	k__Bacteria; p__Firmicutes; c__Clostridia; o__Clostridiales; f__Lachnospiraceae; g__Blautia; s__	p__Firmicutes	g__Blautia	NA	0,002835983	NA	0,011056773	NA	NA	NA	NA
660	TACGTAGGGGGCAAGCGTTATCCGGATTTACTGGGTGTAAAGGGAGCGTAGACGGCGGAGCAAGTCTGAAGTGAAAGCCCGGGGCTCAACCCCGGGACTGCTTTGGAAACTGTTCTGCTAGAGTG	k__Bacteria; p__Firmicutes; c__Clostridia; o__Clostridiales; f__Lachnospiraceae	p__Firmicutes	NA	NA	0,001579601	0,059661412	0,002756848	NA	NA	NA	NA
661	TACGTAGGGGGCAAGCGTTATCCGGATTTACTGGGTGTAAAGGGAGCGTAGACGGCGTATCAAGTCTGATGTGAAAGGCAGGGGCTCAACCCCTGGACTGCATTGGAAACTGGTATGCTTGAGTG	k__Bacteria; p__Firmicutes; c__Clostridia; o__Clostridiales; f__Lachnospiraceae; g__Blautia; s__	p__Firmicutes	g__Blautia	NA	0,00019088	NA	NA	NA	NA	NA	NA
662	TACGTAGGGGGCAAGCGTTATCCGGATTTACTGGGTGTAAAGGGAGCGTAGACGGCTGTGCAAGTCTGAAGTGAAAGGCATGGGCTCAACCTGTGGACTGCTTTGGAAACTGTGCAGCTAGAGTG	k__Bacteria; p__Firmicutes; c__Clostridia; o__Clostridiales; f__Lachnospiraceae; g__Dorea; s__formicigenerans	p__Firmicutes	g__Dorea	NA	0,185671047	0,034664171	0,010013429	NA	NA	NA	NA
663	TACGTAGGGGGCAAGCGTTATCCGGATTTACTGGGTGTAAAGGGAGCGTAGACGGTAAAACAAGTCTGAAGTGAAAGCCCGGGGCTCAACCCCGGGACTGCTTTGGAAACTGTTTAACTAGAGTG	k__Bacteria; p__Firmicutes; c__Clostridia; o__Clostridiales; f__Lachnospiraceae	p__Firmicutes	NA	NA	0,001401219	NA	NA	NA	NA	NA	NA
664	TACGTAGGGGGCAAGCGTTATCCGGATTTACTGGGTGTAAAGGGAGCGTAGACGGTCAAGCAAGTCAGAAGTGAAAGGCTGGGGCTCAACCCCGGGACTGCTTTTGAAACTGTTTGACTAGAGTG	k__Bacteria; p__Firmicutes; c__Clostridia; o__Clostridiales; f__Lachnospiraceae	p__Firmicutes	NA	NA	0,029859489	NA	NA	NA	NA	NA	NA
665	TACGTAGGGGGCAAGCGTTATCCGGATTTACTGGGTGTAAAGGGAGCGTAGACGGTGTGGCAAGTCTGATGTGAAAGGCATGGGCTCAACCCGTGGACTGCATTGGAAACTGTCATACTTGAGTG	k__Bacteria; p__Firmicutes; c__Clostridia; o__Clostridiales; f__Lachnospiraceae; g__Blautia; s__	p__Firmicutes	g__Blautia	NA	0,019433657	NA	NA	NA	NA	NA	NA
666	TACGTAGGGGGCAAGCGTTATCCGGATTTACTGGGTGTAAAGGGAGCGTAGACGGTTTTGCAAGTCTGAAGTGAAAGCCCGGGGCTTAACCCCGGGACTGCTTTGGAAACTGTAGAACTAGAGTG	k__Bacteria; p__Firmicutes; c__Clostridia; o__Clostridiales; f__Lachnospiraceae; g__; s__	p__Firmicutes	g__	NA	0,177160659	NA	NA	NA	NA	NA	NA
667	TACGTAGGGGGCAAGCGTTATCCGGATTTACTGGGTGTAAAGGGAGCGTAGGCGGCGGAGCAAGTCAGAAGTGAAAGCCCGGGGCTCAACCCCGGGACGGCTTTTGAAACTGCCCTGCTTGATTT	k__Bacteria; p__Firmicutes; c__Clostridia; o__Clostridiales; f__Lachnospiraceae; g__Coprococcus; s__catus	p__Firmicutes	g__Coprococcus	NA	0,009646932	NA	0,031705982	NA	NA	NA	NA
668	TACGTAGGGGGCAAGCGTTATCCGGATTTACTGGGTGTAAAGGGAGCGTAGGCGGTCTGACAAGTCAGAAGTGAAAGCCCGGGGCTCAACCCCGGGACTGCTTTTGAAACTGCCGGACTAGATTG	k__Bacteria; p__Firmicutes; c__Clostridia; o__Clostridiales; f__Lachnospiraceae; g__Coprococcus; s__	p__Firmicutes	g__Coprococcus	NA	0,001310919	NA	NA	NA	NA	NA	NA
669	TACGTAGGGGGCAAGCGTTATCCGGATTTACTGGGTGTAAAGGGAGCGTAGGCGGTCTGACAAGTCAGAAGTGAAAGCCCGGGGCTCAACCTCGGGACTGCTTTTGAAACTGCCGGACTAGATTG	k__Bacteria; p__Firmicutes; c__Clostridia; o__Clostridiales; f__Lachnospiraceae; g__Coprococcus; s__	p__Firmicutes	g__Coprococcus	NA	0,002273821	0,010616475	0,016248473	NA	NA	NA	NA
670	TACGTAGGGGGCAAGCGTTATCCGGATTTACTGGGTGTAAAGGGAGCGTAGGCGGTTTGGCAAGTCAGAAGTGAAAGCCCAAGGCTTAACCATGGGACTGCTTTTGAAACTGTCAGACTAGATTG	k__Bacteria; p__Firmicutes; c__Clostridia; o__Clostridiales; f__Lachnospiraceae; g__Coprococcus; s__	p__Firmicutes	g__Coprococcus	NA	0,00024336	NA	NA	NA	NA	NA	NA
671	TACGTAGGGGGCAAGCGTTATCCGGATTTACTGGGTGTAAAGGGAGCGTAGGTGGCAAGGCAAGTCAGATGTGAAAACCCGGGGCTCAACTCCGGGACTGCATTTGAAACTGTCTAGCTAGAGTG	k__Bacteria; p__Firmicutes; c__Clostridia; o__Clostridiales; f__Lachnospiraceae; g__Coprococcus; s__	p__Firmicutes	g__Coprococcus	NA	0,000343341	NA	NA	NA	NA	NA	NA
672	TACGTAGGGGGCAAGCGTTATCCGGATTTACTGGGTGTAAAGGGAGCGTAGGTGGCGATGCAAGCCAGAAGTGAAAACCCGGGGCTCAACCCCGAGGACTGCTTTTGGAACTGTGTTGCTGGAGT	k__Bacteria; p__Firmicutes; c__Clostridia; o__Clostridiales; f__Lachnospiraceae; g__Coprococcus; s__	p__Firmicutes	g__Coprococcus	NA	0,003716906	NA	NA	NA	NA	NA	NA
673	TACGTAGGGGGCAAGCGTTATCCGGATTTACTGGGTGTAAAGGGAGCGTAGGTGGTATGGCAAGTCAGAGGTGAAAACCCAGGGCTTAACCTTGGGATTGCCTTTGAAACTGTCAGACTAGAGTG	k__Bacteria; p__Firmicutes; c__Clostridia; o__Clostridiales; f__Lachnospiraceae; g__Coprococcus; s__	p__Firmicutes	g__Coprococcus	NA	0,022682515	NA	0,009365639	NA	NA	NA	NA
674	TACGTAGGGGGCAAGCGTTATCCGGATTTACTGGGTGTAAAGGGAGCGTAGGTGGTCTGGCAAGTCAGATGTGAAAACCCGGGGCTTAACTCCGGGATTGCATTTGAAACTGTTAGACTAGAGTG	k__Bacteria; p__Firmicutes; c__Clostridia; o__Clostridiales; f__Lachnospiraceae; g__Coprococcus; s__	p__Firmicutes	g__Coprococcus	NA	0,000656013	NA	0,000858944	NA	NA	NA	NA
675	TACGTAGGGGGCAAGCGTTATCCGGATTTACTGGGTGTAAAGGGAGTGTAGGTGGCTGTGCAAGTCAGGAGTGAAAGCCCGGGGCTCAACCCCGGGACTGCTCTTGAAACTGCGCAGCTTGAGTG	k__Bacteria; p__Firmicutes; c__Clostridia; o__Clostridiales	p__Firmicutes	NA	NA	0,004453839	0,010435579	0,004538171	NA	NA	NA	NA
676	TACGTAGGGGGCAAGCGTTATCCGGATTTATTGGGTGTAAAGCGTGTGTAGGCGGTTTTTTAAGTCTAAGGTTTAAGCCCGGAGCTCAACTCCGGTACGCCTTAGAAACTGATTTACTTGAGTGT	k__Bacteria; p__Tenericutes; c__Mollicutes; o__RF39; f__; g__; s__	p__Tenericutes	g__	NA	0,00030561	0,008535542	NA	NA	NA	NA	NA
677	TACGTAGGGGGCAAGCGTTGTCCGGAATAATTGGGCGTAAAGGGCGCGTAGGCGGCTCGGTAAGTCTGGAGTGAAAGTCCTGCTTTTAAGGTGGGAATTGCTTTGGATACTGGCGGGCTTGAGTG	k__Bacteria; p__Firmicutes; c__Clostridia; o__Clostridiales; f__; g__; s__	p__Firmicutes	g__	NA	0,000159387	NA	NA	NA	NA	NA	NA
678	TACGTAGGGGGCAAGCGTTGTCCGGAATCACTGGGCGTAAAGGGCGCGTAGGCGGCAATATAAGTCAGATGTGAAAGGTGAGGGCTCAACCCTTAGACTGCATCTGATACTGTATAGCTTGAGTG	k__Bacteria; p__Firmicutes; c__Clostridia; o__Clostridiales; f__Peptococcaceae; g__; s__	p__Firmicutes	g__	NA	0,001934416	0,001686899	0,001987418	NA	NA	NA	NA
679	TACGTAGGGGGCAAGCGTTGTCCGGAATCACTGGGCGTAAAGGGTTCGCAGGCGGAAATGCAAGTCAGTTGTGAAAGGCAGAGGCTCAACCTCTGTAAGCAATTGAAACTGTATTTCTTGAGATG	k__Bacteria; p__Firmicutes; c__Clostridia; o__Clostridiales; f__[Tissierellaceae]; g__Peptoniphilus; s__	p__Firmicutes	g__Peptoniphilus	NA	0,000239671	NA	NA	NA	NA	NA	NA
680	TACGTAGGGGGCAAGCGTTGTCCGGAATGACTGGGCGTAAAGGGAGTGTAGGCGGCATAGCAAGTTAGATGTGAAAGCCCGCAGCTTAACTGCGGAACTGCATCTAAAACTGCTGAGCTTGAGTG	k__Bacteria; p__Firmicutes; c__Clostridia; o__Clostridiales; f__; g__; s__	p__Firmicutes	g__	NA	0,000699453	NA	NA	NA	NA	NA	NA
681	TACGTAGGGGGCAAGCGTTGTCCGGAATGACTGGGCGTAAAGGGAGTGTAGGTGGCATAATAAGTTATATGTGAAAGCCCGTGGCTTAACTGCGGAACTGCATATAAAACTGTTAAGCTTGAGTG	k__Bacteria; p__Firmicutes; c__Clostridia; o__Clostridiales; f__; g__; s__	p__Firmicutes	g__	NA	0,000318095	NA	NA	NA	NA	NA	NA
682	TACGTAGGGGGCAAGCGTTGTCCGGAATGACTGGGCGTAAAGGGTGTGTAGGCGGGCTCGCAAGTTGGATGTGTAATACCCAGAGCTTAACTCGGGTGCTGCATCTGAAACTACGAGTCTTGAGT	k__Bacteria; p__Firmicutes	p__Firmicutes	NA	NA	0,00202328	NA	NA	NA	NA	NA	NA
683	TACGTAGGGGGCAAGCGTTGTCCGGAATGATTGGGCGTAAAGGGCGTGTAGGCGGCTAAGTAAGTCTGGAGTGAAAGTCCTGCTTTTAAGGTGGGAATTGCTTTGGATACTGCATAGCTAGAGTG	k__Bacteria; p__Firmicutes; c__Clostridia; o__Clostridiales; f__; g__; s__	p__Firmicutes	g__	NA	0,0321381	NA	NA	NA	NA	NA	NA
684	TACGTAGGGGGCAAGCGTTGTCCGGAATTACTGGGCGTAAAGGGCGCGTAGGCGGCATATTAAGTTAGGTGTGAAATTCCCGGGCTTAACCCGGGCGTTGCACTTAAAACTGATAAGCTTGAGTG	k__Bacteria; p__Firmicutes; c__Clostridia; o__Clostridiales; f__Christensenellaceae; g__; s__	p__Firmicutes	g__	NA	0,00015537	NA	NA	NA	NA	NA	NA
685	TACGTAGGGGGCAAGCGTTGTCCGGAATTATTGGGCGTAAAGAGTACGTAGGCGGTTTATTAAGCGCAAGGTGAAAGGCAGTGGCTTAACCATTGTAAGCCTTGCGAACTGGTAGACTTGAGTGC	k__Bacteria; p__Firmicutes; c__Clostridia; o__Clostridiales; f__[Mogibacteriaceae]; g__; s__	p__Firmicutes	g__	NA	0,00027726	0,023958233	NA	NA	NA	NA	NA
686	TACGTAGGGGGCAAGCGTTGTCCGGAATTATTGGGCGTAAAGAGTACGTAGGCGGTTTGCTAAGCGCAAGGTGAAAGGCAGTGGCTTAACCATTGTAAGCCTTGCGAACTGACAGACTTGAGTGC	k__Bacteria; p__Firmicutes; c__Clostridia; o__Clostridiales; f__[Mogibacteriaceae]; g__; s__	p__Firmicutes	g__	NA	0,045574215	NA	0,002618349	NA	NA	NA	NA
687	TACGTAGGGGGCGAGCGTTATCCGGAATTACTGGGTGTAAAGGGTGCGTAGGCGGTACGGCAAGTTTGATGTGAAACCCTCGGGCTTAACCCGAGGCATGCATCGAAAACTACAGAACTAGAGTG	k__Bacteria; p__Firmicutes; c__Clostridia; o__Clostridiales	p__Firmicutes	NA	NA	0,001523337	NA	NA	NA	NA	NA	NA
688	TACGTAGGGGGCGAGCGTTATCCGGAATTATTGGGCGTAAAGAGTGCGTAGGTGGCTTTTTAAGCGCAGGGTTTAAGGCAATGGCCCAACCATTGTTCGCCCTGCGAACTGGAAGGCTTGAGTGC	k__Bacteria; p__Firmicutes; c__Clostridia; o__Clostridiales; f__[Mogibacteriaceae]; g__; s__	p__Firmicutes	g__	NA	0,001065865	NA	NA	NA	NA	NA	NA
689	TACGTAGGGGGCGAGCGTTATCCGGATTCATTGGGCGTAAAGCGCGCGTAGGCGGCCCGGCAGGCCGGGGGTCGAAGCGGGGGGCTCAACCCCCCGAAGCCCCCGGAACCTCCGCGGCTTGGGTC	k__Bacteria; p__Actinobacteria; c__Coriobacteriia; o__Coriobacteriales; f__Coriobacteriaceae; g__Collinsella; s__aerofaciens	p__Actinobacteria	g__Collinsella	NA	0,058056553	0,02058215	NA	NA	NA	NA	NA
690	TACGTAGGGGGCGAGCGTTATCCGGATTTATTGGGCGTAAAGCGTGTGTAGGCGGTTTATTAAGTTTAAGATTAAAGCCTGGGGCTCAACTCCAGTATGTCTTAAAAACTGGTAGACTTGAGTAC	k__Bacteria; p__Tenericutes; c__Mollicutes; o__RF39; f__; g__; s__	p__Tenericutes	g__	NA	0,000175958	NA	NA	NA	NA	NA	NA
691	TACGTAGGGGGCGAGCGTTATCCGGATTTATTGGGCGTAAAGCGTGTGTAGGCGGTTTATTAAGTTTAAGATTAAAGTCCGGGGCTCAACTCCGGTAAGTCTTAAAAACTGGTAGACTTGAGTAC	k__Bacteria; p__Tenericutes; c__Mollicutes; o__RF39; f__; g__; s__	p__Tenericutes	g__	NA	0,000293735	NA	NA	NA	NA	NA	NA
692	TACGTAGGGGGCGAGCGTTATCCGGATTTATTGGGTGTAAAGGGTGTGTAGGCGGTTTATTAAGTTTAAGATAAAATCCCGAGGCTTAACTTCGGTTCGTCTTAAAAACTGATAGACTTGAGTGC	k__Bacteria; p__Tenericutes; c__Mollicutes; o__RF39; f__; g__; s__	p__Tenericutes	g__	NA	0,001783038	NA	NA	NA	NA	NA	NA
693	TACGTAGGGGGCGAGCGTTGTCCGGAATCACTGGGCGTAAAGGGCGCGTAGGCGGCCCGGTAAGTCAGATGTGAAAAGTGAGGGCTCAACCCTTAGAGTGCATCTGATACTGTCGGGCTTGAGTA	k__Bacteria; p__Firmicutes; c__Clostridia; o__Clostridiales; f__Peptococcaceae; g__; s__	p__Firmicutes	g__	NA	0,000180809	NA	NA	NA	NA	NA	NA
694	TACGTAGGGGGCGAGCGTTGTCCGGAATCACTGGGCGTAAAGGGCGCGTAGGCGGTATAATAAGTCAGTGGTGAAAACTTGGGGCTCAACCCCGAGCCTGCCACTGATACTGTTAGACTTGAGTA	k__Bacteria; p__Firmicutes; c__Clostridia; o__Clostridiales; f__Peptococcaceae; g__rc4-4; s__	p__Firmicutes	g__rc4-4	NA	0,00013907	NA	0,00210033	NA	NA	NA	NA
695	TACGTAGGGGGCGAGCGTTGTCCGGAATGACTGGGCGTAAAGGGCGCGTAGGCGGCTGTGTAAGTCTGGAGTGAAAGTCCTGCTTTTAAGGTGGGAATTGCTTTGGAGACTGCATGGCTTGAGTG	k__Bacteria; p__Firmicutes; c__Clostridia; o__Clostridiales; f__; g__; s__	p__Firmicutes	g__	NA	0,000309495	NA	0,014885428	NA	NA	NA	NA
696	TACGTAGGGGGCGAGCGTTGTCCGGAATGATTGGGCGTAAAGGGCGCGTAGGCGGCCTGCTAAGTCTGAAGTGAAAGTCCTGCTTTCAAGGTGGGAAGTGCTTTGGATACTGGTGGGCTGGAGTG	k__Bacteria; p__Firmicutes; c__Clostridia; o__Clostridiales; f__; g__; s__	p__Firmicutes	g__	NA	0,075276432	0,021232121	0,031590615	NA	NA	NA	NA
697	TACGTAGGGGGCGAGCGTTGTCCGGAATTACTGGGCGTAAAGGGAGCGTAGGCGGCCAATTAAGTCAGATGTGAAATTCCCGGGCTTAACCTGGGCAGTGCATCTGAAACTGGATGGCTTGAGTG	k__Bacteria; p__Firmicutes; c__Clostridia; o__Clostridiales; f__Christensenellaceae; g__; s__	p__Firmicutes	g__	NA	0,000516415	NA	NA	NA	NA	NA	NA
698	TACGTAGGGGGCGAGCGTTGTCCGGAATTATTGGGCGTAAAGAGTACGTAGGCGGTTTATTAAGCGCAAGGTGAAAGGCAGTGGCTTAACCATTGTAAGCCTTGCGAACTGGTAGACTTGAGTGC	k__Bacteria; p__Firmicutes; c__Clostridia; o__Clostridiales; f__[Mogibacteriaceae]; g__; s__	p__Firmicutes	g__	NA	0,011145762	NA	0,007494252	NA	NA	NA	NA
699	TACGTAGGGGGCTAGCGTTATCCGGAATTACTGGGCGTAAAGGGTGCGTAGGTGGTTTCTTAAGTCAGAGGTGAAAGGCTACGGCTCAACCGTAGTAAGCCTTTGAAACTGAGAAACTTGAGTGC	k__Bacteria; p__Firmicutes; c__Clostridia; o__Clostridiales; f__Peptostreptococcaceae	p__Firmicutes	NA	NA	0,009903834	0,019150601	NA	NA	NA	NA	NA
700	TACGTAGGGGGCTAGCGTTATCCGGATTTACTGGGCGTAAAGGGTGCGTAGGTGGTTTCTTAAGTCAGGAGTGAAAGGCTACGGCTCAACCGTAGTAAGCTCTTGAAACTGGGAAACTTGAGTGC	k__Bacteria; p__Firmicutes; c__Clostridia; o__Clostridiales; f__Clostridiaceae; g__SMB53; s__	p__Firmicutes	g__SMB53	NA	0,049541037	0,491685605	0,003333329	NA	NA	NA	NA
701	TACGTAGGGGGCTAGCGTTATCCGGATTTACTGGGCGTAAAGGGTGCGTAGGTGGTTTCTTAAGTCAGGAGTGAAAGGCTACGGCTCAACCGTAGTAAGCTCTTGAAACTGGGGAACTTGAGTGC	k__Bacteria; p__Firmicutes; c__Clostridia; o__Clostridiales; f__Peptostreptococcaceae	p__Firmicutes	NA	NA	0,000224269	NA	NA	NA	NA	NA	NA
702	TACGTAGGGGGCTAGCGTTATCCGGATTTACTGGGCGTAAAGGGTGCGTAGGTGGTTTCTTAAGTCAGGAGTGAAAGGCTACGGCTTAACCGTAGTAAGCTCTTGAAACTGGGAAACTTGAGTGC	k__Bacteria; p__Firmicutes; c__Clostridia; o__Clostridiales; f__Clostridiaceae; g__SMB53; s__	p__Firmicutes	g__SMB53	NA	0,000248593	NA	NA	NA	NA	NA	NA
703	TACGTAGGGTCCAAGCGTTATCCGGATTTACTGGGTGTAAAGGGCGAGTAGACGGCGCTGTAAGTCAGCTGTGAAAACTTAGGGCTCAACCTTAAGCCTGCAGCTGAAACTGTGGTGCTAGAGTG	k__Bacteria; p__Firmicutes; c__Clostridia; o__Clostridiales; f__Lachnospiraceae	p__Firmicutes	NA	NA	0,000228849	NA	NA	NA	NA	NA	NA
704	TACGTAGGGTGCAAGCGTTAATCGGAATTACTGGGCGTAAAGCGTGCGCAGGCGGTTCGGAAAGAAAGATGTGAAATCCCAGAGCTTAACTTTGGAACTGCATTTTTAACTACCGGGCTAGAGTG	k__Bacteria; p__Proteobacteria; c__Betaproteobacteria; o__Burkholderiales; f__Alcaligenaceae; g__Achromobacter; s__	p__Proteobacteria	g__Achromobacter	NA	0,001426807	0,010368042	0,004631269	NA	NA	NA	NA
705	TACGTAGGGTGCAAGCGTTAATCGGAATTACTGGGCGTAAAGCGTGCGCAGGCGGTTTTGTAAGACAGAGGTGAAATCCCCGGGCTCAACCTGGGAACTGCCTTTGTGACTGCAAGGCTGGAGTG	k__Bacteria; p__Proteobacteria; c__Betaproteobacteria; o__Burkholderiales; f__Comamonadaceae	p__Proteobacteria	NA	NA	0,004785028	NA	NA	NA	NA	NA	NA
706	TACGTAGGGTGCAAGCGTTATCCGGAATTATTGGGCGTAAAGAGCTCGTAGGCGGTTCGTCGCGTCCGGTGTGAAAGTCCATCGCTTAACGGTGGATCTGCGCCGGGTACGGGCGGGCTGGAGTG	k__Bacteria; p__Actinobacteria; c__Actinobacteria; o__Bifidobacteriales; f__Bifidobacteriaceae; g__Bifidobacterium; s__	p__Actinobacteria	g__Bifidobacterium	NA	0,000310941	0,013186738	0,001138663	NA	NA	NA	NA
707	TACGTAGGGTGCAAGCGTTATCCGGATTTACTGGGTGTAAAGGGCGAGTAGACGGTAGTGCAAGTCAGATGTGAAATGCTAGGGCTTAACCTTAGAACTGCATCTGAAACTGCAATACTAGAGTG	k__Bacteria; p__Firmicutes; c__Clostridia; o__Clostridiales	p__Firmicutes	NA	NA	0,000238979	NA	NA	NA	NA	NA	NA
708	TACGTAGGGTGCAAGCGTTGTCCGGAATTACTGGGTGTAAAGGGAGCGTAGGCGGGTCAGCAAGTTGGATGTGAAATGTACCGGCTCAACTGGTAAACTGCATTCAAAACTGTTGGTCTTGAGTG	k__Bacteria; p__Firmicutes; c__Clostridia; o__Clostridiales; f__Ruminococcaceae; g__; s__	p__Firmicutes	g__	NA	0,018044102	NA	NA	NA	NA	NA	NA
709	TACGTAGGGTGCGAGCGTTAATCGGAATTACTGGGCGTAAAGCGTGCGCAGGCGGTTGGGTAAGACAGATGTGAAATCCCCGGGCTTAACCTGGGAACTGCATTTGTGACTGTCCGACTGGAGTA	k__Bacteria; p__Proteobacteria; c__Betaproteobacteria; o__Burkholderiales; f__Alcaligenaceae; g__Sutterella; s__	p__Proteobacteria	g__Sutterella	NA	0,133250399	0,006058242	NA	NA	NA	NA	NA
710	TACGTAGGGTGCGAGCGTTAATCGGAATTACTGGGCGTAAAGCGTGCGCAGGCGGTTGTGTAAGACAGATGTGAAATGCCCGGGCTCAACCTGGGAATTGCATTTGTGACTGCACGGCTAGAGTG	k__Bacteria; p__Proteobacteria; c__Betaproteobacteria; o__Burkholderiales; f__Oxalobacteraceae; g__Oxalobacter; s__formigenes	p__Proteobacteria	g__Oxalobacter	NA	0,014805463	NA	0,001530166	NA	NA	NA	NA
711	TACGTAGGGTGCGAGCGTTAATCGGAATTACTGGGCGTAAAGCGTGCGCAGGCGGTTGTGTAAGACAGATGTGAAATGCCCGGGCTTAACCTGGGAATTGCATTTGTGACTGCACGGCTAGAGTG	k__Bacteria; p__Proteobacteria; c__Betaproteobacteria; o__Burkholderiales; f__Oxalobacteraceae; g__Oxalobacter; s__formigenes	p__Proteobacteria	g__Oxalobacter	NA	0,015246576	NA	NA	NA	NA	NA	NA
712	TACGTAGGGTGCGAGCGTTAATCGGAATTACTGGGCGTAAAGGGTGCGCAGGCGGTTGAGTAAGACAGATGTGAAATCCCCGAGCTTAACTCGGGAATGGCATATGTGACTGCTCGACTAGAGTG	k__Bacteria; p__Proteobacteria; c__Betaproteobacteria; o__Burkholderiales; f__Alcaligenaceae; g__Sutterella; s__	p__Proteobacteria	g__Sutterella	NA	0,249788162	0,014248841	0,37790394	NA	NA	NA	NA
713	TACGTAGGGTGCGAGCGTTAATCGGAATTACTGGGCGTAAAGGGTGCGCAGGCGGTTGAGTAAGACAGATGTGAAATCCCCGAGCTTAACTCGGGAATGGCATATGTGACTGCTCGGCTAGAGTG	k__Bacteria; p__Proteobacteria; c__Betaproteobacteria; o__Burkholderiales; f__Alcaligenaceae; g__Sutterella; s__	p__Proteobacteria	g__Sutterella	NA	0,01564901	NA	NA	NA	NA	NA	NA
714	TACGTAGGGTGCGAGCGTTAATCGGAATTACTGGGCGTAAAGGGTGTGCAGGCGGTTTTGCAAGATGGATGTGAAAGCCCCGGGCTTAACCTGGGAAAGCCATACATGACTGCAAGACTAGAGTG	k__Bacteria; p__Proteobacteria; c__Betaproteobacteria; o__Burkholderiales; f__Alcaligenaceae; g__Sutterella; s__	p__Proteobacteria	g__Sutterella	NA	0,003728817	NA	NA	NA	NA	NA	NA
715	TACGTAGGGTGCGAGCGTTATCCGGATTTATTGGGCGTAAAGGGCTCGTAGGCGGTTCGTCGCGTCCGGTGTGAAAGTCCATCGCCTAACGGTGGATCTGCGCCGGGTACGGGCGGGCTGGAGTG	k__Bacteria; p__Actinobacteria; c__Actinobacteria; o__Bifidobacteriales; f__Bifidobacteriaceae; g__Bifidobacterium; s__animalis	p__Actinobacteria	g__Bifidobacterium	NA	0,006597364	NA	NA	NA	NA	NA	NA
716	TACGTAGGGTGCGAGCGTTGTCCGGAATTACTGGGCGTAAAGAGCTCGTAGGTGGTTTGTCGCGTCGTCTGTGAAATTCCGGGGCTTAACTCCGGGCGTGCAGGCGATACGGGCTGACTTGAGTG	k__Bacteria; p__Actinobacteria; c__Actinobacteria; o__Actinomycetales; f__Corynebacteriaceae; g__Corynebacterium; s__simulans	p__Actinobacteria	g__Corynebacterium	NA	0,000844621	0,065700598	0,003909124	NA	NA	NA	NA
717	TACGTAGGGTGCGAGCGTTGTCCGGAATTACTGGGCGTAAAGGGCTCGTAGGTGGTTTGTCGCGTCGTCTGTGAAATTCCGGGGCTTAACTCCGGGCGTGCAGGCGATACGGGCATAACTTGAGT	k__Bacteria; p__Actinobacteria; c__Actinobacteria; o__Actinomycetales; f__Corynebacteriaceae; g__Corynebacterium	p__Actinobacteria	g__Corynebacterium	NA	0,039535971	NA	0,007801378	NA	NA	NA	NA
718	TACGTAGGTAGCAAGCGTTGTCCGGAATGACTGGGCGTAAAGGGTGCGTAGGTGGTTTAACAAGTTGGTAGTGAAATTCCGAAGCTTAACTTCGGCGCTACTGCCAAGACTGTTGAACTTGAGTA	k__Bacteria	NA	NA	NA	0,000387627	NA	0,000935504	NA	NA	NA	NA
719	TACGTAGGTAGCGAGCGTTATCCGGAATTATTGGGCGTAAAGGGTGCGTAGGCGGCCTGTTAAGTTTATGGTGAAAGCGTGGGGCTCAACCCCATAAAGCCATAGATACTGGCAGGCTAGAGTAC	k__Bacteria; p__Firmicutes; c__Erysipelotrichi; o__Erysipelotrichales; f__Erysipelotrichaceae; g__Bulleidia; s__p-1630-c5	p__Firmicutes	g__Bulleidia	NA	0,000207376	NA	NA	NA	NA	NA	NA
720	TACGTAGGTGGCAAGCGTTATCCGGAATTATTGGGCGTAAAGAGGGAGCAGGCGGCAGCAAGGGTCTGTGGTGAAAGACTGAAGCTTAACTTCAGTAAGCCATAGAAACCGGGCAGCTAGAGTGC	k__Bacteria; p__Firmicutes; c__Erysipelotrichi; o__Erysipelotrichales; f__Erysipelotrichaceae; g__Clostridium; s__saccharogumia	p__Firmicutes	g__Clostridium	NA	0,011147525	0,011176994	0,000860604	NA	NA	NA	NA
721	TACGTAGGTGGCAAGCGTTATCCGGAATTATTGGGCGTAAAGAGTGAGCAGGCGGTTGCGTAAGTCTGAAGTCAAATCCTGTGGCTTAACCACAGTTCGCTTTGGAAACTGCGCGGCTAGAGTGC	k__Bacteria; p__Firmicutes; c__Erysipelotrichi; o__Erysipelotrichales; f__Erysipelotrichaceae; g__RFN20; s__	p__Firmicutes	g__RFN20	NA	0,001351527	NA	NA	NA	NA	NA	NA
722	TACGTAGGTGGCAAGCGTTATCCGGATTTACTGGGTGTAAAGGGCGAGTAGGCGGGCATACAAGTCAGATGTGAAATGTGGGGGCTTAACTCCCAAGCTGCATTTGAAACTGTAAGTCTTGAGTG	k__Bacteria; p__Firmicutes; c__Clostridia; o__Clostridiales; f__Ruminococcaceae	p__Firmicutes	NA	NA	0,000203349	NA	NA	NA	NA	NA	NA
723	TACGTAGGTGGCAAGCGTTATCCGGATTTACTGGGTGTAAAGGGCGCGTAGGCGGGGATGCAAGTCAGATGTGAAATCTATGGGCTTAACTCATAAACTGCATTTGAAACTGTATCTCTTGAGTG	k__Bacteria; p__Firmicutes; c__Clostridia; o__Clostridiales; f__Ruminococcaceae; g__; s__	p__Firmicutes	g__	NA	0,000877285	NA	NA	NA	NA	NA	NA
724	TACGTAGGTGGCAAGCGTTATCCGGATTTACTGGGTGTAAAGGGCGTGTAGGCGGGACTGCAAGTCAGATGTGAAAACTATGGGCTCAACCCATAGCCTGCATTTGAAACTGTAGTTCTTGAGTG	k__Bacteria; p__Firmicutes; c__Clostridia; o__Clostridiales; f__Ruminococcaceae; g__Oscillospira; s__	p__Firmicutes	g__Oscillospira	NA	0,175534782	NA	0,002748774	NA	NA	NA	NA
725	TACGTAGGTGGCAAGCGTTATCCGGATTTACTGGGTGTAAAGGGCGTGTAGGCGGGACTGCAAGTCAGGTGTGAAAACCACGGGCTCAACCTGTGGCCTGCATTTGAAACTGTAGTTCTTGAGTG	k__Bacteria; p__Firmicutes; c__Clostridia; o__Clostridiales; f__Ruminococcaceae; g__Oscillospira; s__	p__Firmicutes	g__Oscillospira	NA	0,004299477	0,312871943	NA	NA	NA	NA	NA
726	TACGTAGGTGGCAAGCGTTATCCGGATTTACTGGGTGTAAAGGGCGTGTAGGCGGGAGTGTAAGTCAGATGTGAAAACTATGGGCTCAACCCATAGCCTGCATTTGAAACTGCATTTCTTGAGTA	k__Bacteria; p__Firmicutes; c__Clostridia; o__Clostridiales; f__Ruminococcaceae; g__Oscillospira; s__	p__Firmicutes	g__Oscillospira	NA	0,002451993	NA	NA	NA	NA	NA	NA
727	TACGTAGGTGGCAAGCGTTATCCGGATTTACTGGGTGTAAAGGGCGTGTAGGCGGGATGGTAAGTCAGATGTGAAAACTATGGGCTCAACTCATAGCCTGCATTTGAAACTGCTGTTCTTGAGTA	k__Bacteria; p__Firmicutes; c__Clostridia; o__Clostridiales; f__Ruminococcaceae; g__Oscillospira; s__	p__Firmicutes	g__Oscillospira	NA	0,000348627	NA	NA	NA	NA	NA	NA
728	TACGTAGGTGGCAAGCGTTATCCGGATTTACTGGGTGTAAAGGGCGTGTAGGCGGGCGAGCAAGTCAGATGTGAAATTCCAGGGCTCAACCCTGGAACTGCATTTGAAACTGTTGGTCTTGAGTG	k__Bacteria; p__Firmicutes; c__Clostridia; o__Clostridiales; f__Ruminococcaceae; g__Oscillospira; s__	p__Firmicutes	g__Oscillospira	NA	0,000165428	NA	NA	NA	NA	NA	NA
729	TACGTAGGTGGCAAGCGTTATCCGGATTTACTGGGTGTAAAGGGTGTGTAGGCGGGACGACAAGTCAGATGTGAAACTCATGGGCTCAACCCATGACCTGCATTTGAAACTGCCGTTCTTGAGAG	k__Bacteria; p__Firmicutes; c__Clostridia; o__Clostridiales; f__Ruminococcaceae; g__; s__	p__Firmicutes	g__	NA	0,001803784	NA	NA	NA	NA	NA	NA
730	TACGTAGGTGGCAAGCGTTATCCGGATTTACTGGGTGTAAAGGGTGTGTAGGCGGGTCTGCAAGTCAGATGTGAAAACTATGGGCTCAACTCATAGCTTGCATTTGAAACTGTGGATCTTGAGTG	k__Bacteria; p__Firmicutes; c__Clostridia; o__Clostridiales; f__Ruminococcaceae	p__Firmicutes	NA	NA	0,001349732	NA	NA	NA	NA	NA	NA
731	TACGTAGGTGGCAAGCGTTATCCGGATTTATTGGGTGTAAAGGGCGTGTAGGCGGGATTGCAAGTCAGATGTGAAAACTGGGGGCTCAACCTCCAGCCTGCATTTGAAACTGTAGTTCTTGAGTG	k__Bacteria; p__Firmicutes; c__Clostridia; o__Clostridiales; f__Ruminococcaceae; g__Oscillospira; s__	p__Firmicutes	g__Oscillospira	NA	0,005781643	0,028802798	0,011369843	NA	NA	NA	NA
732	TACGTAGGTGGCAAGCGTTATCCGGATTTATTGGGTGTAAAGGGTGTGTAGGCGGGACTGCAAGTCAGACGTGAAAATCATGGGCTCAACCCATGACTTGCGTTTGAAACTGCGGTTCTTGAGAG	k__Bacteria; p__Firmicutes; c__Clostridia; o__Clostridiales; f__Ruminococcaceae; g__; s__	p__Firmicutes	g__	NA	0,079109274	NA	NA	NA	NA	NA	NA
733	TACGTAGGTGGCAAGCGTTGTCCGGAATGACTGGGCGTAAAGGGAGAGTAGGCGGTGCAACAAGTTAGGAGTGAAATCCCGAGGCTTAACCTCGGAACTGCTTTTAAAACTGTTGTGCTTGAGTG	k__Bacteria; p__Firmicutes; c__Clostridia; o__Clostridiales	p__Firmicutes	NA	NA	0,00013669	NA	NA	NA	NA	NA	NA
734	TACGTAGGTGGCAAGCGTTGTCCGGAATGACTGGGCGTAAAGGGTGCGTAGGTGGTCTGTCAAGTTAGCCGTGAAATTCCGGGGCTCAACTCCGGCGCTACGGCTAAGACTGACGGACTTGAGTG	k__Bacteria; p__Firmicutes	p__Firmicutes	NA	NA	0,018148229	NA	NA	NA	NA	NA	NA
735	TACGTAGGTGGCAAGCGTTGTCCGGAATTACTGGGTGTAAAGGGAGCGCAGGCGGGGAAGCAAGTCAGCGGTGAAATACATGGGCTTAACCCATGAACTGCCGTTGAAACTGTTTTTCTTGAGTG	k__Bacteria; p__Firmicutes; c__Clostridia; o__Clostridiales; f__Ruminococcaceae; g__; s__	p__Firmicutes	g__	NA	0,000293532	NA	NA	NA	NA	NA	NA
736	TACGTAGGTGGCAAGCGTTGTCCGGAATTACTGGGTGTAAAGGGAGCGTAGGCGGGAAAGCAAGTTGAATGTTTAAACTATCGGCTCAACCGATAATCGCGTTCAAAACTGTTTTTCTTGAGTGA	k__Bacteria; p__Firmicutes; c__Clostridia; o__Clostridiales; f__Ruminococcaceae; g__; s__	p__Firmicutes	g__	NA	0,011227339	0,004747354	NA	NA	NA	NA	NA
737	TACGTAGGTGGCAAGCGTTGTCCGGAATTACTGGGTGTAAAGGGAGCGTAGGCGGGAAGATAAGTTGGACGTTTAATCTATCGGCTCAACCGATATCAGCGTTCAAAACTGTTTTTCTTGAGTGA	k__Bacteria; p__Firmicutes; c__Clostridia; o__Clostridiales; f__Ruminococcaceae; g__; s__	p__Firmicutes	g__	NA	0,00130695	NA	0,002143747	NA	NA	NA	NA
738	TACGTAGGTGGCAAGCGTTGTCCGGAATTACTGGGTGTAAAGGGAGCGTAGGCGGGAAGGCAAGTCGATTGTCTAAACTATGGGCTCAACCCATAGTCGCGATCGAAACTGTCTTTCTTGAGTGA	k__Bacteria; p__Firmicutes; c__Clostridia; o__Clostridiales; f__Ruminococcaceae	p__Firmicutes	NA	NA	0,000517131	NA	NA	NA	NA	NA	NA
739	TACGTAGGTGGCAAGCGTTGTCCGGAATTACTGGGTGTAAAGGGAGCGTAGGCGGGAATGCAAGTTGAATGTTTAAACTATCGGCTCAACTGATAATCGCGTTCAAAACTGCATTTCTTGAGTGG	k__Bacteria; p__Firmicutes; c__Clostridia; o__Clostridiales; f__Ruminococcaceae; g__; s__	p__Firmicutes	g__	NA	0,000596412	NA	NA	NA	NA	NA	NA
740	TACGTAGGTGGCAAGCGTTGTCCGGAATTACTGGGTGTAAAGGGAGCGTAGGCGGGAGTGCAAGTTGAATGTGAAAACGATGGGCTCAACCCATCGTTGCGTTCAAAACTGCATTTCTTGAGTGA	k__Bacteria; p__Firmicutes; c__Clostridia; o__Clostridiales; f__Ruminococcaceae	p__Firmicutes	NA	NA	0,009757153	NA	NA	NA	NA	NA	NA
741	TACGTAGGTGGCAAGCGTTGTCCGGAATTACTGGGTGTAAAGGGAGCGTAGGCGGGCAGGCAAGTCAGGCGTGAAATATATCGGCTCAACCGGTATCTGCGCTTGAAACTGCAGGTCTTGAGTGA	k__Bacteria; p__Firmicutes; c__Clostridia; o__Clostridiales; f__Ruminococcaceae; g__; s__	p__Firmicutes	g__	NA	0,001629653	NA	NA	NA	NA	NA	NA
742	TACGTAGGTGGCAAGCGTTGTCCGGAATTACTGGGTGTAAAGGGAGCGTAGGCGGGGAGACAAGTTGAATGTTTAAACTATCGGCTCAACTGATAGTCGCGTTCAAAACTATCACTCTTGAGTGC	k__Bacteria; p__Firmicutes; c__Clostridia; o__Clostridiales; f__Ruminococcaceae; g__; s__	p__Firmicutes	g__	NA	0,006424961	NA	0,001423729	NA	NA	NA	NA
743	TACGTAGGTGGCAAGCGTTGTCCGGAATTACTGGGTGTAAAGGGAGCGTAGGCGGGGATACAAGTTGAATGTTAAAACTATGGGCTCAACCCATAGTTGCGTTCAAAACTGTATTTCTTGAGTGA	k__Bacteria; p__Firmicutes; c__Clostridia; o__Clostridiales; f__Ruminococcaceae; g__; s__	p__Firmicutes	g__	NA	0,01308662	NA	NA	NA	NA	NA	NA
744	TACGTAGGTGGCAAGCGTTGTCCGGAATTACTGGGTGTAAAGGGAGTGTAGGCGGGATATCAAGTCAGAAGTGAAAATTACGGGCTCAACTCGTAACCTGCTTTTGAAACTGACATTCTTGAGTG	k__Bacteria; p__Firmicutes; c__Clostridia; o__Clostridiales; f__Ruminococcaceae; g__Ruminococcus; s__	p__Firmicutes	g__Ruminococcus	NA	0,038084359	0,0493024	0,081372262	NA	NA	NA	NA
745	TACGTAGGTGGCAAGCGTTGTCCGGAATTACTGGGTGTAAAGGGAGTGTAGGCGGGATATCAAGTCAGAAGTGAAAATTACGGGCTCAACTCGTAACCTGCTTTTGAAACTGATATTCTTGAGTG	k__Bacteria; p__Firmicutes; c__Clostridia; o__Clostridiales; f__Ruminococcaceae; g__Ruminococcus; s__	p__Firmicutes	g__Ruminococcus	NA	0,014326049	NA	NA	NA	NA	NA	NA
746	TACGTAGGTGGCAAGCGTTGTCCGGAATTATTGGGCGTAAAGCGCGCGCAGGCGGATCAGTCAGTCTGTCTTAAAAGTTCGGGGCTTAACCCCGTGAGGGGATGGAAACTGCTGATCTAGAGTAT	k__Bacteria; p__Firmicutes; c__Clostridia; o__Clostridiales; f__Veillonellaceae; g__Veillonella; s__parvula	p__Firmicutes	g__Veillonella	NA	0,000302792	NA	0,003753788	NA	NA	NA	NA
747	TACGTAGGTGGCAAGCGTTGTCCGGAATTATTGGGCGTAAAGCGCGCGCAGGCGGATCAGTCAGTCTGTCTTAAAAGTTCGGGGCTTAACCCCGTGATGGGATGGAAACTGCTGATCTAGAGTAT	k__Bacteria; p__Firmicutes; c__Clostridia; o__Clostridiales; f__Veillonellaceae; g__Veillonella; s__parvula	p__Firmicutes	g__Veillonella	NA	0,034690688	NA	0,013188082	NA	NA	NA	NA
748	TACGTAGGTGGCAAGCGTTGTCCGGAATTATTGGGCGTAAAGCGCGCGCAGGCGGCCGTGCAAGTCCATCTTAAAAGCGTGGGGCTTAACCCCATGAGGGGATGGAAACTGCAGGGCTGGAGTGT	k__Bacteria; p__Firmicutes; c__Clostridia; o__Clostridiales; f__Veillonellaceae; g__Dialister; s__	p__Firmicutes	g__Dialister	NA	0,001518926	NA	NA	NA	NA	NA	NA
749	TACGTAGGTGGCAAGCGTTGTCCGGAATTATTGGGCGTAAAGCGCGCGCAGGCGGTCACTTAAGTCCATCTTAGAAGTGCGGGGCTTAACCCCGTGATGGGATGGAAACTGGGAGACTGGAGTAT	k__Bacteria; p__Firmicutes; c__Clostridia; o__Clostridiales; f__Veillonellaceae; g__Dialister; s__	p__Firmicutes	g__Dialister	NA	0,00476573	NA	NA	NA	NA	NA	NA
750	TACGTAGGTGGCAAGCGTTGTCCGGAATTATTGGGCGTAAAGCGCGCGCAGGTGGTTTCTTAAGTCTGATGTGAAAGCCCACGGCTCAACCGTGGAGGGTCATTGGAAACTGGGAGACTTGAGTG	k__Bacteria; p__Firmicutes; c__Bacilli; o__Bacillales	p__Firmicutes	NA	NA	0,005398666	NA	NA	NA	NA	NA	NA
751	TACGTAGGTGGCAAGCGTTGTCCGGAATTATTGGGCGTAAAGGGCGCGCAGGCGGCATCGCAAGTCGGTCTTAAAAGTGCGGGGCTTAACCCCGTGAGGGGACCGAAACTGTGAAGCTCGAGTGT	k__Bacteria; p__Firmicutes; c__Clostridia; o__Clostridiales; f__Veillonellaceae; g__Megasphaera; s__	p__Firmicutes	g__Megasphaera	NA	0,003674262	0,187392661	0,001549425	NA	NA	NA	NA
752	TACGTAGGTGGCAAGCGTTGTCCGGATTTACTGGGTATAAAGGGAGCGCAGGCGGGGAAGCAAGTCAGCGGTGAAATACATGGGCTTAACCCATGAACTGCCGTTGAAACTGTTTTTCTTGAGTG	k__Bacteria; p__Firmicutes; c__Clostridia; o__Clostridiales; f__Ruminococcaceae; g__; s__	p__Firmicutes	g__	NA	0,00024521	NA	NA	NA	NA	NA	NA
753	TACGTAGGTGGCAAGCGTTGTCCGGATTTACTGGGTGTAAAGGGCGAGTAGGCGGACCCGCAAGTCAGGTGTGAAATCCATGGGCTCAACCCATGAACTGCACTTGAAACTGTGGGCCTTGAGTG	k__Bacteria; p__Firmicutes; c__Clostridia; o__Clostridiales; f__Ruminococcaceae; g__; s__	p__Firmicutes	g__	NA	0,002837223	NA	NA	NA	NA	NA	NA
754	TACGTAGGTGGCAAGCGTTGTCCGGATTTACTGGGTGTAAAGGGCGCGTAGGCGGGACAGCAAGTCAGATGTGAAATCTATGGGCTTAACCCATAAACTGCATTTGAAACTGTTGTTCTTGAGTA	k__Bacteria; p__Firmicutes; c__Clostridia; o__Clostridiales; f__Ruminococcaceae; g__; s__	p__Firmicutes	g__	NA	0,000428199	NA	0,003030828	NA	NA	NA	NA
755	TACGTAGGTGGCAAGCGTTGTCCGGATTTACTGGGTGTAAAGGGCGCGTAGGCGGGGAGACAAGTCAGATGTGAAATCTATGGGCTTAACCCATAAACTGCATTTGAAACTATCTCTCTTGAGTG	k__Bacteria; p__Firmicutes; c__Clostridia; o__Clostridiales; f__Ruminococcaceae; g__; s__	p__Firmicutes	g__	NA	0,000158418	NA	NA	NA	NA	NA	NA
756	TACGTAGGTGGCAAGCGTTGTCCGGATTTACTGGGTGTAAAGGGCGTGCAGCCGGGCCGGCAAGTCAGATGTGAAATCCACGAGCTTAACTCGTGAACTGCATTTGAAACTGTTGGTCTTGAGTA	k__Bacteria; p__Firmicutes; c__Clostridia; o__Clostridiales; f__Ruminococcaceae; g__Oscillospira; s__	p__Firmicutes	g__Oscillospira	NA	0,00394475	NA	NA	NA	NA	NA	NA
757	TACGTAGGTGGCAAGCGTTGTCCGGATTTACTGGGTGTAAAGGGCGTGCAGCCGGGCTGGTAAGTCAGATGTGAAATCTGGAGGCTCAACCTCCAAACTGCATTTGAAACTGCTGGTCTTGAGTA	k__Bacteria; p__Firmicutes; c__Clostridia; o__Clostridiales; f__Ruminococcaceae; g__Oscillospira; s__	p__Firmicutes	g__Oscillospira	NA	0,000219426	NA	0,01230592	NA	NA	NA	NA
758	TACGTAGGTGGCAAGCGTTGTCCGGATTTACTGGGTGTAAAGGGCGTGCAGCCGGGGAAGCAAGTCAGATGTGAAATCCATGGGCTCAACTCATGAACTGCATTTGAAACTGTTTCTCTTGAGTA	k__Bacteria; p__Firmicutes; c__Clostridia; o__Clostridiales; f__Ruminococcaceae; g__Oscillospira; s__	p__Firmicutes	g__Oscillospira	NA	0,004232559	NA	NA	NA	NA	NA	NA
759	TACGTAGGTGGCAAGCGTTGTCCGGATTTACTGGGTGTAAAGGGCGTGCAGCCGGGTGCGCAAGTCAGATGTGAAATCTCAGGGCTCAACCCTGAAACTGCATTTGAAACTGTGCATCTTGAGTG	k__Bacteria; p__Firmicutes; c__Clostridia; o__Clostridiales; f__Ruminococcaceae; g__Oscillospira; s__	p__Firmicutes	g__Oscillospira	NA	0,009755306	0,010653003	0,108387513	NA	NA	NA	NA
760	TACGTAGGTGGCAAGCGTTGTCCGGATTTACTGGGTGTAAAGGGCGTGCAGCTGGGTCTGCAAGTCAGATGTGAAATCCATGGGCTCAACCCATGAACTGCATTTGAAACTGTAGATCTTGAGTG	k__Bacteria; p__Firmicutes; c__Clostridia; o__Clostridiales; f__Ruminococcaceae	p__Firmicutes	NA	NA	0,003604011	NA	NA	NA	NA	NA	NA
761	TACGTAGGTGGCAAGCGTTGTCCGGATTTACTGGGTGTAAAGGGCGTGTAGACGGGTTAGCAAGTCAGATGTGAAATACCGCAGCTTAACTGCGGGGCTGCATTTGAAACTGTTAATCTTGAGTG	k__Bacteria; p__Firmicutes; c__Clostridia; o__Clostridiales; f__Ruminococcaceae; g__; s__	p__Firmicutes	g__	NA	0,000195828	NA	NA	NA	NA	NA	NA
762	TACGTAGGTGGCAAGCGTTGTCCGGATTTACTGGGTGTAAAGGGCGTGTAGCCGGGAAGGCAAGTCAGATGTGAAATCCACGGGCTCAACTCGTGAACTGCATTTGAAACTGTTTTTCTTGAGTA	k__Bacteria; p__Firmicutes; c__Clostridia; o__Clostridiales; f__Ruminococcaceae; g__Oscillospira; s__	p__Firmicutes	g__Oscillospira	NA	0,03146774	NA	0,012089159	NA	NA	NA	NA
763	TACGTAGGTGGCAAGCGTTGTCCGGATTTACTGGGTGTAAAGGGCGTGTAGCCGGGAAGGCAAGTCAGATGTGAAATCTGGAGGCTCAACCTCCAAACTGCATTTGAAACTGTCTTTCTTGAGTA	k__Bacteria; p__Firmicutes; c__Clostridia; o__Clostridiales; f__Ruminococcaceae; g__Oscillospira; s__	p__Firmicutes	g__Oscillospira	NA	0,000459354	NA	NA	NA	NA	NA	NA
764	TACGTAGGTGGCAAGCGTTGTCCGGATTTACTGGGTGTAAAGGGCGTGTAGGCGGAGATGCAAGTCAGATGTGAAATCCTCGGGCTTAACCCGGGAACTGCATTTGAAACTGTATCCCTTGAGTA	k__Bacteria; p__Firmicutes; c__Clostridia; o__Clostridiales; f__Ruminococcaceae; g__; s__	p__Firmicutes	g__	NA	0,014647074	NA	0,011638015	NA	NA	NA	NA
765	TACGTAGGTGGCAAGCGTTGTCCGGATTTACTGGGTGTAAAGGGCGTGTAGGCGGGATTACAAGTCAGATGTGAAATACCGGGGCTTAACTCCGGGGCTGCATTTGAAACTGTAGTTCTTGAGTG	k__Bacteria; p__Firmicutes; c__Clostridia; o__Clostridiales; f__Ruminococcaceae; g__; s__	p__Firmicutes	g__	NA	0,00674662	NA	NA	NA	NA	NA	NA
766	TACGTAGGTGGCAAGCGTTGTCCGGATTTACTGGGTGTAAAGGGCGTGTAGGCGGGATTGCAAGTCAGGCGTGAAAACCAGGGGCTCAACCTCTGGCCTGCGTTTGAAACTGTAGTTCTTGAGTA	k__Bacteria; p__Firmicutes; c__Clostridia; o__Clostridiales; f__Ruminococcaceae; g__Oscillospira; s__	p__Firmicutes	g__Oscillospira	NA	0,005656902	NA	NA	NA	NA	NA	NA
767	TACGTAGGTGGCAAGCGTTGTCCGGATTTACTGGGTGTAAAGGGCGTGTAGGCGGGTCAGCAAGTCAGATGTGAAATGCCGGGGCTTAACTCCGGAACTGCAACTGAAACTGTTGATCTTGAGTA	k__Bacteria; p__Firmicutes; c__Clostridia; o__Clostridiales; f__Ruminococcaceae; g__; s__	p__Firmicutes	g__	NA	0,000535522	0,001026129	0,003971774	NA	NA	NA	NA
768	TACGTAGGTGGCAAGCGTTGTCCGGATTTACTGGGTGTAAAGGGCGTGTAGGCGGGTTTGCAAGTCAGATGTGAAATACCGGGGCTTAACTCCGGAACTGCAACTGAAACTGTAGATCTTGAGTA	k__Bacteria; p__Firmicutes; c__Clostridia; o__Clostridiales; f__Ruminococcaceae; g__; s__	p__Firmicutes	g__	NA	0,000752445	NA	NA	NA	NA	NA	NA
769	TACGTAGGTGGCAAGCGTTGTCCGGATTTACTGGGTGTAAAGGGCGTGTAGGCGGGTTTTTAAGTCAGATGTGAAATCCCTCGGCTCAACTGAGGAACTGCATTTGAAACTGGAAATCTTGAGTG	k__Bacteria; p__Firmicutes; c__Clostridia; o__Clostridiales; f__Ruminococcaceae	p__Firmicutes	NA	NA	0,00042353	NA	NA	NA	NA	NA	NA
770	TACGTAGGTGGCAAGCGTTGTCCGGATTTACTGGGTGTAAAGGGTGCGCAGGCGGGACTGCAAGTTGGATGTGAAATACCGGGGCTTAACCCCGGAGCTGCATCCAAAACTGTAGTTCTTGAGTG	k__Bacteria; p__Firmicutes; c__Clostridia; o__Clostridiales; f__Ruminococcaceae; g__; s__	p__Firmicutes	g__	NA	0,010843654	NA	NA	NA	NA	NA	NA
771	TACGTAGGTGGCAAGCGTTGTCCGGATTTATTGGGCGTAAAGCGAGCGCAGGCGGAAGAATAAGTCTGATGTGAAAGCCCTCGGCTTAACCGAGGAACTGCATCGGAAACTGTTTTTCTTGAGTG	k__Bacteria; p__Firmicutes; c__Bacilli; o__Lactobacillales; f__Lactobacillaceae; g__Lactobacillus; s__helveticus	p__Firmicutes	g__Lactobacillus	NA	0,148438677	0,002409005	0,224891037	NA	NA	NA	NA
772	TACGTAGGTGGCAAGCGTTGTCCGGATTTATTGGGCGTAAAGCGCGCGCAGGCGGTTTCTTAAGTCTGATGTGAAAGCCCACGGCTTAACCGTGGAGGGTCATTGGAAACTGGGAGACTTGAGTG	k__Bacteria; p__Firmicutes; c__Bacilli; o__Bacillales; f__Planococcaceae; g__Rummeliibacillus; s__	p__Firmicutes	g__Rummeliibacillus	NA	0,000220853	NA	NA	NA	NA	NA	NA
773	TACGTAGGTGGCGAGCGTTATCCGGAATCATTGGGCGTAAAGAGGGAGCAGGCGGCAGTGCAGGTCTGCGGTGAAAGACCGGAGCTAAACTTCGGTAAGCCGTGGAAACCGCACAGCTAGAGAGC	k__Bacteria; p__Firmicutes; c__Erysipelotrichi; o__Erysipelotrichales; f__Erysipelotrichaceae; g__Coprobacillus; s__	p__Firmicutes	g__Coprobacillus	NA	0,006586029	0,00237117	0,00824687	NA	NA	NA	NA
774	TACGTAGGTGGCGAGCGTTATCCGGAATCATTGGGCGTAAAGAGGGAGCAGGCGGCCGCAAGGGTCTGTGGTGAAAGACCGAAGCTAAACTTCGGTAAGCCATGGAAACCGGGCGGCTGGAGTGC	k__Bacteria; p__Firmicutes; c__Erysipelotrichi; o__Erysipelotrichales; f__Erysipelotrichaceae; g__Catenibacterium; s__	p__Firmicutes	g__Catenibacterium	NA	0,000164971	NA	NA	NA	NA	NA	NA
775	TACGTAGGTGGCGAGCGTTATCCGGAATTACTGGGTGTAAAGGGTGTGTAGGCGGGCAGACAAGTCAGATGTGAAAACTATGGGCTTAACCCATAGCCTGCATTTGAAACTGTATGTCTTGAGGA	k__Bacteria; p__Firmicutes; c__Clostridia; o__Clostridiales; f__Ruminococcaceae	p__Firmicutes	NA	NA	0,000790451	NA	NA	NA	NA	NA	NA
776	TACGTAGGTGGCGAGCGTTATCCGGAATTACTGGGTGTAAAGGGTGTGTAGGCGGGGTGTCAAGTCAGATGTGAAAACTGTGGGCTCAACCCACAAACTGCATTTGAAACTGATACTCTTGAGAG	k__Bacteria; p__Firmicutes; c__Clostridia; o__Clostridiales; f__Ruminococcaceae; g__; s__	p__Firmicutes	g__	NA	0,044631586	NA	NA	NA	NA	NA	NA
777	TACGTAGGTGGCGAGCGTTATCCGGAATTATTGGGCGTAAAGAGGGAGCAGGCGGCGGCAGAGGTCTGTGGTGAAAGACTGAAGCTTAACTTCAGTAAGCCATAGAAACCGGGCTGCTAGAGTGC	k__Bacteria; p__Firmicutes; c__Erysipelotrichi; o__Erysipelotrichales; f__Erysipelotrichaceae; g__Clostridium; s__spiroforme	p__Firmicutes	g__Clostridium	NA	0,001288781	NA	0,014078922	NA	NA	NA	NA
778	TACGTAGGTGGCGAGCGTTATCCGGAATTATTGGGTGTAAAGGGTGCGTAGGCGGGATGTAAAGTCAGATGTGAAATGCCGCGGCTCAACCGCGGAGCTGCATTTGAAACTTATGTTCTTGAGTG	k__Bacteria; p__Firmicutes; c__Clostridia; o__Clostridiales; f__Ruminococcaceae; g__; s__	p__Firmicutes	g__	NA	0,000949493	NA	NA	NA	NA	NA	NA
779	TACGTAGGTGGCGAGCGTTATCCGGAATTATTGGGTGTAAAGGGTGCGTAGGCGGGTCGTAAAGTCAGATGTGAAATGCGGAGGCTCAACCTCCGAACTGCATTTGAAACTTACGATCTTGAGTG	k__Bacteria; p__Firmicutes; c__Clostridia; o__Clostridiales; f__Ruminococcaceae; g__; s__	p__Firmicutes	g__	NA	0,010365472	NA	NA	NA	NA	NA	NA
780	TACGTAGGTGGCGAGCGTTATCCGGATTTACTGGGTGTAAAGGGCGAGTAGGCGGGCATGCAAGTCAGATGTGAAATTTATGGGCTCAACCCATAACCTGCATTTGAAACTGTGTGTCTTGAGTG	k__Bacteria; p__Firmicutes; c__Clostridia; o__Clostridiales; f__Ruminococcaceae; g__; s__	p__Firmicutes	g__	NA	0,000217546	NA	NA	NA	NA	NA	NA
781	TACGTAGGTGGCGAGCGTTATCCGGATTTACTGGGTGTAAAGGGCGCGTAGGCGGGAATGCAAGTCAGATGTGAAATCCAAGGGCTCAACCCTTGAACTGCATTTGAAACTGCATTTCTTGAGTG	k__Bacteria; p__Firmicutes; c__Clostridia; o__Clostridiales; f__Ruminococcaceae; g__; s__	p__Firmicutes	g__	NA	0,000804147	NA	NA	NA	NA	NA	NA
782	TACGTAGGTGGCGAGCGTTATCCGGATTTACTGGGTGTAAAGGGCGCGTAGGCGGGAATGCAAGTCAGATGTGAAATCCAAGGGCTCAACCCTTGAACTGCATTTGAAACTGTATTTCTTGAGTG	k__Bacteria; p__Firmicutes; c__Clostridia; o__Clostridiales; f__Ruminococcaceae; g__; s__	p__Firmicutes	g__	NA	0,026850481	0,031503276	NA	NA	NA	NA	NA
783	TACGTAGGTGGCGAGCGTTATCCGGATTTACTGGGTGTAAAGGGCGTGTAGGCGGGAAGGCAAGTCAGACGTGAAAACCACGGGCTCAACCTGTGGCCTGCGTTTGAAACTGTTTTTCTTGAGTG	k__Bacteria; p__Firmicutes; c__Clostridia; o__Clostridiales; f__Ruminococcaceae; g__Oscillospira; s__	p__Firmicutes	g__Oscillospira	NA	0,005290154	NA	NA	NA	NA	NA	NA
784	TACGTAGGTGGCGAGCGTTATCCGGATTTACTGGGTGTAAAGGGCGTGTAGGCGGGAAGGCAAGTCAGATGTGAAAACTATGGGCTCAACCCATAGCCTGCATTTGAAACTGTTTTTCTTGAGTG	k__Bacteria; p__Firmicutes; c__Clostridia; o__Clostridiales; f__Ruminococcaceae; g__Oscillospira; s__	p__Firmicutes	g__Oscillospira	NA	0,001562826	NA	NA	NA	NA	NA	NA
785	TACGTAGGTGGCGAGCGTTATCCGGATTTACTGGGTGTAAAGGGTGAGTAGGCGGGAAGTCAAGTCAGATGTGAAATGCCGCGGCTTAACTGCGGAACTGCATTTGAAACTGATTTTCTTGAGAG	k__Bacteria; p__Firmicutes; c__Clostridia; o__Clostridiales; f__Ruminococcaceae; g__; s__	p__Firmicutes	g__	NA	0,000565782	0,171224122	0,114974002	NA	NA	NA	NA
786	TACGTAGGTGGCGAGCGTTATCCGGATTTACTGGGTGTAAAGGGTGTGTAGGCGGAGAGACAAGTCAGGTGTGAAAATTATGGGCTCAACTCATAAACTGCGCCTGAAACTGTATCCCTTGAGAG	k__Bacteria; p__Firmicutes; c__Clostridia; o__Clostridiales; f__Ruminococcaceae; g__; s__	p__Firmicutes	g__	NA	0,00015214	NA	NA	NA	NA	NA	NA
787	TACGTAGGTGGCGAGCGTTATCCGGATTTACTGGGTGTAAAGGGTGTGTAGGCGGGATTGCAAGTCAGATGTGAAAATTATGGGCTCAACTCATAAAGTGCATTTGAAACTGCAGTTCTTGAGTA	k__Bacteria; p__Firmicutes; c__Clostridia; o__Clostridiales; f__Ruminococcaceae; g__; s__	p__Firmicutes	g__	NA	0,000782646	NA	0,010268483	NA	NA	NA	NA
788	TACGTAGGTGGCGAGCGTTATCCGGATTTATTGGGCGTAAAGCGTCCGCAGCCGGTTTATTAAGTATAGAATTAAAGCCTGAGGCTTAACCTCAGTTCGTTCTATAAACTGATAAGCTAGAGTGT	k__Bacteria; p__Tenericutes; c__Mollicutes; o__RF39; f__; g__; s__	p__Tenericutes	g__	NA	0,004204514	NA	NA	NA	NA	NA	NA
789	TACGTAGGTGGCGAGCGTTATCCGGATTTATTGGGCGTAAAGCGTGCGCAGGCGGCTTGTTAAGTCTAAGATTAAAGCCCGGGGCTCAACCCCGGTTCGTCTTAGAAACTGGCAGGCTTGAGTAT	k__Bacteria; p__Tenericutes; c__Mollicutes; o__RF39; f__; g__; s__	p__Tenericutes	g__	NA	0,000384517	NA	NA	NA	NA	NA	NA
790	TACGTAGGTGGCGAGCGTTGTCCGGAATAACTGGGCGTAAAGGGAGCGTAGGTGGATGATTAAGTTAGGTGTGAAAGCCCGAGGCTCAACTTCGGAATTGCACTTAAAACTGGTTATCTAGAGTA	k__Bacteria; p__Firmicutes; c__Clostridia; o__Clostridiales; f__Clostridiaceae; g__Clostridium	p__Firmicutes	g__Clostridium	NA	0,000218655	NA	NA	NA	NA	NA	NA
791	TACGTAGGTGGCGAGCGTTGTCCGGAATGACTGGGCGTAAAGGGAGCGTAGGCGGCACAACAAGTTAGGAGTGAAATACCGTGGCTTAACCACGGAACTGCTTTTAAAACTGTTGAGCTAGAGTG	k__Bacteria; p__Firmicutes; c__Clostridia; o__Clostridiales; f__; g__; s__	p__Firmicutes	g__	NA	0,05813512	0,0008379	NA	NA	NA	NA	NA
792	TACGTAGGTGGCGAGCGTTGTCCGGAATTACTGGGCGTAAAGGGCGCGTAGGCGGATCGTTAAGTTGGACGTGAAATACCCCGGCTCAACTGGGGGGCGACGTTCAAAACTGGCGGACTAGAGTG	k__Bacteria; p__Firmicutes; c__Clostridia; o__SHA-98; f__; g__; s__	p__Firmicutes	g__	NA	0,006453686	NA	NA	NA	NA	NA	NA
793	TACGTAGGTGGCGAGCGTTGTCCGGAATTACTGGGTGTAAAGGGAGCGTAGGCGGGTACGCAAGTTGAATGTGAAAACTAACGGCTCAACCGATAGTTGCGTTCAAAACTGCGGATCTTGAGTGA	k__Bacteria; p__Firmicutes; c__Clostridia; o__Clostridiales; f__Ruminococcaceae; g__Clostridium; s__methylpentosum	p__Firmicutes	g__Clostridium	NA	0,00799685	0,002941895	NA	NA	NA	NA	NA
794	TACGTAGGTGGCGAGCGTTGTCCGGAATTACTGGGTGTAAAGGGAGTGTAGGCGGGAAGGCAAGTCAGAAGTGAAAATTATGGGCTTAACCCATAACCTGCTTTTGAAACTGTTTTTCTTGAGTG	k__Bacteria; p__Firmicutes; c__Clostridia; o__Clostridiales; f__Ruminococcaceae	p__Firmicutes	NA	NA	0,056414006	NA	0,011025876	NA	NA	NA	NA
795	TACGTAGGTGGCGAGCGTTGTCCGGAATTATTGGGCGTAAAGAGCATGTAGGCGGTTTTTTAAGTCTGGAGTGAAAATGCGGGGCTCAACCCCGTATGGCTCTGGATACTGGAAGACTTGAGTGC	k__Bacteria; p__Firmicutes; c__Clostridia; o__Clostridiales; f__Veillonellaceae; g__Phascolarctobacterium; s__	p__Firmicutes	g__Phascolarctobacterium	NA	0,013508435	NA	NA	NA	NA	NA	NA
796	TACGTAGGTGGCGAGCGTTGTCCGGAATTATTGGGCGTAAAGGGAGCGCAGGCGGGAGGTCAAGTCTATCTTAAAAGTGCGGGGCTCAACCCCGTGAGGGGATGGAAACTGGTCTTCTTGAGTGC	k__Bacteria; p__Firmicutes; c__Clostridia; o__Clostridiales; f__Veillonellaceae; g__Mitsuokella	p__Firmicutes	g__Mitsuokella	NA	0,00024072	0,020036815	NA	NA	NA	NA	NA
797	TACGTAGGTGGCGAGCGTTGTCCGGATTTACTGGGCGTAAAGGGAGCGTAGGCGGATTTTTAAGTGAGATGTGAAATACTCGGGCTTAACCTGAGTGCTGCATTTCAAACTGGAAGTCTAGAGTG	k__Bacteria; p__Firmicutes; c__Clostridia; o__Clostridiales; f__Clostridiaceae; g__; s__	p__Firmicutes	g__	NA	0,029165275	NA	NA	NA	NA	NA	NA
798	TACGTAGGTGGCGAGCGTTGTTCGGATTTATTGGGCGTAAAGGGTCCGCAGGGGGTTGATTAAGTCTGACGTGAAATCCCTGAGCTTAACTCAGGAACTGCGTTGGAGACTGGTTGACTAGAGTG	k__Bacteria; p__Lentisphaerae; c__[Lentisphaeria]; o__Victivallales; f__Victivallaceae; g__; s__	p__Lentisphaerae	g__	NA	0,006691321	NA	NA	NA	NA	NA	NA
799	TACGTAGGTGGCGAGCGTTGTTCGGATTTATTGGGCGTAAAGGGTCTGTAGGAGGTTCGTTAAATACGAGGTGAAATCCCGAAGCTCAACTTCGGAACTGCCTTGTAGACTGACGGACTAGAGTA	k__Bacteria; p__Lentisphaerae; c__[Lentisphaeria]; o__Victivallales; f__Victivallaceae; g__; s__	p__Lentisphaerae	g__	NA	0,007981137	NA	0,001163715	NA	NA	NA	NA
800	TACGTAGGTGGCGAGCGTTGTTCGGATTTATTGGGCGTAAAGGGTCTGTAGGAGGTTTGTTAAATACGGGGTGAAATCCGGGAGCTCAACTCCCGAACTGCCCTGTAGACTGACAGACTAGAGTA	k__Bacteria; p__Lentisphaerae; c__[Lentisphaeria]; o__Victivallales; f__Victivallaceae; g__; s__	p__Lentisphaerae	g__	NA	0,000472039	NA	NA	NA	NA	NA	NA
801	TACGTAGGTTGCGAGCGTTGTCCGGATTTACTGGGTGTAAAGGGTGCGTAGGCGGGAACGCAAGTCAGATGTGAAAGACCACGGCTCAACCGTGGTACTGCATTTGAAACTGTGTTTCTTGAGTG	k__Bacteria; p__Firmicutes; c__Clostridia; o__Clostridiales; f__Ruminococcaceae	p__Firmicutes	NA	NA	0,001801286	NA	NA	NA	NA	NA	NA
802	TACGTATGGACCGAGCGTTATCCGGAATCATTGGGCGTAAAGGGTACGTAGGCGGTTAAATAAGTTAGAAGTGAAATCCCATAGCTCAACTATAGTAAGCTTCTAAAACTGTATAACTTGAGAAA	k__Bacteria; p__Firmicutes; c__Clostridia; o__Clostridiales; f__[Tissierellaceae]; g__Anaerococcus; s__	p__Firmicutes	g__Anaerococcus	NA	0,000382887	0,002511282	NA	NA	NA	NA	NA
803	TACGTATGGACCGAGCGTTGTCCGGAATCATTGGGCGTAAAGGGTACGTAGGCGGCCTAGTAAGTTAGAAGTGAAATAATATAGCTCAACTATATAAAGCTTTTAAAACTGTTAGGCTTGAGAGA	k__Bacteria; p__Firmicutes; c__Clostridia; o__Clostridiales; f__[Tissierellaceae]; g__Anaerococcus; s__	p__Firmicutes	g__Anaerococcus	NA	0,002058321	0,041697284	NA	NA	NA	NA	NA
804	TACGTATGGAGCAAGCGTTATCCGGATTTACTGGGTGTAAAGGGAGCGTAGACGGTTGGGCAAGTCTGATGTGAAAGCCCGGGGCTCAACCCCGGAACTGCATTGGAAACTGTTTGACTAGAGTG	k__Bacteria; p__Firmicutes; c__Clostridia; o__Clostridiales; f__Lachnospiraceae	p__Firmicutes	NA	NA	0,000896302	NA	NA	NA	NA	NA	NA
805	TACGTATGGAGCAAGCGTTATCCGGATTTACTGGGTGTAAAGGGAGCGTAGGCGGTATGGCAAGTCTGATGTGAAAGGCCGGGGCTCAACCCCGGGACTGCATTGGAAACTGTCACACTTGAGTG	k__Bacteria; p__Firmicutes; c__Clostridia; o__Clostridiales; f__Lachnospiraceae; g__; s__	p__Firmicutes	g__	NA	0,006445891	NA	NA	NA	NA	NA	NA
806	TACGTATGGAGCAAGCGTTATCCGGATTTACTGGGTGTAAAGGGAGCGTAGGCGGTGCTATAAGTCTGATGTGAAAGCCCGGGGCTCAACCGCGGGACTGCATTGGAAACTGTAGGACTGGAGTG	k__Bacteria; p__Firmicutes; c__Clostridia; o__Clostridiales; f__Lachnospiraceae; g__Shuttleworthia; s__	p__Firmicutes	g__Shuttleworthia	NA	0,00048804	0,00443629	NA	NA	NA	NA	NA
807	TACGTATGGAGCAAGCGTTATCCGGATTTACTGGGTGTAAAGGGAGCGTAGGCGGTTATGCAAGTCAGATGTGAAAGCCCGGGGCTTAACCCCGGGACTGCATTTGAAACTGTGTAACTAGAGTG	k__Bacteria; p__Firmicutes; c__Clostridia; o__Clostridiales; f__Lachnospiraceae; g__Coprococcus; s__	p__Firmicutes	g__Coprococcus	NA	0,000280778	NA	NA	NA	NA	NA	NA
808	TACGTATGGAGCAAGCGTTATCCGGATTTACTGGGTGTAAAGGGAGTGTAGGTGGCCAGGCAAGTCAGAAGTGAAAGCCCGGGGCTCAACCCCGGGACTGCTTTTGAAACTGCAGGGCTAGAGTG	k__Bacteria; p__Firmicutes; c__Clostridia; o__Clostridiales; f__Lachnospiraceae; g__Lachnospira; s__	p__Firmicutes	g__Lachnospira	NA	0,423492689	NA	NA	NA	NA	NA	NA
809	TACGTATGGAGCAAGCGTTATCCGGATTTACTGGGTGTAAAGGGAGTGTAGGTGGCCAGGCAAGTCAGAAGTGAAAGCCCGGGGCTCAACCCTGGGACTGCTTTTGAAACTGCAGGGCTAGAGTG	k__Bacteria; p__Firmicutes; c__Clostridia; o__Clostridiales; f__Lachnospiraceae; g__Lachnospira; s__	p__Firmicutes	g__Lachnospira	NA	0,000241586	NA	NA	NA	NA	NA	NA
810	TACGTATGGAGCAAGCGTTATCCGGATTTACTGGGTGTAAAGGGAGTGTAGGTGGCCATGCAAGTCAGAAGTGAAAATCCGGGGCTCAACCCCGGAACTGCTTTTGAAACTGTAAGGCTGGAGTG	k__Bacteria; p__Firmicutes; c__Clostridia; o__Clostridiales; f__Lachnospiraceae; g__Lachnospira; s__	p__Firmicutes	g__Lachnospira	NA	0,026456466	0,15424816	NA	NA	NA	NA	NA
811	TACGTATGGAGCAAGCGTTATCCGGATTTACTGGGTGTAAAGGGAGTGTAGGTGGCCATGCAAGTCAGAAGTGAAAATCCGGGGCTCAACCCCGGAACTGCTTTTGAAACTGTGAGGCTAGAGTG	k__Bacteria; p__Firmicutes; c__Clostridia; o__Clostridiales; f__Lachnospiraceae; g__Lachnospira; s__	p__Firmicutes	g__Lachnospira	NA	0,016991243	NA	0,012333308	NA	NA	NA	NA
812	TACGTATGGAGCAAGCGTTATCCGGATTTACTGGGTGTAAAGGGAGTGTAGGTGGTATCACAAGTCAGAAGTGAAAGCCCGGGGCTCAACCCCGGGACTGCTTTTGAAACTGTGAAACTGGAGTG	k__Bacteria; p__Firmicutes; c__Clostridia; o__Clostridiales; f__Lachnospiraceae; g__Lachnospira; s__	p__Firmicutes	g__Lachnospira	NA	0,000408008	NA	NA	NA	NA	NA	NA
813	TACGTATGGAGCAAGCGTTATCCGGATTTACTGGGTGTAAAGGGTGCGTAGGTGGCAGTGCAAGTCAGATGTGAAAGGCCGGGGCTCAACCCCGGAGCTGCATTTGAAACTGCATAGCTGGAGTA	k__Bacteria; p__Firmicutes; c__Clostridia; o__Clostridiales; f__Lachnospiraceae; g__Coprococcus; s__	p__Firmicutes	g__Coprococcus	NA	0,012253207	NA	NA	NA	NA	NA	NA
814	TACGTATGGGGCAAGCGTTATCCGGATTTACTGGGTGTAAAGGGAGCGTAGGCGGTATGGCAAGTCAGAAGTGAAAGCCTGGGGCTCAACCCCGGAATTGCTTTTGAAACTGTCAAACTAGAGTG	k__Bacteria; p__Firmicutes; c__Clostridia; o__Clostridiales; f__Lachnospiraceae; g__Anaerostipes; s__	p__Firmicutes	g__Anaerostipes	NA	0,005977113	NA	0,089198056	NA	NA	NA	NA
815	TACGTATGGGGCGAGCGTTATCCGGATTCATTGGGCGTAAAGCGCGCGTAGGCGGAGCGCTAAGCGGGACCTCTAACCCGAGGGCTCAACCCCCGGCCGGGTCCCGAACTGGCGCTCTCGAGTGC	k__Bacteria; p__Actinobacteria; c__Coriobacteriia; o__Coriobacteriales; f__Coriobacteriaceae; g__; s__	p__Actinobacteria	g__	NA	0,130037999	NA	NA	NA	NA	NA	NA
816	TACGTATGGTGCAAGCGTTATCCGGAATCATTGGGCGTAAAGCGCGCGTAGGCGGCTTGTTAAGCAGGAATTTAAATCTTAGGGCTCAACCTTAAGTCGGTTCCTGAACTGGCAGGCTCGAGTGC	k__Bacteria; p__Actinobacteria; c__Coriobacteriia; o__Coriobacteriales; f__Coriobacteriaceae; g__; s__	p__Actinobacteria	g__	NA	0,002100245	0,024053666	NA	NA	NA	NA	NA
817	TACGTATGGTGCAAGCGTTATCCGGATTTACTGGGTGTAAAGGGAGCGCAGGCGGTACGGCAAGTCTGATGTGAAATCCCGGGGCTCAACCCCGGTACTGCATTGGAAACTGTCGGACTAGAGTG	k__Bacteria; p__Firmicutes; c__Clostridia; o__Clostridiales; f__Lachnospiraceae; g__Roseburia; s__	p__Firmicutes	g__Roseburia	NA	0,000813704	NA	NA	NA	NA	NA	NA
818	TACGTATGGTGCAAGCGTTATCCGGATTTACTGGGTGTAAAGGGAGCGCAGGCGGTCTGGCAAGTCTGATGTGAAAATCCGGGGCTCAACTCCGGAACTGCATTGGAAACTGTCAGACTAGAGTG	k__Bacteria; p__Firmicutes; c__Clostridia; o__Clostridiales; f__Lachnospiraceae	p__Firmicutes	NA	NA	0,003572071	0,001154765	0,107853724	NA	NA	NA	NA
819	TACGTATGGTGCAAGCGTTATCCGGATTTACTGGGTGTAAAGGGAGCGCAGGCGGTGCGGCAAGTCTGATGTGAAAGCCCGGGGCTTAACCCCGGTACTGCATTGGAAACTGTCGTACTAGAGTG	k__Bacteria; p__Firmicutes; c__Clostridia; o__Clostridiales; f__Lachnospiraceae; g__Roseburia; s__faecis	p__Firmicutes	g__Roseburia	NA	0,002247297	NA	NA	NA	NA	NA	NA
820	TACGTATGGTGCAAGCGTTATCCGGATTTACTGGGTGTAAAGGGAGCGTAGACGGCTGTGTAAGTCTGAAGTGAAAGCCCGGGGCTCAACCCCGGGACTGCTTTGGAAACTATGCAGCTAGAGTG	k__Bacteria; p__Firmicutes; c__Clostridia; o__Clostridiales; f__Lachnospiraceae; g__Dorea; s__	p__Firmicutes	g__Dorea	NA	0,059941959	0,110242904	NA	NA	NA	NA	NA
821	TACGTATGGTGCAAGCGTTATCCGGATTTACTGGGTGTAAAGGGAGCGTAGGTGGCAAGGCAAGCCAGAAGTGAAAACCCGGGGCTCAACCGCGGGATTGCTTTTGGAACTGTCATGCTAGAGTG	k__Bacteria; p__Firmicutes; c__Clostridia; o__Clostridiales	p__Firmicutes	NA	NA	0,031176488	NA	0,12879214	NA	NA	NA	NA
822	TACGTATGGTGCAAGCGTTATCCGGATTTACTGGGTGTAAAGGGAGCGTAGGTGGCTGTGCAAGTCAGAAGTGAAAGCCCGGGGCTTAACCCCGGGACTGCTTTTGAAACTGTGCGGCTGGAGTG	k__Bacteria; p__Firmicutes; c__Clostridia; o__Clostridiales; f__Lachnospiraceae; g__Coprococcus; s__	p__Firmicutes	g__Coprococcus	NA	0,000186702	NA	NA	NA	NA	NA	NA
823	TACGTATGGTGCAAGCGTTATCCGGATTTACTGGGTGTAAAGGGTGCGTAGGTGGCAAGGCAAGTCTGAAGTGAAAATCCGGGGCTCAACCCCGGAACTGCTTTGGAAACTGTTTAGCTAGAGTA	k__Bacteria; p__Firmicutes; c__Clostridia; o__Clostridiales; f__Lachnospiraceae; g__Coprococcus; s__eutactus	p__Firmicutes	g__Coprococcus	NA	0,874776117	0,027096746	0,230875332	NA	NA	NA	NA
824	TACGTATGGTGCAAGCGTTATCCGGATTTACTGGGTGTAAAGGGTGCGTAGGTGGTATGGCAAGTCAGAAGTGAAAGGCTGGGGCTCAACCCCGGGACTGCTTTTGAAACTGTCAAACTAGAGTA	k__Bacteria; p__Firmicutes; c__Clostridia; o__Clostridiales; f__Lachnospiraceae; g__Coprococcus; s__	p__Firmicutes	g__Coprococcus	NA	0,039915622	NA	0,008133743	NA	NA	NA	NA
825	AACGTAGGTCACAAGCGTTGTCCGGAATTACTGGGTGTAAAGGGAGCGCAGGCGGGAAGACAAGTTGGGAGTGAAATCTATGGGCTCAACCCATAAACTGCTTTCAAAACTGTTTTTCTTGAGTA	k__Bacteria; p__Firmicutes; c__Clostridia; o__Clostridiales; f__Ruminococcaceae; g__Faecalibacterium; s__prausnitzii	p__Firmicutes	g__Faecalibacterium	NA	NA	0,001158101	NA	NA	NA	NA	NA
826	AACGTAGGTCACAAGCGTTGTCCGGAATTACTGGGTGTAAAGGGAGCGCAGGCGGGAGAACAAGTTGGAAGTGAAATCCATGGGCTCAACCCATGAACTGCTTTCAAAACTGTTTTTCTTGAGTA	k__Bacteria; p__Firmicutes; c__Clostridia; o__Clostridiales; f__Ruminococcaceae; g__Faecalibacterium; s__prausnitzii	p__Firmicutes	g__Faecalibacterium	NA	NA	0,067595381	0,087984664	NA	NA	NA	NA
827	AACGTAGGTCACAAGCGTTGTCCGGAATTACTGGGTGTAAAGGGAGCGCAGGCGGGCAGACAAGTTGGAAGTGAAATCCATGGGCTCAACCCATGAACTGCTTTCAAAACTGTATGTCTTGAGTA	k__Bacteria; p__Firmicutes; c__Clostridia; o__Clostridiales; f__Ruminococcaceae; g__Faecalibacterium; s__prausnitzii	p__Firmicutes	g__Faecalibacterium	NA	NA	0,055899115	NA	NA	NA	NA	NA
828	AACGTAGGTGGCAAGCGTTGTCCGGAATTACTGGGTGTAAAGGGAGCGCAGGCGGAAGGACAAGTTGGAAGTGAAACCCACGGGCTCAACCCGTGAACTGCTTTCAAAACTGTTTTTCTTGAGTG	k__Bacteria; p__Firmicutes; c__Clostridia; o__Clostridiales; f__Ruminococcaceae; g__; s__	p__Firmicutes	g__	NA	NA	0,008677354	NA	NA	NA	NA	NA
829	AACGTAGGTGGCAAGCGTTGTCCGGAATTACTGGGTGTAAAGGGAGCGCAGGCGGGAGAGCAAGTTGGAAGTGAAATCTGTGGGCTCAACTCACAAATTGCTTTCAAAACTGTTTTTCTTGAGTG	k__Bacteria; p__Firmicutes; c__Clostridia; o__Clostridiales; f__Ruminococcaceae; g__; s__	p__Firmicutes	g__	NA	NA	0,021547975	NA	NA	NA	NA	NA
830	TACAGAGGGTGCAAGCGTTAATCGGAATTACTGGGCGTAAAGCGCGCGTAGGTGGTTTGTTAAGTTGGATGTGAAAGCCCCGGGCTCAACCTGGGAACTGCATCCAAAACTGGCAAGCTAGAGTA	k__Bacteria; p__Proteobacteria; c__Gammaproteobacteria; o__Pseudomonadales; f__Pseudomonadaceae; g__Pseudomonas	p__Proteobacteria	g__Pseudomonas	NA	NA	0,005281445	NA	NA	NA	NA	NA
831	TACAGAGGGTGCAAGCGTTAATCGGATTTACTGGGCGTAAAGCGCGCGTAGGCGGCTAATTAAGTCAAATGTGAAATCCCCGAGCTTAACTTGGGAATTGCATTCGATACTGGTTAGCTAGAGTG	k__Bacteria; p__Proteobacteria; c__Gammaproteobacteria; o__Pseudomonadales; f__Moraxellaceae; g__Acinetobacter; s__rhizosphaerae	p__Proteobacteria	g__Acinetobacter	NA	NA	0,014518653	NA	NA	NA	NA	NA
832	TACAGAGGTCTCAAGCGTTGTTCGGAATCACTGGGCGTAAAGCGTGCGTAGGCTGTTTCGTAAGTCGTGTGTGAAAGGCAGGGGCTCAACCCCTGGATTGCACATGATACTGCGAGACTAGAGTA	k__Bacteria; p__Verrucomicrobia; c__Verrucomicrobiae; o__Verrucomicrobiales; f__Verrucomicrobiaceae; g__Akkermansia; s__muciniphila	p__Verrucomicrobia	g__Akkermansia	NA	NA	0,128189206	NA	NA	NA	NA	NA
833	TACATAGGGGGCAAGCGTTATCCGGAATTATTGGGCGTAAAGGGTGCGTAGACGGGAATTTAAGTTAGTTGTGAAATCCCTCGGCTTAACTGAGGAACTGCAACTAAAACTGGATTTCTTGAGTG	k__Bacteria; p__Firmicutes; c__Clostridia; o__Clostridiales; f__; g__; s__	p__Firmicutes	g__	NA	NA	0,003684799	NA	NA	NA	NA	NA
834	TACGAAGGGGGCAAGCGTTGTTCGGAATTACTGGGCGTAAAGGGTGTGTAGGCGGTTATGTAAGATAGCGGTGAAATGCCGGGGCTCAACCTCGGAATTGCCTTTATGACTATATAACTAGAATA	k__Bacteria; p__Proteobacteria; c__Alphaproteobacteria; o__RF32; f__; g__; s__	p__Proteobacteria	g__	NA	NA	0,018862363	NA	NA	NA	NA	NA
835	TACGAAGGGGGCGAGCGTTGTTCGGAATTACTGGGCGTAAAGGGTGTGTAGGCGGTTATGTAAGATAGCGGTGAAATCCCGGGGCTTAACCTCGGAATAGCCGTTATAACTATGTAGCTAGAGTT	k__Bacteria; p__Proteobacteria; c__Alphaproteobacteria; o__RF32; f__; g__; s__	p__Proteobacteria	g__	NA	NA	0,026910569	0,066720529	NA	NA	NA	NA
836	TACGAAGGGGGCTAGCGTTGCTCGGAATTACTGGGCGTAAAGGGAGCGTAGGCGGACATTTAAGTCAGGGGTGAAATCCCGGGGCTCAACCTCGGAATTGCCTTTGATACTGGGTGTCTTGAGTA	k__Bacteria; p__Proteobacteria; c__Alphaproteobacteria; o__Caulobacterales; f__Caulobacteraceae; g__Brevundimonas	p__Proteobacteria	g__Brevundimonas	NA	NA	0,027850453	NA	NA	NA	NA	NA
837	TACGAAGGGGGCTAGCGTTGCTCGGAATTACTGGGCGTAAAGGGCGCGTAGGCGGATCGTTAAGTCAGAGGTGAAATCCCGGAGCTCAACTTCGGAACTGCCTTTGATACTGGCGATCTTGAGTG	k__Bacteria; p__Proteobacteria; c__Alphaproteobacteria; o__Caulobacterales; f__Caulobacteraceae; g__Brevundimonas; s__diminuta	p__Proteobacteria	g__Brevundimonas	NA	NA	0,013489697	NA	NA	NA	NA	NA
838	TACGAAGGGGGCTAGCGTTGTTCGGAATTACTGGGCGTAAAGCGCACGTAGGCGGGTATTTAAGTCAGGGGTGAAATCCCAGAGCTCAACTCTGGAACTGCCTTTGATACTGGGTACCTAGAGTA	k__Bacteria; p__Proteobacteria; c__Alphaproteobacteria; o__Rhizobiales; f__Rhizobiaceae; g__Shinella; s__granuli	p__Proteobacteria	g__Shinella	NA	NA	0,002518023	NA	NA	NA	NA	NA
839	TACGAAGGGGGCTAGCGTTGTTCGGATTTACTGGGCGTAAAGCGCACGTAGGCGGACTTTTAAGTCAGGGGTGAAATCCCGGGGCTCAACCCCGGAACTGCCTTTGATACTGGAAGTCTTGAGTA	k__Bacteria; p__Proteobacteria; c__Alphaproteobacteria; o__Rhizobiales; f__Brucellaceae; g__Ochrobactrum; s__	p__Proteobacteria	g__Ochrobactrum	NA	NA	0,104760384	NA	NA	NA	NA	NA
840	TACGAAGGGTGCAAGCGTTACTCGGAATTACTGGGCGTAAAGCGTGCGTAGGTGGTCGTTTAAGTCCGTTGTGAAAGCCCTGGGCTCAACCTGGGAACTGCAGTGGATACTGGGCGACTAGAGTG	k__Bacteria; p__Proteobacteria; c__Gammaproteobacteria; o__Xanthomonadales; f__Xanthomonadaceae; g__Stenotrophomonas; s__geniculata	p__Proteobacteria	g__Stenotrophomonas	NA	NA	0,039568982	NA	NA	NA	NA	NA
841	TACGAAGGGTGCAAGCGTTACTCGGAATTACTGGGCGTAAAGCGTGCGTAGGTGGTTGTTTAAGTCTGTTGTGAAAGCCCTGGGCTCAACCTGGGAACTGCAGTGGAAACTGGACAACTAGAGTG	k__Bacteria; p__Proteobacteria; c__Gammaproteobacteria; o__Xanthomonadales; f__Xanthomonadaceae; g__Stenotrophomonas; s__retroflexus	p__Proteobacteria	g__Stenotrophomonas	NA	NA	0,000791745	0,013124019	NA	NA	NA	NA
842	TACGGAAGATGCGAGCGTTATCCGGATTTATTGGGTTTAAAGGGAGCGTAGGCCGGCGGTTAAGTCAGCGGTCAAATTGGGTGGCTCAACCATCCCCCGCCGTTGATACTGGCCGCCTTGAGTGT	k__Bacteria; p__Bacteroidetes; c__Bacteroidia; o__Bacteroidales; f__[Paraprevotellaceae]; g__Paraprevotella; s__	p__Bacteroidetes	g__Paraprevotella	NA	NA	0,001418242	NA	NA	NA	NA	NA
843	TACGGAAGATGCGAGCGTTATCCGGATTTATTGGGTTTAAAGGGAGCGTAGGCGGACGATTAAGTCAGCGGTAAAATCGTGTGGCTCAACCATACCTTGCCGTTGATACTGGTTGTCTTGAGTGC	k__Bacteria; p__Bacteroidetes; c__Bacteroidia; o__Bacteroidales; f__[Paraprevotellaceae]; g__; s__	p__Bacteroidetes	g__	NA	NA	0,007406061	0,002295947	NA	NA	NA	NA
844	TACGGAAGATGCGAGCGTTATCCGGATTTATTGGGTTTAAAGGGAGCGTAGGCGGGCTTTTAAGTCAGCGGTCAAATGTCACGGCTCAACCGTGGCCAGCCGTTGAAACTGTAAGCCTTGAGTCT	k__Bacteria; p__Bacteroidetes; c__Bacteroidia; o__Bacteroidales; f__[Paraprevotellaceae]; g__Paraprevotella; s__	p__Bacteroidetes	g__Paraprevotella	NA	NA	0,000904442	NA	NA	NA	NA	NA
845	TACGGAAGGTCCAGGCGTTATCCGGATTTATTGGGTTTAAAGGGAGCGTAGGCCGTGGATTAAGCGTGTTGTGAAATGTAGACGCTCAACGTCTGAATTGCAGCGCGAACTGGTTCACTTGAGTA	k__Bacteria; p__Bacteroidetes; c__Bacteroidia; o__Bacteroidales; f__Prevotellaceae; g__Prevotella; s__	p__Bacteroidetes	g__Prevotella	NA	NA	0,04228029	NA	NA	NA	NA	NA
846	TACGGAAGGTCCGGGCGTTATCCGGATTTATTGGGTTTAAAGGGAGCGCAGGCCGTGGGTTAAGCGTGTCGTGAAATTCCGTCGCTCAACGGCGGACGTGCGGCGCGAACTGGTCCACTTGAGTA	k__Bacteria; p__Bacteroidetes; c__Bacteroidia; o__Bacteroidales; f__Prevotellaceae; g__Prevotella; s__	p__Bacteroidetes	g__Prevotella	NA	NA	0,002179473	NA	NA	NA	NA	NA
847	TACGGAAGGTCCGGGCGTTATCCGGATTTATTGGGTTTAAAGGGAGCGCAGGCGGACCTTTAAGTCAGCTGTGAAATACGGCGGCTCAACCGTCGAACTGCAGTTGATACTGGAGGTCTTGAGTG	k__Bacteria; p__Bacteroidetes; c__Bacteroidia; o__Bacteroidales; f__[Paraprevotellaceae]; g__[Prevotella]; s__	p__Bacteroidetes	g__[Prevotella]	NA	NA	0,004215636	NA	NA	NA	NA	NA
848	TACGGAAGGTCCGGGCGTTATCCGGATTTATTGGGTTTAAAGGGAGCGTAGGCCGGAGATTAAGCGTGTTGTGAAATGTAGATGCTCAACATCTGCACTGCAGCGCGAACTGGTTTCCTTGAGTA	k__Bacteria; p__Bacteroidetes; c__Bacteroidia; o__Bacteroidales; f__Prevotellaceae; g__Prevotella; s__copri	p__Bacteroidetes	g__Prevotella	NA	NA	0,037033791	NA	NA	NA	NA	NA
849	TACGGAAGGTCCGGGCGTTATCCGGATTTATTGGGTTTAAAGGGAGCGTAGGCTGTCTATTAAGCGTGTTGTGAAATTTACCGGCTCAACCGGTGGCTTGCAGCGCGAACTGGTCGACTTGAGTA	k__Bacteria; p__Bacteroidetes; c__Bacteroidia; o__Bacteroidales; f__Prevotellaceae; g__Prevotella; s__	p__Bacteroidetes	g__Prevotella	NA	NA	0,017089366	NA	NA	NA	NA	NA
850	TACGGAAGGTCCGGGTGTTATCCGGATTTATTGGGTTTAAAGGGAGCGCAGACTGCCTGTCAAGCGTGCAGTGAAACGCCGCGGCCCAACCGCGGCCCTGCTGCGCGAACTGGCGGGCTTGAGTG	k__Bacteria; p__Bacteroidetes; c__Bacteroidia; o__Bacteroidales; f__Prevotellaceae; g__Prevotella; s__	p__Bacteroidetes	g__Prevotella	NA	NA	0,002446024	0,014695105	NA	NA	NA	NA
851	TACGGAGGATACGAGCGTTATCCGGATTTATTGGGTTTAAAGGGTGCGTAGGTGGCTGATTAAGTCAGTGGTGAAAAGCTATGGCTCAACCATAGTCTTGCCGTTGATACTGGTTAGCTTGAGTG	k__Bacteria; p__Bacteroidetes; c__Bacteroidia; o__Bacteroidales; f__Porphyromonadaceae; g__Porphyromonas; s__	p__Bacteroidetes	g__Porphyromonas	NA	NA	0,004265394	0,004289362	NA	NA	NA	NA
852	TACGGAGGATCCAAGCGTTATCCGGATTTATTGGGTTTAAAGGGAGCGTAGGCGGATTATTAAGTCAGTTGTGAAAGTTTGCGGCTCAACCGTAAAATTGCAGTTGATACTGGTAGTCTTGAGTG	k__Bacteria; p__Bacteroidetes; c__Bacteroidia; o__Bacteroidales; f__Bacteroidaceae; g__Bacteroides	p__Bacteroidetes	g__Bacteroides	NA	NA	0,004357116	NA	NA	NA	NA	NA
853	TACGGAGGATCCAAGCGTTATCCGGATTTATTGGGTTTAAAGGGTGCGTAGGCGGTTTGATAAGTTAGAGGTGAAAGCTCGGGGCTTAACTCCGAGACTGCCTCTAATACTGTTGAGCTAGAGAG	k__Bacteria; p__Bacteroidetes; c__Bacteroidia; o__Bacteroidales; f__Rikenellaceae; g__; s__	p__Bacteroidetes	g__	NA	NA	0,000829531	NA	NA	NA	NA	NA
854	TACGGAGGATCCGAGCGTTATCCGGATTTATTGGGTTTAAAGGGAGCGTAGGCGGATTATTAAGTCAGTTGTGAAAGTTTGCGGCTCAACCGTAAAATTGCAGTTGATACTGGTAGTCTTGAGTG	k__Bacteria; p__Bacteroidetes; c__Bacteroidia; o__Bacteroidales; f__Bacteroidaceae; g__Bacteroides	p__Bacteroidetes	g__Bacteroides	NA	NA	0,009744549	NA	NA	NA	NA	NA
855	TACGGAGGATCCGAGCGTTATCCGGATTTATTGGGTTTAAAGGGAGCGTAGGTGGACAGTTAAGTCAGTTGTGAAAGTTTGCGGCTCAACCGTAAAATTGCAGTTGATACTGGATGTCTTGAGTG	k__Bacteria; p__Bacteroidetes; c__Bacteroidia; o__Bacteroidales; f__Bacteroidaceae; g__Bacteroides; s__	p__Bacteroidetes	g__Bacteroides	NA	NA	0,00080848	NA	NA	NA	NA	NA
856	TACGGAGGATCCGAGCGTTATCCGGATTTATTGGGTTTAAAGGGAGCGTAGGTGGACATGTAAGTCAGTTGTGAAAGTTTGCGGCTCAACCGTAAAATTGCAGTTGAAACTGCGTGTCTTGAGTA	k__Bacteria; p__Bacteroidetes; c__Bacteroidia; o__Bacteroidales; f__Bacteroidaceae; g__Bacteroides	p__Bacteroidetes	g__Bacteroides	NA	NA	0,007109105	NA	NA	NA	NA	NA
857	TACGGAGGATCCGAGCGTTATCCGGATTTATTGGGTTTAAAGGGTGCGTAGGCGGCACTTTAAGTCAGGGGTGAAAGACGGCAGCTCAACTGTCGCAGTGCCCTTGATACTGAAGTGCTTGAATG	k__Bacteria; p__Bacteroidetes; c__Sphingobacteriia; o__Sphingobacteriales; f__Sphingobacteriaceae; g__Sphingobacterium; s__mizutaii	p__Bacteroidetes	g__Sphingobacterium	NA	NA	0,00296257	NA	NA	NA	NA	NA
858	TACGGAGGATCCGAGCGTTATCCGGATTTATTGGGTTTAAAGGGTGCGTAGGCGGTTTGATAAGTTAGAGGTGAAAGCTCGATGCTCAACATCGAAATTGCCTCTGATACTGTCAGACTAGAGTG	k__Bacteria; p__Bacteroidetes; c__Bacteroidia; o__Bacteroidales; f__Rikenellaceae; g__; s__	p__Bacteroidetes	g__	NA	NA	0,014983432	0,021424024	NA	NA	NA	NA
859	TACGGAGGATCCGAGCGTTATCCGGATTTATTGGGTTTAAAGGGTGCGTAGGCGGTTTGGTAAGTTAGAGGTGAAAGCTCGATGCTCAACATCGAAATTGCCTCTAATACTGTCAGACTAGAGTG	k__Bacteria; p__Bacteroidetes; c__Bacteroidia; o__Bacteroidales; f__Rikenellaceae; g__; s__	p__Bacteroidetes	g__	NA	NA	0,00153006	NA	NA	NA	NA	NA
860	TACGGAGGATCCGAGCGTTATCCGGATTTATTGGGTTTAAAGGGTGCGTAGGCTGTTTTTTAAGTTAGAGGTGAAAGCTCGACGCTCAACGTCGAAATTGCCTCTGATACTGAGAGACTAGAGTG	k__Bacteria; p__Bacteroidetes; c__Bacteroidia; o__Bacteroidales; f__Rikenellaceae; g__; s__	p__Bacteroidetes	g__	NA	NA	0,001474287	0,027075052	NA	NA	NA	NA
861	TACGGAGGATCCGAGCGTTATCCGGATTTATTGGGTTTAAAGGGTGCGTAGGTGGTTTTTTAAGTCAGCGGTGAAAGTTTGTGGCTCAACCATAAAATTGCCGTTGAAACTGGAAGACTTGAGTA	k__Bacteria; p__Bacteroidetes; c__Bacteroidia; o__Bacteroidales; f__Porphyromonadaceae; g__Parabacteroides; s__	p__Bacteroidetes	g__Parabacteroides	NA	NA	0,00096877	0,002176859	NA	NA	NA	NA
862	TACGGAGGATGCGAGCGTTATCCGGAATTATTGGGTTTAAAGGGTGCGTAGGTTGCAAGGGAAGTCAGGGGTGAAAAGCTATAGCTCAACTATGGTCTTGCCTTTGAAACTCTCTAGCTAGAGTG	k__Bacteria; p__Bacteroidetes; c__Bacteroidia; o__Bacteroidales; f__Porphyromonadaceae; g__Porphyromonas; s__	p__Bacteroidetes	g__Porphyromonas	NA	NA	0,00945861	NA	NA	NA	NA	NA
863	TACGGAGGATGCGAGCGTTATCCGGAATTATTGGGTTTAAAGGGTGCGTAGGTTGCAAGGGAAGTCAGGGGTGAAAAGCTGTAGCTCAACTATGGTCTTGCCTTTGAAACTCTCTAGCTAGAGTG	k__Bacteria; p__Bacteroidetes; c__Bacteroidia; o__Bacteroidales; f__Porphyromonadaceae; g__Porphyromonas; s__	p__Bacteroidetes	g__Porphyromonas	NA	NA	0,084452982	0,010601226	NA	NA	NA	NA
864	TACGGAGGATGCGAGCGTTATCCGGATTTATTGGGTTTAAAGGGAGCGTAGACGGGTTTTTAAGTCAGCTGTGAAAGTTTGGGGCTCAACCTTAAAATTGCAGTTGAAACTGGAGACCTTGAGTA	k__Bacteria; p__Bacteroidetes; c__Bacteroidia; o__Bacteroidales; f__Bacteroidaceae; g__Bacteroides; s__coprophilus	p__Bacteroidetes	g__Bacteroides	NA	NA	0,01913806	NA	NA	NA	NA	NA
865	TACGGAGGATGCGAGCGTTATCCGGATTTATTGGGTTTAAAGGGTGCGTAGGCGGCCCTATAAGTCAGCGGTGAAATGTTCCGGCTCAACCGGGAAACTGCCGTTGAAACTGTAGAGCTAGAGTC	k__Bacteria; p__Bacteroidetes; c__Bacteroidia; o__Bacteroidales; f__[Barnesiellaceae]; g__; s__	p__Bacteroidetes	g__	NA	NA	0,003523534	0,005596763	NA	NA	NA	NA
866	TACGGAGGATGCGAGCGTTATCCGGATTTATTGGGTTTAAAGGGTGCGTAGGCGGCGATGCAAGTCAGCGGTAAAAGCCCGGGGCTCAACCCCGGCGAGCCGTTGAAACTGCAGTGCTAGAGAAG	k__Bacteria; p__Bacteroidetes; c__Bacteroidia; o__Bacteroidales; f__S24-7; g__; s__	p__Bacteroidetes	g__	NA	NA	0,001684928	NA	NA	NA	NA	NA
867	TACGGAGGATGCGAGCGTTATCCGGATTTATTGGGTTTAAAGGGTGCGTAGGCGGGATGCCAAGTCAGCGGTGAAAACTCCGGGCTCAACCCGGACCCCGCCGTTGAAACTGGTAACCTAGAGAG	k__Bacteria; p__Bacteroidetes; c__Bacteroidia; o__Bacteroidales; f__[Barnesiellaceae]; g__; s__	p__Bacteroidetes	g__	NA	NA	0,001969261	NA	NA	NA	NA	NA
868	TACGGAGGATGCGAGCGTTATCCGGATTTATTGGGTTTAAAGGGTGCGTAGGCGGTTTATTAAGTTAGTGGTTAAACGTCAGAGCTAAACTTTGATTTGCCATTAATACTGGTAAACTGGAGTAC	k__Bacteria; p__Bacteroidetes; c__Bacteroidia; o__Bacteroidales; f__[Odoribacteraceae]; g__Odoribacter; s__	p__Bacteroidetes	g__Odoribacter	NA	NA	0,011294005	0,003212232	NA	NA	NA	NA
869	TACGGAGGATGCGAGCGTTATCCGGATTTATTGGGTTTAAAGGGTGCGTAGGCGGTTTATTAAGTTAGTGGTTAAATGTTTGAGCTAAACTCAATACAGCCATTAATACTGGTAAACTGGAGTTC	k__Bacteria; p__Bacteroidetes; c__Bacteroidia; o__Bacteroidales; f__[Odoribacteraceae]; g__Odoribacter; s__	p__Bacteroidetes	g__Odoribacter	NA	NA	0,0077518	NA	NA	NA	NA	NA
870	TACGGAGGATGCGAGCGTTATCCGGATTTATTGGGTTTAAAGGGTGCGTAGGTGGTCTTTTAAGTCAGCGGTGAAAGTTTGTGGCTCAACCATAAAATTGCCATTGAAACTGGGAGACTTGAGTA	k__Bacteria; p__Bacteroidetes; c__Bacteroidia; o__Bacteroidales; f__Porphyromonadaceae; g__Parabacteroides; s__	p__Bacteroidetes	g__Parabacteroides	NA	NA	0,005358251	NA	NA	NA	NA	NA
871	TACGGAGGATTCAAGCGTTATCCGGATTTATTGGGTTTAAAGGGTGCGTAGGCGGTTTGATAAGTTAGAGGTGAAATACCGGTGCTTAACACCGGAACTGCCTCTAATACTGTTGAACTAGAGAG	k__Bacteria; p__Bacteroidetes; c__Bacteroidia; o__Bacteroidales; f__Rikenellaceae; g__; s__	p__Bacteroidetes	g__	NA	NA	0,002191136	0,003284155	NA	NA	NA	NA
872	TACGGAGGATTCAAGCGTTATCCGGATTTATTGGGTTTAAAGGGTGCGTAGGCGGTTTGATAAGTTAGAGGTGAAATACCGGTGCTTAACACCGGAACTGCCTCTAATACTGTTGAGCTAGAGAG	k__Bacteria; p__Bacteroidetes; c__Bacteroidia; o__Bacteroidales; f__Rikenellaceae; g__; s__	p__Bacteroidetes	g__	NA	NA	0,002428609	NA	NA	NA	NA	NA
873	TACGGAGGGTGCAAGCGTTAATCGGAATCACTGGGCGTAAAGCGCACGTAGGCGGCCCGGTAAGTCAGGGGTGAAATCCCACAGCCCAACTGTGGAACTGCCCTTGATACTGCCGGGCTTGAGTA	k__Bacteria; p__Proteobacteria; c__Deltaproteobacteria; o__Desulfovibrionales; f__Desulfovibrionaceae; g__Bilophila; s__	p__Proteobacteria	g__Bilophila	NA	NA	0,002291395	NA	NA	NA	NA	NA
874	TACGGAGGGTGCAAGCGTTAATCGGAATTACTGGGCGTAAAGCGCACGCAGGCGGTTGATTAAGTCAGATGTGAAATCCCCGAGCTTAACTTGGGAACTGCATTTGAAACTGGTCAGCTAGAGTC	k__Bacteria; p__Proteobacteria; c__Gammaproteobacteria; o__Enterobacteriales; f__Enterobacteriaceae; g__Serratia; s__	p__Proteobacteria	g__Serratia	NA	NA	0,010971509	NA	NA	NA	NA	NA
875	TACGGAGGGTGCAAGCGTTAATCGGAATTACTGGGCGTAAAGCGCACGTAGGCTGTTGTGTAAGTCAGGGGTGAAATCCCACGGCTCAACCGTGGAACTGCCCTTGATACTGCATGACTTGAATC	k__Bacteria; p__Proteobacteria; c__Deltaproteobacteria; o__Desulfovibrionales; f__Desulfovibrionaceae; g__Desulfovibrio; s__	p__Proteobacteria	g__Desulfovibrio	NA	NA	0,005935636	0,004287467	NA	NA	NA	NA
876	TACGGAGGGTGCAAGCGTTAATCGGAATTACTGGGCGTAAAGCGCGCGTAGGTTGTTTTGTAAGTCAGAGGTGTAATCCCACGGCTTAACCGTGGAACTGCCTTTGATACTGCATAACTTGGATC	k__Bacteria; p__Proteobacteria; c__Deltaproteobacteria; o__Desulfovibrionales; f__Desulfovibrionaceae; g__Desulfovibrio; s__D168	p__Proteobacteria	g__Desulfovibrio	NA	NA	0,040352619	NA	NA	NA	NA	NA
877	TACGGAGGGTGCAAGCGTTATCCGGATTTACTGGGTGTAAAGGGAGCGCAGGCGGTGCGGCAAGTCTGATGTGAAAGCCCGGGGCTCAACCCCGGTACTGCATTGGAAACTGTCGTACTAGAGTG	k__Bacteria; p__Firmicutes; c__Clostridia; o__Clostridiales; f__Lachnospiraceae; g__Roseburia; s__faecis	p__Firmicutes	g__Roseburia	NA	NA	0,006524716	NA	NA	NA	NA	NA
878	TACGGAGGGTGCAAGCGTTGTCCGGAATCATTGGGCGTAAAGAGTTCGTAGGTGGCATGTAAAGTCTGGTGTTAAAGGCAGAAGCTCAACTTCTGTAGGGCACTGGATACTTGCAAGCTGGAATG	k__Bacteria; p__Cyanobacteria; c__4C0d-2; o__YS2; f__; g__; s__	p__Cyanobacteria	g__	NA	NA	0,001458648	NA	NA	NA	NA	NA
879	TACGGGGGATGCGAGCGTTATCCGGATTTATTGGGTTTAAAGGGCGCGTAGGCGGGACGGCAAGTCAGCGGTAAAAGACTGCAGCTAAACTGTAGCACGCCGTTGAAACTGTCGACCTGGAGACG	k__Bacteria; p__Bacteroidetes; c__Bacteroidia; o__Bacteroidales; f__[Odoribacteraceae]; g__Butyricimonas; s__	p__Bacteroidetes	g__Butyricimonas	NA	NA	0,00077384	NA	NA	NA	NA	NA
880	TACGGGGGATGCGAGCGTTATCCGGATTTATTGGGTTTAAAGGGTGCGTAGGCGGCGAATTAAGTCAGCGGTGAAAGACCGGGGCTCAACCCTGGAAGTGCCGTTGATACTGATTGGCTAGAATA	k__Bacteria; p__Bacteroidetes; c__Bacteroidia; o__Bacteroidales; f__; g__; s__	p__Bacteroidetes	g__	NA	NA	0,006620842	NA	NA	NA	NA	NA
881	TACGTAAGGACCGAGCGTTGTCCGGAATCATTGGGCGTAAAGGGTACGTAGGCGGTTAGAAAAGTTAGAAGTGAAAGGCTATAGCTCAACTATAGTAAGCTTTTAAAACTGTTTAACTTGAGAGA	k__Bacteria; p__Firmicutes; c__Clostridia; o__Clostridiales; f__[Tissierellaceae]; g__Anaerococcus; s__	p__Firmicutes	g__Anaerococcus	NA	NA	0,561570821	NA	NA	NA	NA	NA
882	TACGTAAGGTCCGAGCGTTGTCCGGAATCATTGGGCGTAAAGGGTACGTAGGCGGGTAAGCAAGTTAGAAGTGAAATCCTATAGCTCAACTATAGTAAGCTTTTAAAACTGCTCATCTTGAGATA	k__Bacteria; p__Firmicutes; c__Clostridia; o__Clostridiales; f__[Tissierellaceae]; g__Anaerococcus; s__	p__Firmicutes	g__Anaerococcus	NA	NA	0,044094919	0,003745543	NA	NA	NA	NA
883	TACGTAGGATGCAAGCGTTATCCGGAATGACTGGGCGTAAAGGGTGCGTAGGCGGTAAATCAAGTTGGCAGCGTAATTCCGGGGCTTAACTCCGGAACTACTGCCAAAACTGGTGAACTAGAGTG	k__Bacteria	NA	NA	NA	NA	0,00342794	NA	NA	NA	NA	NA
884	TACGTAGGGAGCAAGCGTTATCCGGATTTACTGGGTGTAAAGGGCGAGTAGGCGGGCTGGCAAGTTGGGAGTGAAATCCCGGGGCTTAACCCCGGAACTGCTTTCAAAACTGCTGGTCTTGAGTG	k__Bacteria; p__Firmicutes; c__Clostridia; o__Clostridiales; f__Ruminococcaceae; g__; s__	p__Firmicutes	g__	NA	NA	0,001396598	0,004866146	NA	NA	NA	NA
885	TACGTAGGGAGCAAGCGTTATCCGGATTTACTGGGTGTAAAGGGCGAGTAGGCGGGCTGGCAAGTTGGGAGTGAAATGCCGGGGCTTAACCCCGGAACTGCTTTCAAAACTGCTGGTCTTGAGTG	k__Bacteria; p__Firmicutes; c__Clostridia; o__Clostridiales; f__Ruminococcaceae; g__; s__	p__Firmicutes	g__	NA	NA	0,000766307	NA	NA	NA	NA	NA
886	TACGTAGGGAGCAAGCGTTATCCGGATTTACTGGGTGTAAAGGGCGCGCAGGCGGGCCGGCAAGTTGGGAGTGAAATCCGGGGGCTTAACCCCCGAACTGCTTTCAAAACTGCTGGTCTTGAGTG	k__Bacteria; p__Firmicutes; c__Clostridia; o__Clostridiales; f__Ruminococcaceae; g__; s__	p__Firmicutes	g__	NA	NA	0,001407061	NA	NA	NA	NA	NA
887	TACGTAGGGAGCAAGCGTTATCCGGATTTACTGGGTGTAAAGGGCGTGTAGGCGGGACAGCAAGTCAGATGTGAAAACTATGGGCTCAACCCATAGCCTGCATTTGAAACTGTTGTTCTTGAGTG	k__Bacteria; p__Firmicutes; c__Clostridia; o__Clostridiales; f__Ruminococcaceae; g__Oscillospira; s__	p__Firmicutes	g__Oscillospira	NA	NA	0,009452444	NA	NA	NA	NA	NA
888	TACGTAGGGAGCAAGCGTTATCCGGATTTACTGGGTGTAAAGGGCGTGTAGGCGGGACTGCAAGTCAGATGTGAAAACTATGGGCTTAACCCATAGCCTGCATTTGAAACTGTAGTTCTTGAGTG	k__Bacteria; p__Firmicutes; c__Clostridia; o__Clostridiales; f__Ruminococcaceae; g__Oscillospira; s__	p__Firmicutes	g__Oscillospira	NA	NA	0,019211775	0,011822446	NA	NA	NA	NA
889	TACGTAGGGAGCAAGCGTTATCCGGATTTACTGGGTGTAAAGGGCGTGTAGGCGGGACTGCAAGTCAGATGTGAAAACTCGGGGCTCAACCCCGAGCCTGCATTTGAAACTGTAGTTCTTGAGTG	k__Bacteria; p__Firmicutes; c__Clostridia; o__Clostridiales; f__Ruminococcaceae; g__Oscillospira; s__	p__Firmicutes	g__Oscillospira	NA	NA	0,022898296	NA	NA	NA	NA	NA
890	TACGTAGGGAGCAAGCGTTATCCGGATTTACTGGGTGTAAAGGGCGTGTAGGCGGGAGTGCAAGTCAGATGTGAAAACTATGGGCTCAACCCATAGCCTGCATTTGAAACTGTACTTCTTGAGTA	k__Bacteria; p__Firmicutes; c__Clostridia; o__Clostridiales; f__Ruminococcaceae; g__Oscillospira; s__	p__Firmicutes	g__Oscillospira	NA	NA	0,031872516	0,007584308	NA	NA	NA	NA
891	TACGTAGGGAGCAAGCGTTATCCGGATTTATTGGGTGTAAAGGGTGCGTAGACGGGAAAGCAAGTTAGTTGTGAAATCCCTCGGCTTAACTGAGGAACTGCAACTAAAACTACTTTTCTTGAGTG	k__Bacteria; p__Firmicutes; c__Clostridia; o__Clostridiales; f__; g__; s__	p__Firmicutes	g__	NA	NA	0,019875082	NA	NA	NA	NA	NA
892	TACGTAGGGAGCAAGCGTTATCCGGATTTATTGGGTGTAAAGGGTGCGTAGACGGGAAATTAAGTTAGCTGTGAAATCCCATGGCTCAACTGTGGAACTGCAACTAAAACTGATTTTCTTGAGTA	k__Bacteria; p__Firmicutes; c__Clostridia; o__Clostridiales; f__; g__; s__	p__Firmicutes	g__	NA	NA	0,002527811	NA	NA	NA	NA	NA
893	TACGTAGGGAGCAAGCGTTATCCGGATTTATTGGGTGTAAAGGGTGCGTAGACGGGAGATTAAGTTAGTTGTGAAAGCCCTCGGCTTAACTGAGGAATTGCAACTAAAACTGGTTTTCTTGAGTG	k__Bacteria; p__Firmicutes; c__Clostridia; o__Clostridiales; f__; g__; s__	p__Firmicutes	g__	NA	NA	0,003920292	0,003462372	NA	NA	NA	NA
894	TACGTAGGGAGCAAGCGTTGTCCGGAATTACTGGGCGTAAAGGGTGCGTAGGCGGCGCAGTTAGTCAGAAGTGAAATATCGGGGCTTAACCCCGGGGCTGCTTCTGATACTGCTGTGCTCGAGTG	k__Bacteria; p__Firmicutes; c__Clostridia; o__Clostridiales; f__Christensenellaceae; g__; s__	p__Firmicutes	g__	NA	NA	0,00295213	NA	NA	NA	NA	NA
895	TACGTAGGGAGCAAGCGTTGTCCGGAATTACTGGGCGTAAAGGGTGCGTAGGCGGCGCAGTTAGTCAGAAGTGAAATATCGGGGCTTAACTCCGGGACTGCTTCTGATACTGCTGTGCTCGAGTG	k__Bacteria; p__Firmicutes; c__Clostridia; o__Clostridiales; f__Christensenellaceae; g__; s__	p__Firmicutes	g__	NA	NA	0,001469611	0,001008957	NA	NA	NA	NA
896	TACGTAGGGAGCAAGCGTTGTCCGGAATTACTGGGCGTAAAGGGTGCGTAGGCGGTTGTTTAAGTCAGATGTGAAATACCCGGGCTTAACTCGGGGGCTGCATCTGATACTGGATAACTAGAGTG	k__Bacteria; p__Firmicutes; c__Clostridia; o__Clostridiales; f__Christensenellaceae; g__; s__	p__Firmicutes	g__	NA	NA	0,002068143	NA	NA	NA	NA	NA
897	TACGTAGGGAGCAAGCGTTGTCCGGAATTACTGGGTGTAAAGGGTGCGTAGGCGGGTATGCAAGTCATATGTGAAATACCGGGGCTCAACTCCGGGGCTGCATAAGAAACTGTATATCTTGAGTA	k__Bacteria; p__Firmicutes; c__Clostridia; o__Clostridiales	p__Firmicutes	NA	NA	NA	0,000865296	0,043435449	NA	NA	NA	NA
898	TACGTAGGGAGCAAGCGTTGTCCGGATTTACTGGGTGTAAAGGGTGCGTAGGCGGAACTGCAAGTCAGTGGTGAAATCTGAGGGCTCAACCCTCAAACTGCCATTGAAACTGTGGTTCTTGAGTG	k__Bacteria; p__Firmicutes; c__Clostridia; o__Clostridiales; f__Ruminococcaceae; g__Ruminococcus; s__	p__Firmicutes	g__Ruminococcus	NA	NA	0,012571993	NA	NA	NA	NA	NA
899	TACGTAGGGAGCAAGCGTTGTCCGGATTTACTGGGTGTAAAGGGTGCGTAGGCGGATTGGCAAGTCAGAAGTGAAATCCATGGGCTTAACCCATGAACTGCTTTTGAAACTGTTAGTCTTGAGTG	k__Bacteria; p__Firmicutes; c__Clostridia; o__Clostridiales; f__Ruminococcaceae; g__Ruminococcus; s__	p__Firmicutes	g__Ruminococcus	NA	NA	0,016209795	0,004156233	NA	NA	NA	NA
900	TACGTAGGGAGCAAGCGTTGTCCGGATTTACTGGGTGTAAAGGGTGCGTAGGCGGCTAGGCAAGTCAGACGTGAAAACCATGGGCTCAACCTGTGGACTGCGTTTGAAACTGTTTAGCTTGAGTG	k__Bacteria; p__Firmicutes; c__Clostridia; o__Clostridiales; f__Ruminococcaceae; g__Ruminococcus; s__	p__Firmicutes	g__Ruminococcus	NA	NA	0,028993499	0,176969675	NA	NA	NA	NA
901	TACGTAGGGAGCAAGCGTTGTCCGGATTTACTGGGTGTAAAGGGTGCGTAGGCGGCTTTGCAAGTCAGATGTGAAATCTATGGGCTCAACCCATAGCCTGCATTTGAAACTGCAGAGCTTGAGTG	k__Bacteria; p__Firmicutes; c__Clostridia; o__Clostridiales; f__Ruminococcaceae; g__Ruminococcus	p__Firmicutes	g__Ruminococcus	NA	NA	0,013243041	0,01406373	NA	NA	NA	NA
902	TACGTAGGGAGCAAGCGTTGTCCGGATTTACTGGGTGTAAAGGGTGCGTAGGCGGTTTTGCAAGTCAGGAGTGAAATCCATGGGCTTAACCCATGAACTGCTTTTGAAACTGCAAGACTTGAGTG	k__Bacteria; p__Firmicutes; c__Clostridia; o__Clostridiales; f__Ruminococcaceae; g__Ruminococcus; s__	p__Firmicutes	g__Ruminococcus	NA	NA	0,00309561	NA	NA	NA	NA	NA
903	TACGTAGGGAGCGAGCGTTATCCGGATTTATTGGGCGTAAAGGGTGCGTAGGCGGTTTGTTAAGTATGAGATTAAAGCCTGAGGCTTAACCTCAGTTCGTTTCATAAACTGGCAGACTTGAGTAT	k__Bacteria; p__Tenericutes; c__Mollicutes; o__RF39; f__; g__; s__	p__Tenericutes	g__	NA	NA	0,003238194	NA	NA	NA	NA	NA
904	TACGTAGGGAGCGAGCGTTATCCGGATTTATTGGGTGTAAAGGGTGCGTAGACGGGAAAATAAGTTAGTTGTGAAATCCCTCGGCTTAACTGAGGAACTGCAACTAAAACTGTTTTTCTTGAGTA	k__Bacteria; p__Firmicutes; c__Clostridia; o__Clostridiales; f__; g__; s__	p__Firmicutes	g__	NA	NA	0,002290999	NA	NA	NA	NA	NA
905	TACGTAGGGAGCGAGCGTTATCCGGATTTATTGGGTGTAAAGGGTGCGTAGACGGGAAAATAAGTTAGTTGTGAAATCCCTCGGCTTAACTGAGGAACTGCAACTAAAACTGTTTTTCTTGAGTG	k__Bacteria; p__Firmicutes; c__Clostridia; o__Clostridiales; f__; g__; s__	p__Firmicutes	g__	NA	NA	0,002216392	NA	NA	NA	NA	NA
906	TACGTAGGGAGCGAGCGTTATCCGGATTTATTGGGTGTAAAGGGTGCGTAGACGGGAAGATAAGTTAGTTGTGAAATCCCTCGGCTTAACTGAGGAACTGCAACTAAAACTGTTTTTCTTGAGTA	k__Bacteria; p__Firmicutes; c__Clostridia; o__Clostridiales; f__; g__; s__	p__Firmicutes	g__	NA	NA	0,004637744	0,014257608	NA	NA	NA	NA
907	TACGTAGGGAGCGAGCGTTATCCGGATTTATTGGGTGTAAAGGGTGCGTAGACGGGTTAGCAAGTTGGTTGTGAAATCCCTCGGCTCAACTGAGGAACTGCAACCAAAACTGTTAATCTTGAGTG	k__Bacteria; p__Firmicutes; c__Clostridia; o__Clostridiales; f__; g__; s__	p__Firmicutes	g__	NA	NA	0,006503073	NA	NA	NA	NA	NA
908	TACGTAGGGAGCGAGCGTTGTCCGGAATGACTGGGTGTAAAGGGAGCGTAGGCGGGATGGCAAGTCAGATGTGAAACCTGAGGGCTCAACCTTCAGACTGCATTTGAAACTGCTGTTCTTGAGTG	k__Bacteria; p__Firmicutes; c__Clostridia; o__Clostridiales; f__Ruminococcaceae; g__Ruminococcus; s__	p__Firmicutes	g__Ruminococcus	NA	NA	0,007662649	NA	NA	NA	NA	NA
909	TACGTAGGGAGCGAGCGTTGTCCGGAATTACTGGGCGTAAAGGGCGCGTAGGCGGTAGATCAAGTCGCATGTGAAATACCCGGGCTCAACCTGGGGGGTGCATGCGAAACTGGAATACTTGAGTG	k__Bacteria; p__Firmicutes; c__Clostridia; o__Clostridiales; f__Christensenellaceae; g__; s__	p__Firmicutes	g__	NA	NA	0,001417276	NA	NA	NA	NA	NA
910	TACGTAGGGAGCGAGCGTTGTCCGGAATTACTGGGTGTAAAGGGAGCGTAGGCGGGAAGGCAAGTTGGATGTGAAAACTGTGGGCTTAACCGACAGACTGCATTCAAAACTGTTTTTCTTGAGTG	k__Bacteria; p__Firmicutes; c__Clostridia; o__Clostridiales; f__Ruminococcaceae	p__Firmicutes	NA	NA	NA	0,001192967	0,001816204	NA	NA	NA	NA
911	TACGTAGGGAGCGAGCGTTGTCCGGAATTACTGGGTGTAAAGGGAGCGTAGGCGGGATGGCAAGTCAGATGTGAAAACTATGGGCTCAACCCATAGACTGCATTTGAAACTGTTGTTCTTGAGTG	k__Bacteria; p__Firmicutes; c__Clostridia; o__Clostridiales; f__Ruminococcaceae; g__Ruminococcus; s__callidus	p__Firmicutes	g__Ruminococcus	NA	NA	0,002903894	NA	NA	NA	NA	NA
912	TACGTAGGGAGCGAGCGTTGTCCGGATTTACTGGGTGTAAAGGGTGCGTAGGCGGAAGAGCAAGTCAGTAGTGAAATCCATGGGCTTAACCCGTGAACTGCTATTGAAACTGTTTTTCTTGAGTG	k__Bacteria; p__Firmicutes; c__Clostridia; o__Clostridiales; f__Ruminococcaceae; g__Ruminococcus; s__	p__Firmicutes	g__Ruminococcus	NA	NA	0,242680718	NA	NA	NA	NA	NA
913	TACGTAGGGAGCGAGCGTTGTCCGGATTTACTGGGTGTAAAGGGTGCGTAGGCGGCAGAGCAAGTCAGGCGTGAAAGCCATGGGCTTAACCCATGAACTGCGCTTGAAACTGTTTTGCTTGAGTG	k__Bacteria; p__Firmicutes; c__Clostridia; o__Clostridiales; f__Ruminococcaceae; g__Ruminococcus; s__	p__Firmicutes	g__Ruminococcus	NA	NA	0,005040785	NA	NA	NA	NA	NA
914	TACGTAGGGAGCGAGCGTTGTCCGGATTTACTGGGTGTAAAGGGTGCGTAGGCGGCTCTGCAAGTCAGAAGTGAAATCCATGGGCTTAACCCATGAACTGCTTTTGAAACTGTAGAGCTTGAGTG	k__Bacteria; p__Firmicutes; c__Clostridia; o__Clostridiales; f__Ruminococcaceae; g__Ruminococcus; s__	p__Firmicutes	g__Ruminococcus	NA	NA	0,00344	0,00181453	NA	NA	NA	NA
915	TACGTAGGGAGCGAGCGTTGTCCGGATTTACTGGGTGTAAAGGGTGCGTAGGCGGGCTGTCAAGTCAGATGTGAAATACCGGAGCTCAACTCCGGGGCTGCATTTGAAACTGATGGTCTTGAGTG	k__Bacteria; p__Firmicutes; c__Clostridia; o__Clostridiales; f__Ruminococcaceae	p__Firmicutes	NA	NA	NA	0,01734007	NA	NA	NA	NA	NA
916	TACGTAGGGAGCGAGCGTTGTCCGGATTTACTGGGTGTAAAGGGTGCGTAGGCGGGTCGGCAAGTCAGATGTGAAATACCGGGGCTTAACTCCGGGGCTGCATTTGAAACTGTTGATCTTGAGTG	k__Bacteria; p__Firmicutes; c__Clostridia; o__Clostridiales; f__Ruminococcaceae; g__; s__	p__Firmicutes	g__	NA	NA	0,002350216	0,013037349	NA	NA	NA	NA
917	TACGTAGGGCGCGAGCGTTGTCCGGATTTATTGGGCGTAAAGAGCTCGTAGGTGGTTCGTCGCGTCTGTCGTGAAAGCCAGCAGCTTAACTGTTGGTCTGCGGTGGGTACGGGCGGGCTTGAGTG	k__Bacteria; p__Actinobacteria; c__Actinobacteria; o__Actinomycetales; f__Actinomycetaceae; g__Mobiluncus; s__	p__Actinobacteria	g__Mobiluncus	NA	NA	0,010248827	0,001800121	NA	NA	NA	NA
918	TACGTAGGGGGCAAGCGTTATCCGGAATTACTGGGTGTAAAGGGAGAGTAGGCGGCAATTTAAGCCAGATGTGAAAGCCTATGGCTTAACCGTAGGATTGCATTTGGAACTAAGTAGCTAGAGTA	k__Bacteria; p__Firmicutes; c__Clostridia; o__Clostridiales; f__; g__; s__	p__Firmicutes	g__	NA	NA	0,001759787	0,007612045	NA	NA	NA	NA
919	TACGTAGGGGGCAAGCGTTATCCGGAATTACTGGGTGTAAAGGGAGCGTAGGCGGCACGCCAAGCCAGATGTGAAAGCCCGAGGCTTAACCTCGCGGATTGCATTTGGAACTGGCGAGCTAGAGT	k__Bacteria; p__Firmicutes; c__Clostridia; o__Clostridiales; f__; g__; s__	p__Firmicutes	g__	NA	NA	0,002861467	0,021990744	NA	NA	NA	NA
920	TACGTAGGGGGCAAGCGTTATCCGGAATTACTGGGTGTAAAGGGAGCGTAGGCGGCACGCCAAGCCAGATGTGAAAGCCCGAGGCTTAACCTCGTGGATTGCATTTGGAACTGGCGAGCTAGAGT	k__Bacteria; p__Firmicutes; c__Clostridia; o__Clostridiales	p__Firmicutes	NA	NA	NA	0,020495102	NA	NA	NA	NA	NA
921	TACGTAGGGGGCAAGCGTTATCCGGAATTACTGGGTGTAAAGGGTGCGTAGGTGGTATGGCAAGTCAGAAGTGAAAACCCAGAGCTTAACTCTGGGACTGCTTTTGAAACTGTCAGACTGGAGTG	k__Bacteria; p__Firmicutes; c__Clostridia; o__Clostridiales; f__Lachnospiraceae; g__Coprococcus; s__	p__Firmicutes	g__Coprococcus	NA	NA	0,007400671	NA	NA	NA	NA	NA
922	TACGTAGGGGGCAAGCGTTATCCGGAATTATTGGGCGTAAAGAGTGCGTAGGTGGTAACTTAAGCGCGGGGTTTAAGGCAATGGCTTAACCATTGTTCGCCCTGCGAACTGGGTTACTTGAGTGC	k__Bacteria; p__Firmicutes; c__Clostridia; o__Clostridiales; f__[Mogibacteriaceae]; g__; s__	p__Firmicutes	g__	NA	NA	0,00108985	NA	NA	NA	NA	NA
923	TACGTAGGGGGCAAGCGTTATCCGGAATTATTGGGCGTAAAGCGTGCGTAGGTGGTAATTTAAGCGCAAGGTTTAAACTAACGGCTCAACCGTTAATTGCCATGCGAACTGGGTTACTTGAGTGC	k__Bacteria; p__Firmicutes; c__Clostridia; o__Clostridiales; f__[Mogibacteriaceae]; g__Mogibacterium; s__	p__Firmicutes	g__Mogibacterium	NA	NA	0,020401485	0,005921662	NA	NA	NA	NA
924	TACGTAGGGGGCAAGCGTTATCCGGATTTACTGGGTGTAAAGGGAGCGCAGACGGCAATGCAAGTCTGAAGTGAAAGCCCGGGGCTCAACCCCGGTACTGCTTTGGAAACTGTATAGCTAGAGTA	k__Bacteria; p__Firmicutes; c__Clostridia; o__Clostridiales; f__Lachnospiraceae	p__Firmicutes	NA	NA	NA	0,011392099	NA	NA	NA	NA	NA
925	TACGTAGGGGGCAAGCGTTATCCGGATTTACTGGGTGTAAAGGGAGCGCAGACGGCAATGCAAGTCTGAAGTGAAAGGCGTGGGCTCAACCCATGAACTGCTTTGGAAACTGTATAGCTTGAGTG	k__Bacteria; p__Firmicutes; c__Clostridia; o__Clostridiales; f__Lachnospiraceae	p__Firmicutes	NA	NA	NA	0,005589159	NA	NA	NA	NA	NA
926	TACGTAGGGGGCAAGCGTTATCCGGATTTACTGGGTGTAAAGGGAGCGCAGGCGGCAGGGCAAGTCAGATGTGAAAGCCCGGGGCTCAACCCCGGGACTGCATTTGAAACTGTCCAGCTGGAGTA	k__Bacteria; p__Firmicutes; c__Clostridia; o__Clostridiales; f__Lachnospiraceae; g__Coprococcus; s__	p__Firmicutes	g__Coprococcus	NA	NA	0,20150767	0,02012804	NA	NA	NA	NA
927	TACGTAGGGGGCAAGCGTTATCCGGATTTACTGGGTGTAAAGGGAGCGCAGGCGGTACGGCAAGTCTGATGTGAAAGCCCGGGGCTCAACCCCGGGACTGCATTGGAAACTGTCGGACTAGAGTG	k__Bacteria; p__Firmicutes; c__Clostridia; o__Clostridiales; f__Lachnospiraceae; g__Roseburia; s__	p__Firmicutes	g__Roseburia	NA	NA	0,001174717	NA	NA	NA	NA	NA
928	TACGTAGGGGGCAAGCGTTATCCGGATTTACTGGGTGTAAAGGGAGCGCAGGCGGTCTGGCAAGTCTGATGTGAAATCCCGGGGCTCAACTCCGGAATTGCATTGGAAACTGTCAGACTAGAGTG	k__Bacteria; p__Firmicutes; c__Clostridia; o__Clostridiales; f__Lachnospiraceae; g__; s__	p__Firmicutes	g__	NA	NA	0,016197315	0,00325964	NA	NA	NA	NA
929	TACGTAGGGGGCAAGCGTTATCCGGATTTACTGGGTGTAAAGGGAGCGTAGACGGAAGAGCAAGTCTGATGTGAAAGGCTGGGGCTTAACCCCAGGACTGCATTGGAAACTGTTTTTCTTGAGTG	k__Bacteria; p__Firmicutes; c__Clostridia; o__Clostridiales; f__Lachnospiraceae; g__Blautia; s__producta	p__Firmicutes	g__Blautia	NA	NA	0,044205258	NA	NA	NA	NA	NA
930	TACGTAGGGGGCAAGCGTTATCCGGATTTACTGGGTGTAAAGGGAGCGTAGACGGAAGTGCAAGTCTGATGTGAAAACCCGAGGCTCAACCACGGGACTGCATTGGAAACTGTGCTTCTAGAGTG	k__Bacteria; p__Firmicutes; c__Clostridia; o__Clostridiales; f__Lachnospiraceae; g__Dorea; s__	p__Firmicutes	g__Dorea	NA	NA	0,001957593	NA	NA	NA	NA	NA
931	TACGTAGGGGGCAAGCGTTATCCGGATTTACTGGGTGTAAAGGGAGCGTAGACGGACGGGCAAGTCTGATGTGAAAGCCCGGGGCTTAACCCCGGGACTGCATTGGAAACTGTCCATCTTGAGTG	k__Bacteria; p__Firmicutes; c__Clostridia; o__Clostridiales; f__Lachnospiraceae; g__Blautia; s__producta	p__Firmicutes	g__Blautia	NA	NA	0,006645165	NA	NA	NA	NA	NA
932	TACGTAGGGGGCAAGCGTTATCCGGATTTACTGGGTGTAAAGGGAGCGTAGACGGACTGGCAAGTCTGATGTGAAAGGCGGGGGCTCAACCCCTGGACTGCATTGGAAACTGTTAGTCTTGAGTG	k__Bacteria; p__Firmicutes; c__Clostridia; o__Clostridiales; f__Lachnospiraceae; g__Blautia; s__obeum	p__Firmicutes	g__Blautia	NA	NA	0,056185719	0,109415553	NA	NA	NA	NA
933	TACGTAGGGGGCAAGCGTTATCCGGATTTACTGGGTGTAAAGGGAGCGTAGACGGCAAGGCAAGTCTGAAGTGAAAGCCCGGGGCTTAACCGCGGGACTGCTTTGGAAACTGTCTGGCTGGAGTG	k__Bacteria; p__Firmicutes; c__Clostridia; o__Clostridiales; f__Lachnospiraceae; g__; s__	p__Firmicutes	g__	NA	NA	0,002971233	0,00567124	NA	NA	NA	NA
934	TACGTAGGGGGCAAGCGTTATCCGGATTTACTGGGTGTAAAGGGAGCGTAGACGGCAAGGCAAGTCTGATGTGAAAGGCTGGGGCTCAACCCCGGGACTGCATTGGAAACTGTCCTGCTGGAGTG	k__Bacteria; p__Firmicutes; c__Clostridia; o__Clostridiales; f__Lachnospiraceae; g__; s__	p__Firmicutes	g__	NA	NA	0,009046518	0,004042216	NA	NA	NA	NA
935	TACGTAGGGGGCAAGCGTTATCCGGATTTACTGGGTGTAAAGGGAGCGTAGACGGCATGGCAAGTCTGAAGTGAAAGCCCGGGGCTCAACCCCGGGACTGCTTTGGAAACTGTCAGGCTAGAGTG	k__Bacteria; p__Firmicutes; c__Clostridia; o__Clostridiales; f__Lachnospiraceae; g__Dorea; s__	p__Firmicutes	g__Dorea	NA	NA	0,019093967	0,281770027	NA	NA	NA	NA
936	TACGTAGGGGGCAAGCGTTATCCGGATTTACTGGGTGTAAAGGGAGCGTAGACGGCATGGCAAGTCTGAAGTGAAATGCCAGGGCTTAACCCTGGAACTGCTTTGGAAACTGTCTAGCTAGAGTG	k__Bacteria; p__Firmicutes; c__Clostridia; o__Clostridiales; f__Lachnospiraceae; g__Clostridium	p__Firmicutes	g__Clostridium	NA	NA	0,00296637	NA	NA	NA	NA	NA
937	TACGTAGGGGGCAAGCGTTATCCGGATTTACTGGGTGTAAAGGGAGCGTAGACGGCGACGCAAGTCTGAAGTGAAATACCCGGGCTCAACTTGGGAACTGCTTTGGAAACTGTGTTGCTAGAGTG	k__Bacteria; p__Firmicutes; c__Clostridia; o__Clostridiales; f__Lachnospiraceae	p__Firmicutes	NA	NA	NA	0,002845313	NA	NA	NA	NA	NA
938	TACGTAGGGGGCAAGCGTTATCCGGATTTACTGGGTGTAAAGGGAGCGTAGACGGCGATGCAAGCCAGATGTGAAAGCCCGGGGCTCAACCCCGGGACTGCATTTGGAACTGCGTGGCTGGAGTG	k__Bacteria; p__Firmicutes; c__Clostridia; o__Clostridiales; f__Lachnospiraceae; g__[Ruminococcus]; s__gnavus	p__Firmicutes	g__[Ruminococcus]	NA	NA	0,131471209	NA	NA	NA	NA	NA
939	TACGTAGGGGGCAAGCGTTATCCGGATTTACTGGGTGTAAAGGGAGCGTAGACGGCGATGCAAGTCTGAAGTGAAAGCCCAGGGCTCAACCCTGGGACTGCTTTGGAAACTGTGTTGCTAGAGTG	k__Bacteria; p__Firmicutes; c__Clostridia; o__Clostridiales; f__Lachnospiraceae; g__Clostridium	p__Firmicutes	g__Clostridium	NA	NA	0,010040862	NA	NA	NA	NA	NA
940	TACGTAGGGGGCAAGCGTTATCCGGATTTACTGGGTGTAAAGGGAGCGTAGACGGCTAAGCAAGTCAGAAGTGAAAGGCTGGGGCTCAACCCCGGGACTGCTTTTGAAACTGTTTGGCTAGAGTG	k__Bacteria; p__Firmicutes; c__Clostridia; o__Clostridiales; f__Lachnospiraceae; g__; s__	p__Firmicutes	g__	NA	NA	0,000818172	0,023422889	NA	NA	NA	NA
941	TACGTAGGGGGCAAGCGTTATCCGGATTTACTGGGTGTAAAGGGAGCGTAGACGGCTTAGCAAGTCTGAAGTGAAAGCCCGGGGCTCAACCCCGGGACTGCTTTGGAAACTGTTAAGCTAGAGTG	k__Bacteria; p__Firmicutes; c__Clostridia; o__Clostridiales; f__Lachnospiraceae	p__Firmicutes	NA	NA	NA	0,003091781	NA	NA	NA	NA	NA
942	TACGTAGGGGGCAAGCGTTATCCGGATTTACTGGGTGTAAAGGGAGCGTAGACGGTATGGTAAGTCAGATGTGAAAGCCCGGGGCTTAACCCCGGAACTGCATTTGAAACTATCAAACTAGAGTG	k__Bacteria; p__Firmicutes; c__Clostridia; o__Clostridiales; f__Lachnospiraceae; g__Anaerostipes; s__	p__Firmicutes	g__Anaerostipes	NA	NA	0,027554956	NA	NA	NA	NA	NA
943	TACGTAGGGGGCAAGCGTTATCCGGATTTACTGGGTGTAAAGGGAGCGTAGACGGTGAAGCAAGTCTGAAGTGAAAGGTTGGGGCTCAACCCCGAAACTGCTTTGGAAACTGTTTAACTGGAGTA	k__Bacteria; p__Firmicutes; c__Clostridia; o__Clostridiales; f__Lachnospiraceae	p__Firmicutes	NA	NA	NA	0,01416163	NA	NA	NA	NA	NA
944	TACGTAGGGGGCAAGCGTTATCCGGATTTACTGGGTGTAAAGGGAGCGTAGACGGTGAGGCAAGTCTGAAGTGAAATGCCGGGGCTCAACCCCGGAACTGCTTTGGAAACTGTCTGACTAGAGTG	k__Bacteria; p__Firmicutes; c__Clostridia; o__Clostridiales; f__Lachnospiraceae; g__; s__	p__Firmicutes	g__	NA	NA	0,022083816	0,007002758	NA	NA	NA	NA
945	TACGTAGGGGGCAAGCGTTATCCGGATTTACTGGGTGTAAAGGGAGCGTAGACGGTGTGGCAAGTCTGATGTGAAAGGCATGGGCTCAACCTGTGGACTGCATTGGAAACTGCCATACTTGAGTG	k__Bacteria; p__Firmicutes; c__Clostridia; o__Clostridiales; f__Lachnospiraceae; g__Blautia; s__	p__Firmicutes	g__Blautia	NA	NA	0,000790813	0,001447448	NA	NA	NA	NA
946	TACGTAGGGGGCAAGCGTTATCCGGATTTACTGGGTGTAAAGGGAGCGTAGACGGTGTTGCAAGTCTGATGTGAAAGGCGGGGGCTCAACCCCTGGACTGCATTGGAAACTGTGATACTCGAGTG	k__Bacteria; p__Firmicutes; c__Clostridia; o__Clostridiales; f__Lachnospiraceae; g__Blautia	p__Firmicutes	g__Blautia	NA	NA	0,002243473	NA	NA	NA	NA	NA
947	TACGTAGGGGGCAAGCGTTATCCGGATTTACTGGGTGTAAAGGGAGCGTAGACGGTTATGTAAGTCTGATGTGAAAACCCGGGGCTCAACCCCGGGACTGCATTGGAAACTATGTAACTAGAGTG	k__Bacteria; p__Firmicutes; c__Clostridia; o__Clostridiales; f__Lachnospiraceae; g__Dorea; s__	p__Firmicutes	g__Dorea	NA	NA	0,002720513	NA	NA	NA	NA	NA
948	TACGTAGGGGGCAAGCGTTATCCGGATTTACTGGGTGTAAAGGGAGCGTAGATGGCATGGCAAGTCTGAAGTGAAAGCCCGGGGCTTAACCCCGGGACTGCTTTGGAAACTGTTAAGCTGGAGTG	k__Bacteria; p__Firmicutes; c__Clostridia; o__Clostridiales; f__Lachnospiraceae; g__; s__	p__Firmicutes	g__	NA	NA	0,006389862	NA	NA	NA	NA	NA
949	TACGTAGGGGGCAAGCGTTATCCGGATTTACTGGGTGTAAAGGGAGCGTAGGCGGCAGCGCAAGTCAGAAGTGAAAGCCCGGGGCTCAACTCCGGGACTGCTTTTGAAACTGTGTAGCTAGATTG	k__Bacteria; p__Firmicutes; c__Clostridia; o__Clostridiales; f__Lachnospiraceae; g__Coprococcus; s__	p__Firmicutes	g__Coprococcus	NA	NA	0,001411124	NA	NA	NA	NA	NA
950	TACGTAGGGGGCAAGCGTTATCCGGATTTACTGGGTGTAAAGGGAGCGTAGGCGGTCAGACAAGTCAGAAGTGAAAGCCCGGGGCTCAACTCCGGGACTGCTTTTGAAACTGCCTGACTAGATTG	k__Bacteria; p__Firmicutes; c__Clostridia; o__Clostridiales; f__Lachnospiraceae; g__Coprococcus; s__	p__Firmicutes	g__Coprococcus	NA	NA	0,000976188	0,002855096	NA	NA	NA	NA
951	TACGTAGGGGGCAAGCGTTATCCGGATTTACTGGGTGTAAAGGGAGCGTAGGCGGTCTGGCAAGCCAGAAGTGAAAGCCCGGGGCTTAACCCCGGGACTGCTTTTGGAACTGTTAGACTAGAGTG	k__Bacteria; p__Firmicutes; c__Clostridia; o__Clostridiales; f__Lachnospiraceae	p__Firmicutes	NA	NA	NA	0,002105827	0,004883419	NA	NA	NA	NA
952	TACGTAGGGGGCAAGCGTTATCCGGATTTACTGGGTGTAAAGGGAGTGTAGACGGCAAGGCAAGTCTGAAGTGAAAGCCCGGTGCTTAACGCCGGGACTGCTTTGGAAACTGTTTAGCTGGAGTG	k__Bacteria; p__Firmicutes; c__Clostridia; o__Clostridiales	p__Firmicutes	NA	NA	NA	0,003759656	0,002688705	NA	NA	NA	NA
953	TACGTAGGGGGCAAGCGTTATCCGGATTTACTGGGTGTAAAGGGAGTGTAGGTGGCTGTGCAAGTCAGGAGTGAAAGCCCGGGGCTCAACCCCGGGACTGCTCTTGAAACTGTGCGGCTTGAGTG	k__Bacteria; p__Firmicutes; c__Clostridia; o__Clostridiales	p__Firmicutes	NA	NA	NA	0,001838708	NA	NA	NA	NA	NA
954	TACGTAGGGGGCAAGCGTTATCCGGATTTACTGGGTGTAAAGGGTGCGTAGGTGGCAAGGCAAGTCAGATGTGAAAGCCCGGGGCTCAACCCCGGTACTGCATTTGAAACTGTCTGGCTAGAGTG	k__Bacteria; p__Firmicutes; c__Clostridia; o__Clostridiales; f__Lachnospiraceae; g__Coprococcus; s__	p__Firmicutes	g__Coprococcus	NA	NA	0,001374929	0,003963762	NA	NA	NA	NA
955	TACGTAGGGGGCAAGCGTTGTCCGGAATAATTGGGCGTAAAGGGCGCGTAGGCGGCTCGGTAAGTCTGGAGTGAAAGTCCTGCTTTTAAGGTGGGAATTGCTTTGGATACTGTCGGGCTTGAGTG	k__Bacteria; p__Firmicutes; c__Clostridia; o__Clostridiales; f__; g__; s__	p__Firmicutes	g__	NA	NA	0,079955869	NA	NA	NA	NA	NA
956	TACGTAGGGGGCAAGCGTTGTCCGGAATGACTGGGCGTAAAGGGAGTGTAGGCGGCATAGCAAGTTAGATGTGAAAGCCCGCAGCTTAACTGCGGAACTGCATCTAAAACTGTTAAGCTTGAGTG	k__Bacteria; p__Firmicutes; c__Clostridia; o__Clostridiales; f__; g__; s__	p__Firmicutes	g__	NA	NA	0,006232815	NA	NA	NA	NA	NA
957	TACGTAGGGGGCAAGCGTTGTCCGGAATGATTGGGCGTAAAGGGCGTGTAGGCGGCGATTTAAGTCTGGAGTGAAAGTCCTGCTTTTAAGGTGGGAATTGCTTTGGATACTGGATGGCTAGAGTG	k__Bacteria; p__Firmicutes; c__Clostridia; o__Clostridiales; f__; g__; s__	p__Firmicutes	g__	NA	NA	0,011546164	NA	NA	NA	NA	NA
958	TACGTAGGGGGCAAGCGTTGTCCGGAATTACTGGGTGTAAAGGGAGCGCAGGCGGAGAAGCAAGTCAGTGGTGAAAACGATGGGCTTAACTCATCGACTGCCATTGAAACTGTTTCCCTTGAGTG	k__Bacteria; p__Firmicutes; c__Clostridia; o__Clostridiales; f__Ruminococcaceae; g__Ruminococcus; s__	p__Firmicutes	g__Ruminococcus	NA	NA	0,188112844	0,00282754	NA	NA	NA	NA
959	TACGTAGGGGGCAAGCGTTGTCCGGAATTATTGGGCGTAAAGAGTACGTAGGCGGTCTGGTAAGCGCAAGGTGAAAGGCATAGGCTCAACCAATGTCAGCCTTGCGAACTGTCAGACTTGAGTGC	k__Bacteria; p__Firmicutes; c__Clostridia; o__Clostridiales; f__[Mogibacteriaceae]; g__; s__	p__Firmicutes	g__	NA	NA	0,018229133	NA	NA	NA	NA	NA
960	TACGTAGGGGGCAAGCGTTGTCCGGAATTATTGGGCGTAAAGCGCGCGCAGGCGGTTCTTTAAGTCTGGTGTTTAAACCCGAGGCTCAACTTCGGGTCGCACTGGAAACTGGGGAACTTGAGTGC	k__Bacteria; p__Firmicutes; c__Bacilli; o__Bacillales; f__Paenibacillaceae; g__Paenibacillus; s__lautus	p__Firmicutes	g__Paenibacillus	NA	NA	0,001078194	0,012984865	NA	NA	NA	NA
961	TACGTAGGGGGCAAGCGTTGTCCGGAATTATTGGGCGTAAAGCGCGCGCAGGCGGTTCTTTAAGTCTGGTGTTTAAACCCGAGGCTCAACTTCGGGTCGCACTGGAAACTGGGGGACTTGAGTGC	k__Bacteria; p__Firmicutes; c__Bacilli; o__Bacillales; f__Paenibacillaceae; g__Paenibacillus; s__lautus	p__Firmicutes	g__Paenibacillus	NA	NA	0,015800834	NA	NA	NA	NA	NA
962	TACGTAGGGGGCGAGCGTTATCCGGAATTATTGGGCGTAAAGAGTGCGTAGGTGGCTTTTTAAGCGCGGGGTTTAAGGCAATGGCTTAACCATTGTTCGCCCTGCGAACTGGAGAGCTTGAGTGC	k__Bacteria; p__Firmicutes; c__Clostridia; o__Clostridiales; f__[Mogibacteriaceae]; g__; s__	p__Firmicutes	g__	NA	NA	0,004048829	0,010801515	NA	NA	NA	NA
963	TACGTAGGGGGCGAGCGTTATCCGGATTCATTGGGCGTAAAGCGCGCGTAGGCGGCCGCCTAAGCGGAACCTCTAATCCCGGGGCTCAACCTCGGGCCGGGTTCCGGACTGGGCGGCTCGAGTGC	k__Bacteria; p__Actinobacteria; c__Coriobacteriia; o__Coriobacteriales; f__Coriobacteriaceae; g__Adlercreutzia; s__	p__Actinobacteria	g__Adlercreutzia	NA	NA	0,015509842	NA	NA	NA	NA	NA
964	TACGTAGGGGGCGAGCGTTATCCGGATTTACTGGGTGTAAAGGGAGCGTAGACGGCGTATCAAGTCTGATGTGAAAGGCAGGGGCTTAACCCCTGGACTGCATTGGAAACTGGTATGCTTGAGTG	k__Bacteria; p__Firmicutes; c__Clostridia; o__Clostridiales; f__Lachnospiraceae; g__Blautia; s__	p__Firmicutes	g__Blautia	NA	NA	0,173853702	0,023520954	NA	NA	NA	NA
965	TACGTAGGGGGCGAGCGTTATCCGGATTTATTGGGCGTAAAGCGTGTGTAGGCGGTTTATTAAGTTTAAGATTAAAGCCCGGGGCTTAACTCCGGTAAGTCTTAAAAACTGGTAGACTTGAGTAC	k__Bacteria; p__Tenericutes; c__Mollicutes; o__RF39; f__; g__; s__	p__Tenericutes	g__	NA	NA	0,003191489	NA	NA	NA	NA	NA
966	TACGTAGGGGGCGAGCGTTATCCGGATTTATTGGGCGTAAAGCGTGTGTAGGCGGTTTGTTAAGTTTAAGATTAAAGCCCGGGGCTCAACTCCGGTAAGTCTTAAAAACTGGCAGACTTGAGTAC	k__Bacteria; p__Tenericutes; c__Mollicutes; o__RF39; f__; g__; s__	p__Tenericutes	g__	NA	NA	0,008309011	NA	NA	NA	NA	NA
967	TACGTAGGGGGCGAGCGTTATCCGGATTTATTGGGCGTAAAGCGTTCGTAGGCGGTTTGTTAAGTCTAAGATTTAAGCCCGAGGCTCAACCTCGGTTCGTCTTAGAAACTGGCAAACTTGAGTGT	k__Bacteria; p__Tenericutes; c__Mollicutes; o__RF39; f__; g__; s__	p__Tenericutes	g__	NA	NA	0,009204854	0,001737373	NA	NA	NA	NA
968	TACGTAGGGGGCGAGCGTTATCCGGATTTATTGGGTGTAAAGCGTGTGTAGGCGGTTTTTTAAGTCTAAGGTTTAAGCCCGGAGCTCAACTCCGGTACGCCTTAGAAACTGATTTACTTGAGTGT	k__Bacteria; p__Tenericutes; c__Mollicutes; o__RF39; f__; g__; s__	p__Tenericutes	g__	NA	NA	0,0014695	NA	NA	NA	NA	NA
969	TACGTAGGGGGCGAGCGTTGTCCGGAATCACTGGGCGTAAAGGGCGCGTAGGCGGCAATATAAGTCAGATGTGAAAGGTGAGGGCTCAACCCTTAGACTGCATCTGATACTGTATAGCTTGAGTG	k__Bacteria; p__Firmicutes; c__Clostridia; o__Clostridiales; f__Peptococcaceae; g__; s__	p__Firmicutes	g__	NA	NA	0,005486565	0,001765239	NA	NA	NA	NA
970	TACGTAGGGGGCGAGCGTTGTCCGGAATCACTGGGCGTAAAGGGCGCGTAGGCGGCCTAGTAAGTCAGATGTGAAAAGTGAGGGCTCAACCCTTAGAGTGCATCTGATACTGCTAGGCTTGAGTA	k__Bacteria; p__Firmicutes; c__Clostridia; o__Clostridiales; f__Peptococcaceae; g__; s__	p__Firmicutes	g__	NA	NA	0,00198259	NA	NA	NA	NA	NA
971	TACGTAGGGGGCGAGCGTTGTCCGGAATCACTGGGCGTAAAGGGCGCGTAGGCGGTCAGATAAGTCAGTGGTGAAAACTGGGGGCTCAACCTCCAGCCTGCCACTGATACTGTCAGACTTGAGTA	k__Bacteria; p__Firmicutes; c__Clostridia; o__Clostridiales; f__Peptococcaceae	p__Firmicutes	NA	NA	NA	0,003021179	NA	NA	NA	NA	NA
972	TACGTAGGGGGCGAGCGTTGTCCGGAATCACTGGGCGTAAAGGGCGCGTAGGCGGTTTAATAAGTCAGTGGTGAAAACTTGGGGCTCAACCCCGAGCCTGCCACTGATACTGTTAGACTTGAGTA	k__Bacteria; p__Firmicutes; c__Clostridia; o__Clostridiales; f__Peptococcaceae; g__rc4-4; s__	p__Firmicutes	g__rc4-4	NA	NA	0,006263422	NA	NA	NA	NA	NA
973	TACGTAGGGGGCGAGCGTTGTCCGGAATGATTGGGCGTAAAGGGCGCGTAGGCGGCCTGCTAAGTCTGGAGTGAAAGTCCTGCTTTCAAGGTGGGAATTGCTTTGGATACTGGTGGGCTGGAGTG	k__Bacteria; p__Firmicutes; c__Clostridia; o__Clostridiales; f__; g__; s__	p__Firmicutes	g__	NA	NA	0,01016658	0,001481856	NA	NA	NA	NA
974	TACGTAGGGGGCGAGCGTTGTCCGGAATGATTGGGCGTAAAGGGCGCGTAGGCGGCCTGGTAAGTCTGAAGTGAAAGTCCCGCTTTCAAGGTGGGAATTGCTTTGGATACTGCTGGGCTTGAGTG	k__Bacteria; p__Firmicutes; c__Clostridia; o__Clostridiales; f__; g__; s__	p__Firmicutes	g__	NA	NA	0,007636346	NA	NA	NA	NA	NA
975	TACGTAGGGGGCGAGCGTTGTCCGGAATTACTGGGCGTAAAGGGAGCGTAGGCGGTCGATTAAGTTAGATGTGAAACCCCCGGGCTTAACTTGGGGACTGCATCTAATACTGGTTGACTTAGAGT	k__Bacteria; p__Firmicutes; c__Clostridia; o__Clostridiales; f__Christensenellaceae; g__; s__	p__Firmicutes	g__	NA	NA	0,003827559	0,108854626	NA	NA	NA	NA
976	TACGTAGGGGGCGAGCGTTGTCCGGAATTACTGGGCGTAAAGGGTTCGCAGGCGGCATGACAAGTCCGATGTAAAAGGCGAAAGCTCAACTTTCGTAAGCATCGGAAACTGTCAAGCTTGAGTGA	k__Bacteria; p__Firmicutes; c__Clostridia; o__Clostridiales; f__[Tissierellaceae]; g__Peptoniphilus; s__	p__Firmicutes	g__Peptoniphilus	NA	NA	0,089414254	NA	NA	NA	NA	NA
977	TACGTAGGGGGCGAGCGTTGTCCGGAATTATTGGGCGTAAAGAGTACGTAGGCGGTTTGCTAAGCGCAAGGTGAAAGGCAGTGGCTTAACCATTGTAAGCCTTGCGAACTGGCAGACTTGAGTGC	k__Bacteria; p__Firmicutes; c__Clostridia; o__Clostridiales; f__[Mogibacteriaceae]; g__; s__	p__Firmicutes	g__	NA	NA	0,001424478	NA	NA	NA	NA	NA
978	TACGTAGGGGGCGAGCGTTGTTCGGAATTACTGGGCGTAAAGCGCACGCAGGCGGACCAGTAAGTCTGTCGTCAAAGGCGGAGGCTCAACCTTCGTTCCACGATAGATACTGCGGGTCTAGAGTA	k__Bacteria; p__Synergistetes; c__Synergistia; o__Synergistales; f__Synergistaceae; g__Cloacibacillus; s__	p__Synergistetes	g__Cloacibacillus	NA	NA	0,005147359	0,005740472	NA	NA	NA	NA
979	TACGTAGGGTACTAGCGTTGTCCGGAATTATTGGGCGTAAAGAGCTCGTAGGTGGTTTGTCGCGTCTGCTGTGGAAACGTGCCGCTTAACGGTGCGCGTGCAGTGGGTACGGGCGGACTAGAGTG	k__Bacteria; p__Actinobacteria; c__Actinobacteria; o__Actinomycetales; f__Brevibacteriaceae; g__Brevibacterium; s__paucivorans	p__Actinobacteria	g__Brevibacterium	NA	NA	0,064285763	NA	NA	NA	NA	NA
980	TACGTAGGGTGCAAGCGTTAATCGGAATTACTGGGCGTAAAGCGTGCGCAGGCGGTTCGGAAAGAAAGATGTGAAATCCCAGAGCTTAACTTTGGAACTGCATTTTTAACTACCGAGCTAGAGTG	k__Bacteria; p__Proteobacteria; c__Betaproteobacteria; o__Burkholderiales; f__Alcaligenaceae; g__Achromobacter; s__	p__Proteobacteria	g__Achromobacter	NA	NA	0,010007936	NA	NA	NA	NA	NA
981	TACGTAGGGTGCAAGCGTTAATCGGAATTACTGGGCGTAAAGCGTGCGCAGGCGGTTCTGTAAGACAGATGTGAAATCCCCGGGCTCAACCTGGGAATTGCATTTGTGACTGCAGGACTAGAGTT	k__Bacteria; p__Proteobacteria; c__Betaproteobacteria; o__Burkholderiales; f__Alcaligenaceae; g__Sutterella; s__	p__Proteobacteria	g__Sutterella	NA	NA	0,01844481	NA	NA	NA	NA	NA
982	TACGTAGGGTGCAAGCGTTAATCGGAATTACTGGGCGTAAAGCGTGCGCAGGCGGTTCTGTAAGATAGATGTGAAATCCCCGGGCTCAACCTGGGAATTGCATATATGACTGCAGGACTTGAGTT	k__Bacteria; p__Proteobacteria; c__Betaproteobacteria; o__Burkholderiales; f__Alcaligenaceae; g__Sutterella; s__	p__Proteobacteria	g__Sutterella	NA	NA	0,148253152	0,018615128	NA	NA	NA	NA
983	TACGTAGGGTGCAAGCGTTAATCGGAATTACTGGGCGTAAAGCGTGCGCAGGCGGTTGTGTAAGTCAGATGTGAAATCCCCGGGCTCAACCTGGGAATTGCATTTGAGACTGCACGGCTAGAGTG	k__Bacteria; p__Proteobacteria; c__Betaproteobacteria; o__Burkholderiales; f__Oxalobacteraceae; g__Herbaspirillum; s__	p__Proteobacteria	g__Herbaspirillum	NA	NA	0,00116556	NA	NA	NA	NA	NA
984	TACGTAGGGTGCAAGCGTTAATCGGAATTACTGGGCGTAAAGCGTGCGCAGGCGGTTTTGTAAGACAGTGGTGAAATCCCCGGGCTCAACCTGGGAACTGCCATTGTGACTGCAAGGCTAGAGTG	k__Bacteria; p__Proteobacteria; c__Betaproteobacteria; o__Burkholderiales; f__Comamonadaceae; g__Comamonas; s__	p__Proteobacteria	g__Comamonas	NA	NA	0,003161815	NA	NA	NA	NA	NA
985	TACGTAGGGTGCAAGCGTTGTCCGGATTTATTGGGCGTAAAGAGCTCGTAGGCGGTTTGTCGCGTCTGCTGTGAAAGCCCGAGGCTCAACCTCGGGTCTGCAGTGGGTACGGGCAGGCTAGAGTG	k__Bacteria; p__Actinobacteria; c__Actinobacteria; o__Actinomycetales; f__Microbacteriaceae; g__Pseudoclavibacter; s__bifida	p__Actinobacteria	g__Pseudoclavibacter	NA	NA	0,00958012	0,010726549	NA	NA	NA	NA
986	TACGTAGGGTGCGAGCGTTAATCGGAATTACTGGGCGTAAAGGGTGCGCAGGCGGTTGAGTAAGACAGATGTGAAATCCCCAAGCTTAACTCGGGAATGGCATATGTGACTGCTCGACTAGAGTG	k__Bacteria; p__Proteobacteria; c__Betaproteobacteria; o__Burkholderiales; f__Alcaligenaceae; g__Sutterella; s__	p__Proteobacteria	g__Sutterella	NA	NA	0,012211548	0,005835054	NA	NA	NA	NA
987	TACGTAGGGTGCGAGCGTTGTCCGGAATTACTGGGCGTAAAGAGCTCGTAGGCGGTTTGTCACGTCGTCTGTGAAATCCTAGGGCTTAACCCTGGACGTGCAGGCGATACGGGCTGACTTGAGTA	k__Bacteria; p__Actinobacteria; c__Actinobacteria; o__Actinomycetales; f__Corynebacteriaceae; g__Corynebacterium; s__	p__Actinobacteria	g__Corynebacterium	NA	NA	0,027639496	0,001088967	NA	NA	NA	NA
988	TACGTAGGGTGCGAGCGTTGTCCGGAATTACTGGGCGTAAAGAGCTCGTAGGTGGTTTGTCGCGTCGTGTGTGAAATTCCGGGGCTTAACTTCGGGGTTGCATACGATACGGGCATAACTTGAGT	k__Bacteria; p__Actinobacteria; c__Actinobacteria; o__Actinomycetales; f__Corynebacteriaceae; g__Corynebacterium; s__	p__Actinobacteria	g__Corynebacterium	NA	NA	0,005049496	NA	NA	NA	NA	NA
989	TACGTAGGGTGCGAGCGTTGTCCGGATTTACTGGGCGTAAAGGGCTCGTAGGTGGTGTGTTGCGTCGTCTGTGTAATCCAGGGGCTTAACTTTTGGTTGGCAGGCGATACGGGCATTGCTTGAGT	k__Bacteria; p__Actinobacteria; c__Actinobacteria; o__Actinomycetales; f__Corynebacteriaceae; g__Corynebacterium; s__	p__Actinobacteria	g__Corynebacterium	NA	NA	0,001276849	NA	NA	NA	NA	NA
990	TACGTAGGTCCCGAGCGTTGTCCGGATTTATTGGGCGTAAAGCGAGCGCAGGCGGTTCTTTAAGTCTGAAGTTAAAGGCAGTGGCTTAACCATTGTACGCTTTGGAAACTGGAGGACTTGAGTGC	k__Bacteria; p__Firmicutes; c__Bacilli; o__Lactobacillales; f__Streptococcaceae; g__Streptococcus; s__agalactiae	p__Firmicutes	g__Streptococcus	NA	NA	0,020654128	NA	NA	NA	NA	NA
991	TACGTAGGTGACAAGCGTTGTCCGGATTTACTGGGTGTAAAGGGCGCGTAGGCGGACTGTCAAGTCAGTCGTGAAATACCGGGGCTTAACCCCGGGGCTGCGATTGAAACTGACAGCCTTGAGTA	k__Bacteria; p__Firmicutes; c__Clostridia; o__Clostridiales; f__Clostridiaceae; g__Clostridium; s__	p__Firmicutes	g__Clostridium	NA	NA	0,085582595	0,07456543	NA	NA	NA	NA
992	TACGTAGGTGGCAAGCGTTATCCGGAATCATTGGGCGTAAAGGGTGCGTAGGTGGCACGATAAGTCTGAAGTAAAAGGCAACAGCTCAACTGTTGTATGCTTTGGAAACTGTCGAGCTAGAGTGC	k__Bacteria; p__Firmicutes; c__Erysipelotrichi; o__Erysipelotrichales; f__Erysipelotrichaceae; g__[Eubacterium]; s__dolichum	p__Firmicutes	g__[Eubacterium]	NA	NA	0,076840416	NA	NA	NA	NA	NA
993	TACGTAGGTGGCAAGCGTTATCCGGAATTATTGGGCGTAAAGCGCGCGCAGGTGGTTTCTTAAGTCTGATGTGAAAGCCCACGGCTCAACCGTGGAGGGTCATTGGAAACTGGGAGACTTGAGTG	k__Bacteria; p__Firmicutes; c__Bacilli; o__Bacillales; f__Bacillaceae; g__Bacillus	p__Firmicutes	g__Bacillus	NA	NA	0,00420488	0,010860816	NA	NA	NA	NA
994	TACGTAGGTGGCAAGCGTTATCCGGATTTACTGGGTGTAAAGGGCGTGTAGGCGGGACTGCAAGTCAGATGTGAAAACCATGGGCTCAACCTGTGGCCTGCATTTGAAACTGTAGTTCTTGAGTA	k__Bacteria; p__Firmicutes; c__Clostridia; o__Clostridiales; f__Ruminococcaceae; g__Oscillospira; s__	p__Firmicutes	g__Oscillospira	NA	NA	0,02086815	0,015266463	NA	NA	NA	NA
995	TACGTAGGTGGCAAGCGTTATCCGGATTTACTGGGTGTAAAGGGCGTGTAGGCGGGATTGCAAGTCAGGCGTGAAAACTATGGGCTCAACCCATAGCCTGCGTTTGAAACTGTAGTTCTTGAGTG	k__Bacteria; p__Firmicutes; c__Clostridia; o__Clostridiales; f__Ruminococcaceae; g__Oscillospira; s__	p__Firmicutes	g__Oscillospira	NA	NA	0,006960526	0,032135378	NA	NA	NA	NA
996	TACGTAGGTGGCAAGCGTTATCCGGATTTACTGGGTGTAAAGGGCGTGTAGGCGGGCTGGCAAGTCAGATGTGAAAACCATGGGCTCAACCCATGGCCTGCATTTGAAACTGTTGGTCTTGAGTG	k__Bacteria; p__Firmicutes; c__Clostridia; o__Clostridiales; f__Ruminococcaceae; g__Oscillospira; s__	p__Firmicutes	g__Oscillospira	NA	NA	0,00121157	0,002894415	NA	NA	NA	NA
997	TACGTAGGTGGCAAGCGTTATCCGGATTTATTGGGCGTAAAGAGAGTGCAGGCGGTTTTCTAAGTCTGATGTGAAAGCCTTCGGCTTAACCGGAGAAGTGCATCGGAAACTGGATAACTTGAGTG	k__Bacteria; p__Firmicutes; c__Bacilli; o__Lactobacillales; f__Lactobacillaceae; g__Lactobacillus; s__coleohominis	p__Firmicutes	g__Lactobacillus	NA	NA	0,004306002	NA	NA	NA	NA	NA
998	TACGTAGGTGGCAAGCGTTATCCGGATTTATTGGGCGTAAAGCGAGCGCAGGCGGTCTTTTAAGTCTAATGTGAAAGCCTTCGGCTCAACCGAAGAAGTGCATTGGAAACTGGGAGACTTGAGTG	k__Bacteria; p__Firmicutes; c__Bacilli; o__Lactobacillales; f__Lactobacillaceae; g__Pediococcus	p__Firmicutes	g__Pediococcus	NA	NA	0,006260937	0,00160204	NA	NA	NA	NA
999	TACGTAGGTGGCAAGCGTTGTCCGGAATTACTGGGTGTAAAGGGAGCGTAGGCGGGAAGGCAAGTCAGATGTGAAATCCACAGGCTTAACCTGTGGCGTGCATTTGAAACTGTTTTTCTTGAGTG	k__Bacteria; p__Firmicutes; c__Clostridia; o__Clostridiales; f__Ruminococcaceae; g__; s__	p__Firmicutes	g__	NA	NA	0,020814999	NA	NA	NA	NA	NA
1000	TACGTAGGTGGCAAGCGTTGTCCGGAATTACTGGGTGTAAAGGGAGCGTAGGCGGGGATGCAAGTTGAATGTTTAAACTATCGGCTCAACTGATAGTCGCGTTCAAAACTGCAACTCTTGAGTGA	k__Bacteria; p__Firmicutes; c__Clostridia; o__Clostridiales; f__Ruminococcaceae; g__; s__	p__Firmicutes	g__	NA	NA	0,000853786	NA	NA	NA	NA	NA
1001	TACGTAGGTGGCAAGCGTTGTCCGGAATTATTGGGCGTAAAGAGCGCGTAGGCGGTATGGTAAGTCTGTCTTAGAAGTGCGGGGCTTAACCCCGTGAGGGGACAGAGACTGTCATACTGGAGTCT	k__Bacteria; p__Firmicutes; c__Clostridia; o__Clostridiales; f__Veillonellaceae; g__Dialister; s__	p__Firmicutes	g__Dialister	NA	NA	0,027196137	0,009517164	NA	NA	NA	NA
1002	TACGTAGGTGGCAAGCGTTGTCCGGAATTATTGGGCGTAAAGCGCGCGCAGGCGGCTTACTAAGTCCATCTTAAAAGTGCGGGGCTTAACCCCGTGATGGGATGGAAACTGGAAAGCTGGAGTAT	k__Bacteria; p__Firmicutes; c__Clostridia; o__Clostridiales; f__Veillonellaceae; g__Dialister; s__	p__Firmicutes	g__Dialister	NA	NA	0,002275822	0,026187693	NA	NA	NA	NA
1003	TACGTAGGTGGCAAGCGTTGTCCGGAATTATTGGGCGTAAAGCGCGCGCAGGCGGCTTCCCAAGTCCCTCTTAAAAGTGCGGGGCTTAACCCCGTGATGGGAAGGAAACTGGGAAGCTGGAGTAT	k__Bacteria; p__Firmicutes; c__Clostridia; o__Clostridiales; f__Veillonellaceae; g__Dialister; s__	p__Firmicutes	g__Dialister	NA	NA	0,085988351	NA	NA	NA	NA	NA
1004	TACGTAGGTGGCAAGCGTTGTCCGGAATTATTGGGCGTAAAGCGCTCGCAGGCGGTTCTTTAAGTCTGATGTGAAATCTTGCGGCTCAACCGTAAACGTGCATTGGAAACTGGAGGACTTGAGTG	k__Bacteria; p__Firmicutes; c__Bacilli; o__Bacillales; f__Bacillaceae; g__Oceanobacillus; s__	p__Firmicutes	g__Oceanobacillus	NA	NA	0,001293455	NA	NA	NA	NA	NA
1005	TACGTAGGTGGCAAGCGTTGTCCGGAATTATTGGGCGTAAAGGGCGCGCAGGCGGCTTCTTAAGTCTGTCTTAAAAGTGCGGGGCTTAACCCCGTGATGGGATGGAAACTGGGAAGCTCAGAGTA	k__Bacteria; p__Firmicutes; c__Clostridia; o__Clostridiales; f__Veillonellaceae; g__Megasphaera; s__	p__Firmicutes	g__Megasphaera	NA	NA	0,041347041	NA	NA	NA	NA	NA
1006	TACGTAGGTGGCAAGCGTTGTCCGGAATTATTGGGCGTAAAGGGCTCGCAGGCGGTTTCTTAAGTCTGATGTGAAAGCCCCCGGCTCAACCGGGGAGGGTCATTGGAAACTGGGAAACTTGAGTG	k__Bacteria; p__Firmicutes; c__Bacilli; o__Bacillales; f__Bacillaceae; g__Bacillus; s__	p__Firmicutes	g__Bacillus	NA	NA	0,003235517	0,016641537	NA	NA	NA	NA
1007	TACGTAGGTGGCAAGCGTTGTCCGGATTTACTGGGTGTAAAGGGCGAGTAGGCGGGATATCAAGTCAGGTGTGAAATCCATGGGCTCAACCCATGAACTGCACTTGAAACTGATATTCTTGAGTG	k__Bacteria; p__Firmicutes; c__Clostridia; o__Clostridiales; f__Ruminococcaceae; g__; s__	p__Firmicutes	g__	NA	NA	0,000780847	NA	NA	NA	NA	NA
1008	TACGTAGGTGGCAAGCGTTGTCCGGATTTACTGGGTGTAAAGGGCGCGTAGGCGGGGAGACAAGTCAGATGTGAAATCTATGGGCTTAACCCATAAACTGCATTTGAAACTATTTCTCTTGAGTG	k__Bacteria; p__Firmicutes; c__Clostridia; o__Clostridiales; f__Ruminococcaceae; g__; s__	p__Firmicutes	g__	NA	NA	0,002956819	NA	NA	NA	NA	NA
1009	TACGTAGGTGGCAAGCGTTGTCCGGATTTACTGGGTGTAAAGGGCGTGTAGCCGGAGAGACAAGTCAGATGTGAAATCCGCGGGCTCAACCCGCGAACTGCATTTGAAACTGTTTCCCTTGAGTA	k__Bacteria; p__Firmicutes; c__Clostridia; o__Clostridiales; f__Ruminococcaceae; g__Oscillospira; s__	p__Firmicutes	g__Oscillospira	NA	NA	0,352991566	0,079339596	NA	NA	NA	NA
1010	TACGTAGGTGGCAAGCGTTGTCCGGATTTACTGGGTGTAAAGGGCGTGTAGCCGGGAAGGCAAGTCAGATGTGAAATCCACGGGCTTAACTCGTGAACTGCATTTGAAACTACTTTTCTTGAGTA	k__Bacteria; p__Firmicutes; c__Clostridia; o__Clostridiales; f__Ruminococcaceae; g__Oscillospira; s__	p__Firmicutes	g__Oscillospira	NA	NA	0,050093017	0,012023236	NA	NA	NA	NA
1011	TACGTAGGTGGCAAGCGTTGTCCGGATTTACTGGGTGTAAAGGGCGTGTAGCCGGGCTGATAAGTCAGATGTGAAATCTGGAGGCTCAACCTCCAAACTGCATTTGAAACTGTCGGTCTTGAGTA	k__Bacteria; p__Firmicutes; c__Clostridia; o__Clostridiales; f__Ruminococcaceae; g__Oscillospira; s__	p__Firmicutes	g__Oscillospira	NA	NA	0,002691347	0,002960971	NA	NA	NA	NA
1012	TACGTAGGTGGCAAGCGTTGTCCGGATTTACTGGGTGTAAAGGGCGTGTAGGCGGGAAGACAGGTCAGAAGTGAAATGCCGGGGCTCAACCCCGGAGCTGCTTTTGAAACCGTTTTTCTTGAGTA	k__Bacteria; p__Firmicutes; c__Clostridia; o__Clostridiales; f__Ruminococcaceae; g__; s__	p__Firmicutes	g__	NA	NA	0,003707998	NA	NA	NA	NA	NA
1013	TACGTAGGTGGCAAGCGTTGTCCGGATTTACTGGGTGTAAAGGGCGTGTAGGCGGGGAAGTAAGTCAGATGTGAAATACCGGAGCTTAACTCCGGGGCTGCATTTGAAACTGCATCTCTTGAGTG	k__Bacteria; p__Firmicutes; c__Clostridia; o__Clostridiales; f__Ruminococcaceae; g__; s__	p__Firmicutes	g__	NA	NA	0,00424711	NA	NA	NA	NA	NA
1014	TACGTAGGTGGCAAGCGTTGTCCGGATTTATTGGGCGTAAAGCGAGCGCAGGCGGAATGATAAGTCTGATGTGAAAGCCCACGGCTCAACCGTGGAACTGCATCGGAAACTGTCATTCTTGAGTG	k__Bacteria; p__Firmicutes; c__Bacilli; o__Lactobacillales; f__Lactobacillaceae; g__Lactobacillus; s__delbrueckii	p__Firmicutes	g__Lactobacillus	NA	NA	0,005074399	0,001140787	NA	NA	NA	NA
1015	TACGTAGGTGGCGAGCGTTATCCGGAATGATTGGGCGTAAAGGGTGCGTAGGTGGCACGTTAAGTCTGGAGTAAAAGGGAGCGGCTCAACCGCTGTTGGCTCTGGAAACTGGCGAGCTAGAGTGC	k__Bacteria; p__Firmicutes; c__Erysipelotrichi; o__Erysipelotrichales; f__Erysipelotrichaceae; g__cc_115; s__	p__Firmicutes	g__cc_115	NA	NA	0,003308386	NA	NA	NA	NA	NA
1016	TACGTAGGTGGCGAGCGTTATCCGGAATGATTGGGCGTAAAGGGTGCGTAGGTGGCAGAACAAGTCTGGAGTAAAAGGTATGGGCTCAACCCGTACTGGCTCTGGAAACTGTTCAGCTAGAGAAC	k__Bacteria; p__Firmicutes; c__Erysipelotrichi; o__Erysipelotrichales; f__Erysipelotrichaceae; g__[Eubacterium]; s__biforme	p__Firmicutes	g__[Eubacterium]	NA	NA	0,01971982	NA	NA	NA	NA	NA
1017	TACGTAGGTGGCGAGCGTTATCCGGAATGATTGGGCGTAAAGGGTGCGTAGGTGGCAGATCAAGTCTGGAGTAAAAGGTATGGGCTCAACCCGTACTGGCTCTGGAAACTGATCAGCTAGAGAAC	k__Bacteria; p__Firmicutes; c__Erysipelotrichi; o__Erysipelotrichales; f__Erysipelotrichaceae; g__[Eubacterium]; s__biforme	p__Firmicutes	g__[Eubacterium]	NA	NA	0,047610762	NA	NA	NA	NA	NA
1018	TACGTAGGTGGCGAGCGTTATCCGGAATTATTGGGCGTAAAGGGTGCGCAGGCGGTTTGTTAAGTTTAAGGTGAAAGCGTGGGGCTTAACCCCATATAGCCTTAGAAACTGACAGACTAGAGTAC	k__Bacteria; p__Firmicutes; c__Erysipelotrichi; o__Erysipelotrichales; f__Erysipelotrichaceae; g__Holdemania; s__	p__Firmicutes	g__Holdemania	NA	NA	0,019396316	0,008149432	NA	NA	NA	NA
1019	TACGTAGGTGGCGAGCGTTATCCGGAATTATTGGGCGTAAAGGGTGCGTAGGCGGCCTGTTAAGTAAGTGGTTAAATTGTTGGGCTCAACCCAATCCAGCCACTTAAACTGGCAGGCTAGAGTAT	k__Bacteria; p__Firmicutes; c__Erysipelotrichi; o__Erysipelotrichales; f__Erysipelotrichaceae; g__Bulleidia; s__moorei	p__Firmicutes	g__Bulleidia	NA	NA	0,007176803	NA	NA	NA	NA	NA
1020	TACGTAGGTGGCGAGCGTTATCCGGATTTACTGGGTGTAAAGGGCGCGTAGGCGGGAATGCAAGTCAGATGTGAAATCCAGGGGCTCAACCCTTGAACTGCATTTGAAACTGTATTTCTTGAGTG	k__Bacteria; p__Firmicutes; c__Clostridia; o__Clostridiales; f__Ruminococcaceae	p__Firmicutes	NA	NA	NA	0,000993445	NA	NA	NA	NA	NA
1021	TACGTAGGTGGCGAGCGTTATCCGGATTTATTGGGCGTAAAGCGTGCGCAGACGGTTTGTTAAGTTTGAAATCAAAGCCTGGAGCTTAACTCCAGTTAGTTTCAAAAACTGGCAGGCTAGAGTGT	k__Bacteria; p__Tenericutes; c__Mollicutes; o__RF39; f__; g__; s__	p__Tenericutes	g__	NA	NA	0,002644051	NA	NA	NA	NA	NA
1022	TACGTAGGTGGCGAGCGTTATCCGGATTTATTGGGCGTAAAGGGTGCGCAGACGGTTTATTAAGTCTAAAATCAAATCTTGGGGCTTAACCCCATTCCGTTTTAGAAACTGGTAGACTTGAGTAT	k__Bacteria; p__Tenericutes; c__Mollicutes; o__RF39; f__; g__; s__	p__Tenericutes	g__	NA	NA	0,002785785	0,003977948	NA	NA	NA	NA
1023	TACGTAGGTGGCGAGCGTTATCCGGATTTATTGGGCGTAAAGGGTGCGTAGGCGGTATGTTAAGTATAAAATAAAAGCCCGAAGCTTAACTTCGGTTCGTTTTATAAACTGGCAAACTAGAGTAC	k__Bacteria; p__Tenericutes; c__Mollicutes; o__RF39; f__; g__; s__	p__Tenericutes	g__	NA	NA	0,041293155	0,05628638	NA	NA	NA	NA
1024	TACGTAGGTGGCGAGCGTTGTCCGGAATTACTGGGTGTAAAGGGAGTGCAGGCGGGACTGCAAGTCAGAAGTGAAAATTATGGGCTTAACCCATAACCTGCTTTTGAAACTGTAGTTCTTGAGTG	k__Bacteria; p__Firmicutes; c__Clostridia; o__Clostridiales; f__Ruminococcaceae; g__Ruminococcus; s__	p__Firmicutes	g__Ruminococcus	NA	NA	0,00275202	0,002080154	NA	NA	NA	NA
1025	TACGTAGGTGGCGAGCGTTGTCCGGATTTACTGGGTGTAAAGGGCGTGTAGGCGGGATTACAAGTCAGATGTGAAATACCGGGGCTTAACTCCGGGGCTGCATTTGAAACTGTAGTTCTTGAGTG	k__Bacteria; p__Firmicutes; c__Clostridia; o__Clostridiales; f__Ruminococcaceae; g__; s__	p__Firmicutes	g__	NA	NA	0,002403626	0,001026377	NA	NA	NA	NA
1026	TACGTAGGTTGCAAGCGTTGTCCGGAATTACTGGGTGTAAAGGGCGTGTAGGCGGAGCTGCAAGTCAGATGTGAAATCCCGGGGCTCAACCCCGGAACTGCATTTGAAACTGTAGCCCTTGAGTA	k__Bacteria; p__Firmicutes; c__Clostridia; o__Clostridiales; f__Ruminococcaceae; g__; s__	p__Firmicutes	g__	NA	NA	0,013111275	0,025687519	NA	NA	NA	NA
1027	TACGTATGGAGCAAGCGTTATCCGGATTTACTGGGTGTAAAGGGAGCGTAGACGGCAGGGCAAGTCTGATGTGAAAACCCGGGGCTCAACCCCGGGACTGCATTGGAAACTGTCCGGCTGGAGTG	k__Bacteria; p__Firmicutes; c__Clostridia; o__Clostridiales; f__Lachnospiraceae; g__; s__	p__Firmicutes	g__	NA	NA	0,030837657	NA	NA	NA	NA	NA
1028	TACGTATGGAGCAAGCGTTATCCGGATTTACTGGGTGTAAAGGGAGCGTAGGCGGTCCTGCAAGTCTGATGTGAAAGGCCGGGGCTCAACCCCGGGACTGCATTGGAAACTGTAGGACTAGAGTG	k__Bacteria; p__Firmicutes; c__Clostridia; o__Clostridiales; f__Lachnospiraceae; g__; s__	p__Firmicutes	g__	NA	NA	0,083041606	NA	NA	NA	NA	NA
1029	TACGTATGGAGCAAGCGTTATCCGGATTTACTGGGTGTAAAGGGAGTGTAGGTGGCCAGGCAAGTCAGAAGTGAAAGCCCGGGGCTCAACCCCGGGACTGCTTTTGAAACTGCAGGGCTGGAGTG	k__Bacteria; p__Firmicutes; c__Clostridia; o__Clostridiales; f__Lachnospiraceae; g__Lachnospira; s__	p__Firmicutes	g__Lachnospira	NA	NA	0,000895854	NA	NA	NA	NA	NA
1030	TACGTATGGAGCAAGCGTTATCCGGATTTACTGGGTGTAAAGGGAGTGTAGGTGGTATCACAAGTCAGAAGTGAAAGCCCGGGGCTCAACCCCGGGACTGCTTTTGAAACTGTGGAACTAGAGTG	k__Bacteria; p__Firmicutes; c__Clostridia; o__Clostridiales; f__Lachnospiraceae; g__Lachnospira; s__	p__Firmicutes	g__Lachnospira	NA	NA	0,008582845	NA	NA	NA	NA	NA
1031	TACGTATGGAGCAAGCGTTATCCGGATTTACTGGGTGTAAAGGGTGCGTAGGTGGCAGTGCAAGTCAGATGTGAAAGGTCGGGGCTCAACCCCGGAGCTGCATTTGAAACTGCTCGGCTAGAGTA	k__Bacteria; p__Firmicutes; c__Clostridia; o__Clostridiales; f__Lachnospiraceae; g__Coprococcus; s__	p__Firmicutes	g__Coprococcus	NA	NA	0,001814581	0,003136343	NA	NA	NA	NA
1032	TACGTATGGAGCAAGCGTTATCCGGATTTATTGGGCGTAAAGCGCGCGTAGGCGGCTTGTTAAGCAAGGTCTTAAATCTTGGGGCTCAACCTCAAGCCGGATCTTGAACTGGCAGGCTCGAGTAT	k__Bacteria; p__Actinobacteria; c__Coriobacteriia; o__Coriobacteriales; f__Coriobacteriaceae; g__; s__	p__Actinobacteria	g__	NA	NA	0,001233141	NA	NA	NA	NA	NA
1033	TACGTATGGGGCAAGCGTTATCCGGAATTATTGGGCGTAAAGAGTGCGTAGGTGGTGGCTTAAGCGCAGGGTTTAAGGCAATGGCTTAACTATTGTTCGCCTTGCGAACTGGGTCACTTGAGTAC	k__Bacteria; p__Firmicutes; c__Clostridia; o__Clostridiales; f__[Mogibacteriaceae]; g__; s__	p__Firmicutes	g__	NA	NA	0,048127633	0,004554023	NA	NA	NA	NA
1034	TACGTATGGGGCAAGCGTTATCCGGATTTACTGGGTGTAAAGGGAGCGTAGGCGGTAAGACAAGTCAGAAGTGAAAGGCTGGGGCTCAACCCTGGGACTGCTTTTGAAACTGTCTAACTAGAGTG	k__Bacteria; p__Firmicutes; c__Clostridia; o__Clostridiales; f__Lachnospiraceae; g__Anaerostipes; s__	p__Firmicutes	g__Anaerostipes	NA	NA	0,076936784	0,001969833	NA	NA	NA	NA
1035	TACGTATGGGGCAAGCGTTATCCGGATTTACTGGGTGTAAAGGGAGTGTAGGCGGCAGTACAAGTCAGGAGTGAAAACTTGGGGCTCAACCCCAAGACTGCTTTTGAAACTGTACAGCTAGAGTG	k__Bacteria; p__Firmicutes; c__Clostridia; o__Clostridiales	p__Firmicutes	NA	NA	NA	0,00780088	NA	NA	NA	NA	NA
1036	TACGTATGGTGCAAGCGTTATCCGGATTTACTGGGTGTAAAGGGAGCGCAGGCGGTACGGCAAGTCTGATGTGAAAGCCCGGGGCTCAACCCCGGTACTGCATTGGAAACTGTCGGACTAGAGTG	k__Bacteria; p__Firmicutes; c__Clostridia; o__Clostridiales; f__Lachnospiraceae; g__Roseburia; s__	p__Firmicutes	g__Roseburia	NA	NA	0,020302998	0,203848108	NA	NA	NA	NA
1037	TACGTATGGTGCAAGCGTTATCCGGATTTACTGGGTGTAAAGGGAGCGCAGGCGGTCTGGCAAGTCTGATGTGAAAGCCCGGGGCTCAACCCCGGGACTGCATTGGAAACTGTCAGACTAGAGTG	k__Bacteria; p__Firmicutes; c__Clostridia; o__Clostridiales; f__Lachnospiraceae; g__Roseburia; s__	p__Firmicutes	g__Roseburia	NA	NA	0,112986976	NA	NA	NA	NA	NA
1038	TACGTATGGTGCAAGCGTTATCCGGATTTACTGGGTGTAAAGGGAGCGTAGACGGAGAGGCAAGTCTGATGTGAAAACCCGGGGCTCAACCCCGGGACTGCATTGGAAACTGTTTTTCTAGAGTG	k__Bacteria; p__Firmicutes; c__Clostridia; o__Clostridiales; f__Lachnospiraceae; g__[Ruminococcus]; s__	p__Firmicutes	g__[Ruminococcus]	NA	NA	0,006601472	NA	NA	NA	NA	NA
1039	TACGTATGGTGCAAGCGTTATCCGGATTTACTGGGTGTAAAGGGAGCGTAGACGGATGGGCAAGTCTGATGTGAAAACCCGGGGCTCAACCCCGGGACTGCATTGGAAACTGTTCATCTAGAGTG	k__Bacteria; p__Firmicutes; c__Clostridia; o__Clostridiales; f__Lachnospiraceae; g__[Ruminococcus]; s__torques	p__Firmicutes	g__[Ruminococcus]	NA	NA	0,013973287	NA	NA	NA	NA	NA
1040	TACGTATGGTGCAAGCGTTATCCGGATTTACTGGGTGTAAAGGGAGCGTAGACGGCTGTGTAAGTCTGAAGTGAAAACCCGGGGCTCAACCCCGGGACTGCTTTGGAAACTATGCAGCTAGAGTG	k__Bacteria; p__Firmicutes; c__Clostridia; o__Clostridiales; f__Lachnospiraceae; g__Dorea; s__	p__Firmicutes	g__Dorea	NA	NA	0,002145742	0,001953929	NA	NA	NA	NA
1041	TACGTATGGTGCAAGCGTTATCCGGATTTACTGGGTGTAAAGGGTGCGTAGGTGGCAAGGCAAGTCTGAAGTGAAAATCCGGGGCTCAACCCCGGAACTGCTTTGGAAACTGTTTAGCTGGAGTA	k__Bacteria; p__Firmicutes; c__Clostridia; o__Clostridiales; f__Lachnospiraceae; g__Coprococcus; s__eutactus	p__Firmicutes	g__Coprococcus	NA	NA	0,020470014	NA	NA	NA	NA	NA
1042	TACGTATGTCACAAGCGTTATCCGGATTTATTGGGCGTAAAGCGCGTCTAGGTGGTTATGTAAGTCTGATGTGAAAATGCAGGGCTCAACTCTGTATTGCGTTGGAAACTGCATGACTAGAGTAC	k__Bacteria; p__Fusobacteria; c__Fusobacteriia; o__Fusobacteriales; f__Fusobacteriaceae; g__Fusobacterium; s__	p__Fusobacteria	g__Fusobacterium	NA	NA	0,022464523	NA	NA	NA	NA	NA
1043	TACGTATGTCACGAGCGTTATCCGGATTTATTGGGCGTAAAGCGCGTCTAGGTGGTTATGTAAGTCTGATGTGAAAATGCAGGGCTCAACTCTGTATTGCGTTGGAAACTGTATAACTAGAGTAC	k__Bacteria; p__Fusobacteria; c__Fusobacteriia; o__Fusobacteriales; f__Fusobacteriaceae; g__Fusobacterium; s__	p__Fusobacteria	g__Fusobacterium	NA	NA	0,024818523	NA	NA	NA	NA	NA
1044	TACGTATGTCGCAAGCGTTATCCGGAATTATTGGGCATAAAGGGCATCTAGGCGGCCAGATAAGTCTGGGGTGAAAACTTGCGGCTCAACCGCAAGCCTGCCCTGGAAACTATGTGGCTAGAGTA	k__Bacteria; p__Fusobacteria; c__Fusobacteriia; o__Fusobacteriales; f__Leptotrichiaceae; g__Leptotrichia; s__	p__Fusobacteria	g__Leptotrichia	NA	NA	0,029317408	NA	NA	NA	NA	NA
1045	AACGTAGGGTGCAAGCGTTGTCCGGAATTACTGGGTGTAAAGGGAGCGCAGGCGGACCGGCAAGTTGGAAGTGAAAACTATGGGCTCAACTCATAAATTGCTTTCAAAACTGCTGGCCTTGAGTA	k__Bacteria; p__Firmicutes; c__Clostridia; o__Clostridiales; f__Ruminococcaceae; g__Gemmiger; s__formicilis	p__Firmicutes	g__Gemmiger	NA	NA	NA	0,003137737	NA	NA	NA	NA
1046	AACGTAGGGTGCAAGCGTTGTCCGGAATTACTGGGTGTAAAGGGAGCGCAGGCGGATTGGCAAGTTGGGAGTGAAATCTATGGGCTCAACCCATAAATTGCTTTCAAAACTGTCAGTCTTGAGTG	k__Bacteria; p__Firmicutes; c__Clostridia; o__Clostridiales; f__Ruminococcaceae; g__Subdoligranulum; s__variabile	p__Firmicutes	g__Subdoligranulum	NA	NA	NA	0,027549241	NA	NA	NA	NA
1047	AACGTAGGTCACAAGCGTTGTCCGGAATTACTGGGTGTAAAGGGAGCGCAGGCGGGAAGGCAAGTTGGAAGTGAAATCCATGGGCTCAACCCATGAACTGCTTTCAAAACTGTTTTTCTTGAGTA	k__Bacteria; p__Firmicutes; c__Clostridia; o__Clostridiales; f__Ruminococcaceae; g__Faecalibacterium; s__prausnitzii	p__Firmicutes	g__Faecalibacterium	NA	NA	NA	0,049388287	NA	NA	NA	NA
1048	AACGTAGGTCACAAGCGTTGTCCGGAATTACTGGGTGTAAAGGGAGCGCAGGCGGGCGATCAAGTTGGAAGTGAAATCCATGGGCTCAACCCATGAACTGCTTTCAAAACTGATTGTCTTGAGTA	k__Bacteria; p__Firmicutes; c__Clostridia; o__Clostridiales; f__Ruminococcaceae; g__Faecalibacterium; s__prausnitzii	p__Firmicutes	g__Faecalibacterium	NA	NA	NA	0,016995084	NA	NA	NA	NA
1049	AACGTAGGTGGCAAGCGTTGTCCGGAATTACTGGGTGTAAAGGGAGCGCAGGCGGACTAGCAAGTTGGAAGTGAAATCTATGGGCTCAACCCATAAATTGCTTTCAAAACTGCCGGTCTTGAGTA	k__Bacteria; p__Firmicutes; c__Clostridia; o__Clostridiales; f__Ruminococcaceae; g__Subdoligranulum; s__variabile	p__Firmicutes	g__Subdoligranulum	NA	NA	NA	0,002514559	NA	NA	NA	NA
1050	AACGTAGGTGGCAAGCGTTGTCCGGAATTACTGGGTGTAAAGGGAGCGCAGGCGGGAGAGCAAGTTGGGAGTGAAATCTGTGGGCTCAACCCACAAATTGCTTTCAAAACTGTTTTTCTTGAGTG	k__Bacteria; p__Firmicutes; c__Clostridia; o__Clostridiales; f__Ruminococcaceae; g__; s__	p__Firmicutes	g__	NA	NA	NA	0,059239734	NA	NA	NA	NA
1051	AACGTAGGTGGCAAGCGTTGTCCGGAATTACTGGGTGTAAAGGGAGCGCAGGCGGGTCGGCAAGTTGGAGGTGAAAGCTGTGGGCTCAACTCACAAACTGCCTTCAAAACTGCCGGTCTTGAGTG	k__Bacteria; p__Firmicutes; c__Clostridia; o__Clostridiales; f__Ruminococcaceae; g__; s__	p__Firmicutes	g__	NA	NA	NA	0,083478858	NA	NA	NA	NA
1052	TACAGAGGATGCAAGCGTTATCCGGAATGATTGGGCGTAAAGCGTCTGTAGGTGGCTTTTTAAGTCCGCCGTCAAATCCCAGGGCTCAACCCTGGACAGGCGGTGGAAACTACCAAGCTTGAGTA	k__Bacteria; p__Cyanobacteria; c__Chloroplast; o__Streptophyta; f__; g__; s__	p__Cyanobacteria	g__	NA	NA	NA	0,001691303	NA	NA	NA	NA
1053	TACAGAGGGTGCAAGCGTTAATCGGAATTACTGGGCGTAAAGCGCGCGTAGGTGGTTAGTTAAGTTGGATGTGAAATCCCCGGGCTCAACCTGGGAACTGCATTCAAAACTGACTGACTAGAGTA	k__Bacteria; p__Proteobacteria; c__Gammaproteobacteria; o__Pseudomonadales; f__Pseudomonadaceae; g__Pseudomonas; s__veronii	p__Proteobacteria	g__Pseudomonas	NA	NA	NA	0,003455111	NA	NA	NA	NA
1054	TACAGAGGTCTCAAGCGTTGTTCGGAATCACTGGGCGTAAAGCGTGCGTAGGCTGTTTCGTAAGTCGTGTGTGAAAGGCGCGGGCTCAACCCGCGGACGGCACATGATACTGCGAGACTAGAGTA	k__Bacteria; p__Verrucomicrobia; c__Verrucomicrobiae; o__Verrucomicrobiales; f__Verrucomicrobiaceae; g__Akkermansia; s__muciniphila	p__Verrucomicrobia	g__Akkermansia	NA	NA	NA	0,315604096	NA	NA	NA	NA
1055	TACGAAGGGTGCAAGCGTTAATCGGAATTACTGGGCGTAAAGCGCGCGTAGGTGGTTTGGTAAGATGGATGTGAAATCCCCGGGCTCAACCTGGGAACTGCATCCATAACTGCCTGACTAGAGTA	k__Bacteria; p__Proteobacteria; c__Gammaproteobacteria; o__Pseudomonadales; f__Pseudomonadaceae; g__Pseudomonas	p__Proteobacteria	g__Pseudomonas	NA	NA	NA	0,013336816	NA	NA	NA	NA
1056	TACGGAGGATCCGAGCGTTATCCGGATTTATTGGGTTTAAAGGGAGCGTAGATGGATATTTAAGTCAGTTGTGAAAGTTTGCGGCTCAACCGTAAAATTGCAGTTGATACTGGATATCTTGAGTG	k__Bacteria; p__Bacteroidetes; c__Bacteroidia; o__Bacteroidales; f__Bacteroidaceae; g__Bacteroides; s__	p__Bacteroidetes	g__Bacteroides	NA	NA	NA	0,011348121	NA	NA	NA	NA
1057	TACGGAGGATCCGAGCGTTATCCGGATTTATTGGGTTTAAAGGGAGCGTAGATGGGTTGTTAAGTCAGTTGTGAAAGTTTGCGGCTCAACCGTAAAATTGCAATTGATACTGGCGTCCTTGAGTA	k__Bacteria; p__Bacteroidetes; c__Bacteroidia; o__Bacteroidales; f__Bacteroidaceae; g__Bacteroides; s__	p__Bacteroidetes	g__Bacteroides	NA	NA	NA	0,001041583	NA	NA	NA	NA
1058	TACGGAGGATCCGAGCGTTATCCGGATTTATTGGGTTTAAAGGGAGCGTAGGCGGATGCTTAAGTCAGTTGTGAAAGTTTGCGGCTCAACCGTAAAATTGCAGTTGATACTGGGTGTCTTGAGTG	k__Bacteria; p__Bacteroidetes; c__Bacteroidia; o__Bacteroidales; f__Bacteroidaceae; g__Bacteroides; s__uniformis	p__Bacteroidetes	g__Bacteroides	NA	NA	NA	0,00238514	NA	NA	NA	NA
1059	TACGGAGGATCCGAGCGTTATCCGGATTTATTGGGTTTAAAGGGAGCGTAGGCGGATTGTTAAGTCAGATGTGAAATCCCCGGGCTCAACCTGGGAACTGCATCTGATACTGGCAAGCTTGAGTC	k__Bacteria; p__Proteobacteria; c__Gammaproteobacteria; o__Enterobacteriales; f__Enterobacteriaceae	p__Proteobacteria	NA	NA	NA	NA	0,006637426	NA	NA	NA	NA
1060	TACGGAGGATCCGAGCGTTATCCGGATTTATTGGGTTTAAAGGGAGCGTAGGTGGATTGTTAAGTCAGTTGTGAAAGTTTGCGGCTCAACCGTAAAATTGCAGTTGAAACTGGCAGTCTTGAGTA	k__Bacteria; p__Bacteroidetes; c__Bacteroidia; o__Bacteroidales; f__Bacteroidaceae; g__Bacteroides	p__Bacteroidetes	g__Bacteroides	NA	NA	NA	0,689211671	NA	NA	NA	NA
1061	TACGGAGGATCCGAGCGTTATCCGGATTTATTGGGTTTAAAGGGTGCGTAGGCGGCCTTTTAAGTCAGCGGTGAAAGTCTGTGGCTCAACCATAGAATTGCCGTTGAAACTGGGAGGCTTGAGTA	k__Bacteria; p__Bacteroidetes; c__Bacteroidia; o__Bacteroidales; f__Porphyromonadaceae; g__Parabacteroides; s__distasonis	p__Bacteroidetes	g__Parabacteroides	NA	NA	NA	0,148659839	NA	NA	NA	NA
1062	TACGGAGGATGCAAGCGTTATCCGGAATTATTGGGTTTAAAGGGTCCGCAGGCGGCCCGTTAAGTCAGTAGTGAAAACCCGGGGCTCAACCCCGGACGTGCTACAGATACTGGCGGGCTAGAGAA	k__Bacteria; p__Bacteroidetes	p__Bacteroidetes	NA	NA	NA	NA	0,01217931	NA	NA	NA	NA
1063	TACGGAGGATGCGAGCGTTATCCGGATTTATTGGGTTTAAAGGGAGCGCAGACGGGATGTTAAGTCAGCTGTGAAAGTTTGCGGCTCAACCGTAAAATTGCAGTTGATACTGGCGTTCTTGAGTG	k__Bacteria; p__Bacteroidetes; c__Bacteroidia; o__Bacteroidales; f__Bacteroidaceae; g__Bacteroides; s__	p__Bacteroidetes	g__Bacteroides	NA	NA	NA	0,001689348	NA	NA	NA	NA
1064	TACGGAGGATGCGAGCGTTATCCGGATTTATTGGGTTTAAAGGGAGCGCAGACGGGTTTTTAAGTCAGCTGTGAAAGTTTGGGGCTCAACCTTAAAATTGCAGTTGATACTGGAGACCTTGAGTG	k__Bacteria; p__Bacteroidetes; c__Bacteroidia; o__Bacteroidales; f__Bacteroidaceae; g__Bacteroides; s__coprophilus	p__Bacteroidetes	g__Bacteroides	NA	NA	NA	0,009584397	NA	NA	NA	NA
1065	TACGGAGGATGCGAGCGTTATCCGGATTTATTGGGTTTAAAGGGAGCGTAGATGGGCTTTTAAGTCAGTTGTGAAATTCTGCGGCTCAACCGTAGGACTGCAGTTGAAACTGGGAGCCTTGAGTG	k__Bacteria; p__Bacteroidetes; c__Bacteroidia; o__Bacteroidales; f__Bacteroidaceae; g__Bacteroides; s__	p__Bacteroidetes	g__Bacteroides	NA	NA	NA	0,00082731	NA	NA	NA	NA
1066	TACGGAGGATGCGAGCGTTATCCGGATTTATTGGGTTTAAAGGGTGCGTAGGCGGATTTTTAAGTCAGCGGTAAAATAGTGAGGCTCAACCTCATCCCGCCGTTGAAACTGGAGATCTTGAGTGG	k__Bacteria; p__Bacteroidetes; c__Bacteroidia; o__Bacteroidales; f__S24-7; g__; s__	p__Bacteroidetes	g__	NA	NA	NA	0,001480518	NA	NA	NA	NA
1067	TACGGAGGATGCGAGCGTTATCCGGATTTATTGGGTTTAAAGGGTGCGTAGGCGGCCCTATAAGTCAGCGGTGAAATGTTCCGGCTCAACCGGGAAACTGCCGTTGAAACTGTAGGGCTAGAGTC	k__Bacteria; p__Bacteroidetes; c__Bacteroidia; o__Bacteroidales; f__[Barnesiellaceae]; g__; s__	p__Bacteroidetes	g__	NA	NA	NA	0,005857298	NA	NA	NA	NA
1068	TACGGAGGATGCGAGCGTTATCCGGATTTATTGGGTTTAAAGGGTGCGTAGGTTGTTTTTTAAGTCAGCGGTGAAAGTTTGTGGCTCAACCATAAAATTGCCGTTGAAACTGGAAGACTTGAGTG	k__Bacteria; p__Bacteroidetes; c__Bacteroidia; o__Bacteroidales; f__Porphyromonadaceae; g__Parabacteroides; s__	p__Bacteroidetes	g__Parabacteroides	NA	NA	NA	0,001683696	NA	NA	NA	NA
1069	TACGGAGGGTGCAAGCGTTAATCGGAATTACTGGGCGTAAAGCGCACGTAGGCTGTTGTGTAAGTCAGGGGTGAAATCCCACGGCTCAACCGTGGAACTGCCTTTGATACTGCACGACTTGAATC	k__Bacteria; p__Proteobacteria; c__Deltaproteobacteria; o__Desulfovibrionales; f__Desulfovibrionaceae; g__Desulfovibrio; s__	p__Proteobacteria	g__Desulfovibrio	NA	NA	NA	0,000879325	NA	NA	NA	NA
1070	TACGGAGGGTGCAAGCGTTATCCGGATTTATTGGGTTTAAAGGGTCCGTAGGCGGACTTATAAGTCAGTGGTGAAAGCCTGTCGCTTAACGATAGAACTGCCATTGATACTGTAAGTCTTGAGTA	k__Bacteria; p__Bacteroidetes; c__Flavobacteriia; o__Flavobacteriales; f__[Weeksellaceae]; g__Cloacibacterium; s__	p__Bacteroidetes	g__Cloacibacterium	NA	NA	NA	0,003357489	NA	NA	NA	NA
1071	TACGGAGGGTGCAAGCGTTGTCCGGAATCATTGGGCGTAAAGAGTTCGTAGGCGGCATGTAAAGTCAGGTGTTAAAGGCTGAGGCTCAACCTCAGTATGGCACTTGATACTTGCAAGCTAGAATG	k__Bacteria; p__Cyanobacteria; c__4C0d-2; o__YS2; f__; g__; s__	p__Cyanobacteria	g__	NA	NA	NA	0,001324053	NA	NA	NA	NA
1072	TACGGAGGGTGCGAGCGTTAATCGGAATAACTGGGCGTAAAGGGCACGCAGGCGGACTTTTAAGTGAGGTGTGAAAGCCCCGGGCTTAACCTGGGAATTGCATTTCAGACTGGGAGTCTAGAGTA	k__Bacteria; p__Proteobacteria; c__Gammaproteobacteria; o__Pasteurellales; f__Pasteurellaceae; g__Aggregatibacter; s__	p__Proteobacteria	g__Aggregatibacter	NA	NA	NA	0,021494623	NA	NA	NA	NA
1073	TACGGAGGGTGCGAGCGTTAATCGGAATAACTGGGCGTAAAGGGCACGCAGGCGGTGACTTAAGTGAGGTGTGAAAGCCCCGGGCTTAACCTGGGAATTGCATTTCATACTGGGTCGCTAGAGTA	k__Bacteria; p__Proteobacteria; c__Gammaproteobacteria; o__Pasteurellales; f__Pasteurellaceae; g__Haemophilus; s__parainfluenzae	p__Proteobacteria	g__Haemophilus	NA	NA	NA	0,000874951	NA	NA	NA	NA
1074	TACGGGGGATGCGAGCGTTATCCGGATTTATTGGGTTTAAAGGGCGCGTAGGCGGGACGCCAAGTCAGCGGTAAAAGACTGCAGCTAAACTGTAGCACGCCGTTGAAACTGGCGACCTCGAGACG	k__Bacteria; p__Bacteroidetes; c__Bacteroidia; o__Bacteroidales; f__[Odoribacteraceae]; g__Butyricimonas; s__	p__Bacteroidetes	g__Butyricimonas	NA	NA	NA	0,016661492	NA	NA	NA	NA
1075	TACGGGGGATGCGAGCGTTATCCGGATTTATTGGGTTTAAAGGGCGCGTAGGCGGGACGTCAAGTCAGCGGTAAAAGACTGCAGCTAAACTGTAGCACGCCGTTGAAACTGGCGACCTGGAGACG	k__Bacteria; p__Bacteroidetes; c__Bacteroidia; o__Bacteroidales; f__[Odoribacteraceae]; g__Butyricimonas; s__	p__Bacteroidetes	g__Butyricimonas	NA	NA	NA	0,001618191	NA	NA	NA	NA
1076	TACGTAAGGACCGAGCGTTGTCCGGAATCATTGGGCGTAAAGGGTACGTAGGCGGGTCATTAAGTTAGAAGTCAAAGGCTATAGCTCAACTATAGTAAGCTTCTAAAACTGGAGACCTTGAGTAA	k__Bacteria; p__Firmicutes; c__Clostridia; o__Clostridiales; f__[Tissierellaceae]; g__Anaerococcus; s__	p__Firmicutes	g__Anaerococcus	NA	NA	NA	0,023015754	NA	NA	NA	NA
1077	TACGTAGGGAGCAAGCGTTATCCGGATTTACTGGGTGTAAAGGGCGCGCAGGCGGGCCGGCAAGTTGGGAGTGAAATCCCGGGGCTTAACCCCGGAACTGCTTTCAAAACTGCTGGTCTTGAGTG	k__Bacteria; p__Firmicutes; c__Clostridia; o__Clostridiales; f__Ruminococcaceae; g__; s__	p__Firmicutes	g__	NA	NA	NA	0,010456426	NA	NA	NA	NA
1078	TACGTAGGGAGCAAGCGTTATCCGGATTTACTGGGTGTAAAGGGCGTGTAGGCGGGACTGCAAGTCAGATGTGAAAACTATGGGCTCAACTCATAGCCTGCATTTGAAACTGTAGTTCTTGAGTG	k__Bacteria; p__Firmicutes; c__Clostridia; o__Clostridiales; f__Ruminococcaceae; g__Oscillospira; s__	p__Firmicutes	g__Oscillospira	NA	NA	NA	0,008333531	NA	NA	NA	NA
1079	TACGTAGGGAGCAAGCGTTATCCGGATTTATTGGGTGTAAAGGGTGCGTAGACGGAAAGACAAGTTAGTTGTGAAATACCTCGGCTTAACTGAGGAACTGCAACTAAAACTATCTATCTTGAGTA	k__Bacteria; p__Firmicutes; c__Clostridia; o__Clostridiales; f__; g__; s__	p__Firmicutes	g__	NA	NA	NA	0,000921499	NA	NA	NA	NA
1080	TACGTAGGGAGCAAGCGTTATCCGGATTTATTGGGTGTAAAGGGTGCGTAGACGGGAAATTAAGTTAGTTGTGAAATCCCTCGGCTCAACTGAGGAACTGCAACTAAAACTGATTTTCTTGAGTG	k__Bacteria; p__Firmicutes; c__Clostridia; o__Clostridiales; f__; g__; s__	p__Firmicutes	g__	NA	NA	NA	0,001549233	NA	NA	NA	NA
1081	TACGTAGGGAGCAAGCGTTATCCGGATTTATTGGGTGTAAAGGGTGCGTAGACGGGAAATTAAGTTAGTTGTGAAATCCCTCGGCTCAACTGAGGAACTGCAACTAAAACTGGTTTTCTTGAGTG	k__Bacteria; p__Firmicutes; c__Clostridia; o__Clostridiales; f__; g__; s__	p__Firmicutes	g__	NA	NA	NA	0,001704366	NA	NA	NA	NA
1082	TACGTAGGGAGCAAGCGTTATCCGGATTTATTGGGTGTAAAGGGTGCGTAGACGGGAAGGTAAGTTAGTTGTGAAATCCCTCGGCTCAACTGAGGAACTGCGACTAAAACTGCTTTTCTTGAGTA	k__Bacteria; p__Firmicutes; c__Clostridia; o__Clostridiales; f__; g__; s__	p__Firmicutes	g__	NA	NA	NA	0,002186044	NA	NA	NA	NA
1083	TACGTAGGGAGCAAGCGTTATCCGGATTTATTGGGTGTAAAGGGTGCGTAGACGGGAGAACAAGTTAGTTGTGAAAGCCCTCGGCTTAACTGAGGAACTGCAACTAAAACTATTTTTCTTGAGTG	k__Bacteria; p__Firmicutes; c__Clostridia; o__Clostridiales; f__; g__; s__	p__Firmicutes	g__	NA	NA	NA	0,001102061	NA	NA	NA	NA
1084	TACGTAGGGAGCAAGCGTTATCCGGATTTATTGGGTGTAAAGGGTGCGTAGACGGGAGATTAAGTTAGTTGTGAAAGCCCTTGGCTTAACTGAGGAATTGCAACTAAAACTGGTTTTCTTGAGTG	k__Bacteria; p__Firmicutes; c__Clostridia; o__Clostridiales; f__; g__; s__	p__Firmicutes	g__	NA	NA	NA	0,007007404	NA	NA	NA	NA
1085	TACGTAGGGAGCAAGCGTTGTCCGGAATTACTGGGCGTAAAGGGCGCGTAGGTGGACATTTAAGTCAGATGTGAAAACTCTGGGCTCAACTTGGAGATTGCATTTGAAACTGGACGTCTTGAGGG	k__Bacteria; p__Firmicutes; c__Clostridia; o__Clostridiales; f__Dehalobacteriaceae; g__Dehalobacterium; s__	p__Firmicutes	g__Dehalobacterium	NA	NA	NA	0,005018186	NA	NA	NA	NA
1086	TACGTAGGGAGCAAGCGTTGTCCGGAATTACTGGGCGTAAAGGGTGCGTAGGCGGTTGCTTAAGTCAGATGTGAAATACTCGGGCTCAACTCGGGGGCTGCATCTGATACTGGGTAACTAGAGTG	k__Bacteria; p__Firmicutes; c__Clostridia; o__Clostridiales; f__Christensenellaceae; g__; s__	p__Firmicutes	g__	NA	NA	NA	0,00162736	NA	NA	NA	NA
1087	TACGTAGGGAGCAAGCGTTGTCCGGATTTACTGGGTGTAAAGGGTGCGTAGGCGGAAGAGCAAGTCAGTAGTGAAATCTGGGGGCTTAACCCCCAAACTGCTATTGAAACTGTTCTTCTTGAGTG	k__Bacteria; p__Firmicutes; c__Clostridia; o__Clostridiales; f__Ruminococcaceae; g__Ruminococcus; s__	p__Firmicutes	g__Ruminococcus	NA	NA	NA	0,000851419	NA	NA	NA	NA
1088	TACGTAGGGAGCAAGCGTTGTCCGGATTTACTGGGTGTAAAGGGTGCGTAGGCGGAAGAGCAAGTCAGTAGTGAAATCTGGGGGCTTAACCCCCAAACTGCTATTGAAACTGTTTTTCTTGAGTG	k__Bacteria; p__Firmicutes; c__Clostridia; o__Clostridiales; f__Ruminococcaceae; g__Ruminococcus; s__	p__Firmicutes	g__Ruminococcus	NA	NA	NA	0,026261912	NA	NA	NA	NA
1089	TACGTAGGGAGCGAGCGTTATCCGGAATCATTGGGCGTAAAGAGCGCGTAGGCGGCCTCTCAAGCGGGATCTCTAATCCGAGGGCTCAACCCCCGGCCGGATCCCGAACTGGGAGGCTCGAGTTC	k__Bacteria; p__Actinobacteria; c__Coriobacteriia; o__Coriobacteriales; f__Coriobacteriaceae; g__Eggerthella; s__lenta	p__Actinobacteria	g__Eggerthella	NA	NA	NA	0,003898379	NA	NA	NA	NA
1090	TACGTAGGGAGCGAGCGTTATCCGGATTTACTGGGTGTAAAGGGCGTGTAGGCGGGGAAGCAAGTCAGATGTGAAAACCAGTGGCTCAACCACTGGCCTGCATTTGAAACTGTTTTTCTTGAGTG	k__Bacteria; p__Firmicutes; c__Clostridia; o__Clostridiales; f__Ruminococcaceae; g__Oscillospira; s__	p__Firmicutes	g__Oscillospira	NA	NA	NA	0,001090118	NA	NA	NA	NA
1091	TACGTAGGGAGCGAGCGTTATCCGGATTTATTGGGTGTAAAGGGTGCGTAGACGGGAAATTAAGTTAGTTGTGAAATCCCTCGGCTTAACTGAGGAACTGCAACTAAAACTGGTTTTCTTGAGTG	k__Bacteria; p__Firmicutes; c__Clostridia; o__Clostridiales; f__; g__; s__	p__Firmicutes	g__	NA	NA	NA	0,001921438	NA	NA	NA	NA
1092	TACGTAGGGAGCGAGCGTTATCCGGATTTATTGGGTGTAAAGGGTGCGTAGGCGGTTTCTTAAGTCTGTAGTCTAAGCCCGGAGCTTAACTCCGGTTCGCTACAGAAACTGAGTTACTTGAGTAT	k__Bacteria; p__Tenericutes; c__Mollicutes; o__RF39; f__; g__; s__	p__Tenericutes	g__	NA	NA	NA	0,001979608	NA	NA	NA	NA
1093	TACGTAGGGAGCGAGCGTTGTCCGGAATTACTGGGTGTAAAGGGAGCGTAGGCGGGAAAGCAAGTTGGAAGTGAAATGCATGGGCTTAACCCATGAGCTGCTTTCAAAACTGTTTTTCTTGAGTG	k__Bacteria; p__Firmicutes; c__Clostridia; o__Clostridiales; f__Ruminococcaceae; g__; s__	p__Firmicutes	g__	NA	NA	NA	0,012251162	NA	NA	NA	NA
1094	TACGTAGGGAGCGAGCGTTGTCCGGAATTACTGGGTGTAAAGGGAGCGTAGGCGGGAAGGCAAGTTGGATGTGAAAACTGTGGGCTCAACCGACAGACTGCATTCAAAACTGTTTTTCTTGAGTG	k__Bacteria; p__Firmicutes; c__Clostridia; o__Clostridiales; f__Ruminococcaceae; g__; s__	p__Firmicutes	g__	NA	NA	NA	0,004548493	NA	NA	NA	NA
1095	TACGTAGGGAGCGAGCGTTGTCCGGAATTACTGGGTGTAAAGGGAGCGTAGGCGGGACAGCAAGTTGAATGTGAAATCTATGGGCTCAACCCATAAACTGCGTTCAAAACTGTTGTTCTTGAGTG	k__Bacteria; p__Firmicutes; c__Clostridia; o__Clostridiales; f__Ruminococcaceae; g__Clostridium; s__methylpentosum	p__Firmicutes	g__Clostridium	NA	NA	NA	0,006370776	NA	NA	NA	NA
1096	TACGTAGGGAGCGAGCGTTGTCCGGAATTACTGGGTGTAAAGGGAGCGTAGGCGGGATTGCAAGTCAGATGTGAAAACTATGGGCTTAACCCATAGACTGCATTTGAAACTGTAGTTCTTGAGTG	k__Bacteria; p__Firmicutes; c__Clostridia; o__Clostridiales; f__Ruminococcaceae; g__Ruminococcus; s__flavefaciens	p__Firmicutes	g__Ruminococcus	NA	NA	NA	0,003349595	NA	NA	NA	NA
1097	TACGTAGGGAGCGAGCGTTGTCCGGAATTACTGGGTGTAAAGGGAGTGTAGGCGGGACGGCAAGTCAGATGTGAAATTTAGGGGCTCAACCCCTGACCTGCATTTGAAACTGCTGTTCTTGAGTG	k__Bacteria; p__Firmicutes; c__Clostridia; o__Clostridiales; f__Ruminococcaceae; g__Ruminococcus; s__albus	p__Firmicutes	g__Ruminococcus	NA	NA	NA	0,001575022	NA	NA	NA	NA
1098	TACGTAGGGAGCGAGCGTTGTCCGGAATTACTGGGTGTAAAGGGAGTGTAGGCGGGACTGCAAGTCAGATGTGAAAACTATGGGCTTAACCCATAGACTGCATTTGAAACTGCGGTTCTTGAGTG	k__Bacteria; p__Firmicutes; c__Clostridia; o__Clostridiales; f__Ruminococcaceae; g__Ruminococcus; s__flavefaciens	p__Firmicutes	g__Ruminococcus	NA	NA	NA	0,004583899	NA	NA	NA	NA
1099	TACGTAGGGAGCGAGCGTTGTCCGGATTTACTGGGTGTAAAGGGTGCGTAGGCGGCTAGACAAGTCAGGTGTGAAATACCGCAGCTCAACTGCGGGGCTGCACTTGAAACTGTAGAGCTTGAGTG	k__Bacteria; p__Firmicutes; c__Clostridia; o__Clostridiales; f__Ruminococcaceae; g__Ruminococcus; s__	p__Firmicutes	g__Ruminococcus	NA	NA	NA	0,000851055	NA	NA	NA	NA
1100	TACGTAGGGAGCGAGCGTTGTCCGGATTTACTGGGTGTAAAGGGTGCGTAGGCGGGATGGCAAGTCAGATGTGAAATACCGGGGCTTAACCCCGGGGCTGCATTTGAAACTGTCGTTCTTGAGTG	k__Bacteria; p__Firmicutes; c__Clostridia; o__Clostridiales; f__Ruminococcaceae; g__Ruminococcus; s__	p__Firmicutes	g__Ruminococcus	NA	NA	NA	0,009371365	NA	NA	NA	NA
1101	TACGTAGGGCGCGAGCGTTGTCCGGAATTATTGGGCGTAAAGGGCTCGTAGGCGGTTTGTCGCGTCTAGCGTTTAAGGCTCGGGCTTAACCCGGGTTTGCGTTGGGTACGGGCAGGCTTGAGTGC	k__Bacteria; p__Actinobacteria; c__Actinobacteria; o__Actinomycetales; f__Actinomycetaceae; g__Actinomyces; s__	p__Actinobacteria	g__Actinomyces	NA	NA	NA	0,002106685	NA	NA	NA	NA
1102	TACGTAGGGGGCAAGCGTTATCCGGAATTACTGGGTGTAAAGGGAGCGTAGGCGGCATGGTAAGCCAGATGTGAAAGCCTTGGGCTTAACCCGAGGATTGCATTTGGAACTATCAAGCTAGAGTA	k__Bacteria; p__Firmicutes; c__Clostridia; o__Clostridiales; f__; g__; s__	p__Firmicutes	g__	NA	NA	NA	0,083249024	NA	NA	NA	NA
1103	TACGTAGGGGGCAAGCGTTATCCGGAATTACTGGGTGTAAAGGGTGAGTAGGCGGCACGGCAAGTAAGATGTGAAAGCCCGAGGCTTAACCTCGGGATTGCATTTTAAACTGCTGAGCTAGAGTA	k__Bacteria; p__Firmicutes; c__Clostridia; o__Clostridiales	p__Firmicutes	NA	NA	NA	NA	0,005333281	NA	NA	NA	NA
1104	TACGTAGGGGGCAAGCGTTATCCGGAATTATTGGGCGTAAAGAGTGCGTAGGTGGTTACCTAAGCAGAGGGTGAAAGGCACTGGCTTAACCAATGTCAGCCCCCTGAACTGGGTACCTTGAGTGC	k__Bacteria; p__Firmicutes; c__Clostridia; o__Clostridiales	p__Firmicutes	NA	NA	NA	NA	0,002146793	NA	NA	NA	NA
1105	TACGTAGGGGGCAAGCGTTATCCGGATTTACTGGGTGTAAAGGGAGCGCAGACGGCGATGCAAGTCTGGAGTGAAAGCCCGGGGCTCAACCCCGGGACTGCTTTGGAAACTGTATGGCTAGAGTG	k__Bacteria; p__Firmicutes; c__Clostridia; o__Clostridiales; f__Lachnospiraceae; g__Clostridium	p__Firmicutes	g__Clostridium	NA	NA	NA	0,009617669	NA	NA	NA	NA
1106	TACGTAGGGGGCAAGCGTTATCCGGATTTACTGGGTGTAAAGGGAGCGCAGGCGGTACGGCAAGTCAGATGTGAAAACCCGGGGCTCAACCCCGGGACTGCATTTGAAACTGTCGGACTAGAGTG	k__Bacteria; p__Firmicutes; c__Clostridia; o__Clostridiales; f__Lachnospiraceae	p__Firmicutes	NA	NA	NA	NA	0,02456731	NA	NA	NA	NA
1107	TACGTAGGGGGCAAGCGTTATCCGGATTTACTGGGTGTAAAGGGAGCGCAGGCGGTGCGGCAAGTCAGATGTGAAAACCCGGGGCTCAACCCCGGGACTGCATTTGAAACTGTCGGACTAGAGTG	k__Bacteria; p__Firmicutes; c__Clostridia; o__Clostridiales; f__Lachnospiraceae	p__Firmicutes	NA	NA	NA	NA	0,02719167	NA	NA	NA	NA
1108	TACGTAGGGGGCAAGCGTTATCCGGATTTACTGGGTGTAAAGGGAGCGCAGGCGGTGCGGCAAGTCTGATGTGAAAGCCCGGGGCTCAACCCCGGTACTGCATTGGAAACTGTCGTACTAGAGTG	k__Bacteria; p__Firmicutes; c__Clostridia; o__Clostridiales; f__Lachnospiraceae; g__Roseburia; s__faecis	p__Firmicutes	g__Roseburia	NA	NA	NA	0,001554937	NA	NA	NA	NA
1109	TACGTAGGGGGCAAGCGTTATCCGGATTTACTGGGTGTAAAGGGAGCGTAGACGGAAGAGCAAGTCTGATGTGAAAGGCTGGGGCTTAACCCCAGGACTGCATTGGAAACTGTTTTTCTAGAGTG	k__Bacteria; p__Firmicutes; c__Clostridia; o__Clostridiales; f__Lachnospiraceae; g__Blautia; s__producta	p__Firmicutes	g__Blautia	NA	NA	NA	0,005153173	NA	NA	NA	NA
1110	TACGTAGGGGGCAAGCGTTATCCGGATTTACTGGGTGTAAAGGGAGCGTAGACGGAGCAGCAAGTCTGATGTGAAAGGCAGGGGCTCAACCCCTGGACTGCATTGGAAACTGTTGATCTTGAGTA	k__Bacteria; p__Firmicutes; c__Clostridia; o__Clostridiales; f__Lachnospiraceae; g__Blautia; s__	p__Firmicutes	g__Blautia	NA	NA	NA	0,016489878	NA	NA	NA	NA
1111	TACGTAGGGGGCAAGCGTTATCCGGATTTACTGGGTGTAAAGGGAGCGTAGACGGATGGACAAGTCTGATGTGAAAGGCTGGGGCTCAACCCCGGGACTGCATTGGAAACTGCCCATCTTGAGTG	k__Bacteria; p__Firmicutes; c__Clostridia; o__Clostridiales; f__Lachnospiraceae; g__Blautia; s__	p__Firmicutes	g__Blautia	NA	NA	NA	0,00089731	NA	NA	NA	NA
1112	TACGTAGGGGGCAAGCGTTATCCGGATTTACTGGGTGTAAAGGGAGCGTAGACGGCAAGGCAAGTCTGAAGTGAAAGCCCGGTGCTTAACGCCGGGACTGCTTTGGAAACTGTTTGGCTGGAGTG	k__Bacteria; p__Firmicutes; c__Clostridia; o__Clostridiales	p__Firmicutes	NA	NA	NA	NA	0,024917234	NA	NA	NA	NA
1113	TACGTAGGGGGCAAGCGTTATCCGGATTTACTGGGTGTAAAGGGAGCGTAGACGGCACAGCAAGTCTGATGTGAAAGCCCGGGGCCCAACCCCGGAACTGCATTGGAAACTGTTGGGCTTGAGTG	k__Bacteria; p__Firmicutes; c__Clostridia; o__Clostridiales; f__Lachnospiraceae; g__; s__	p__Firmicutes	g__	NA	NA	NA	0,002228943	NA	NA	NA	NA
1114	TACGTAGGGGGCAAGCGTTATCCGGATTTACTGGGTGTAAAGGGAGCGTAGACGGCAGAGCAAGTCTGATGTGAAAGCCCGGGGCCCAACCCCGGAACTGCATTGGAAACTGTTCAGCTCGAGTG	k__Bacteria; p__Firmicutes; c__Clostridia; o__Clostridiales; f__Lachnospiraceae; g__; s__	p__Firmicutes	g__	NA	NA	NA	0,002113253	NA	NA	NA	NA
1115	TACGTAGGGGGCAAGCGTTATCCGGATTTACTGGGTGTAAAGGGAGCGTAGACGGCATGGCAAGTCTGAAGTGAAAACCCAGGGCTCAACCCTGGGACTGCTTTGGAAACTGTCAAGCTAGAGTG	k__Bacteria; p__Firmicutes; c__Clostridia; o__Clostridiales; f__Lachnospiraceae; g__Clostridium; s__lavalense	p__Firmicutes	g__Clostridium	NA	NA	NA	0,036321985	NA	NA	NA	NA
1116	TACGTAGGGGGCAAGCGTTATCCGGATTTACTGGGTGTAAAGGGAGCGTAGACGGCGAAGCAAGTCTGAAGTGAAAGCCCGGGGCTCAACCGCGGGACTGCTTTGGAAACTGTTTTGCTGGAGTG	k__Bacteria; p__Firmicutes; c__Clostridia; o__Clostridiales; f__Lachnospiraceae	p__Firmicutes	NA	NA	NA	NA	0,001052937	NA	NA	NA	NA
1117	TACGTAGGGGGCAAGCGTTATCCGGATTTACTGGGTGTAAAGGGAGCGTAGACGGCGAGGCAAGTCTGATGTGAAAACCCGGGGCTCAACCCCGTGACTGCATTGGAAACTGTTTTGCTTGAGTG	k__Bacteria; p__Firmicutes; c__Clostridia; o__Clostridiales; f__Lachnospiraceae; g__; s__	p__Firmicutes	g__	NA	NA	NA	0,009529054	NA	NA	NA	NA
1118	TACGTAGGGGGCAAGCGTTATCCGGATTTACTGGGTGTAAAGGGAGCGTAGACGGCGATGCAAGTCTGAAGTGAAAGCCCGGGGCTCAACCCCGGGACTGCTTTGGAAACTGTGTGGCTGGAGTG	k__Bacteria; p__Firmicutes; c__Clostridia; o__Clostridiales; f__Lachnospiraceae	p__Firmicutes	NA	NA	NA	NA	0,001412035	NA	NA	NA	NA
1119	TACGTAGGGGGCAAGCGTTATCCGGATTTACTGGGTGTAAAGGGAGCGTAGACGGCGCAGCAAGTCTGATGTGAAAGGCAGGGGCTTAACCCCTGGACTGCATTGGAAACTGCTGTACTTGAGTG	k__Bacteria; p__Firmicutes; c__Clostridia; o__Clostridiales; f__Lachnospiraceae; g__Blautia; s__	p__Firmicutes	g__Blautia	NA	NA	NA	0,010472338	NA	NA	NA	NA
1120	TACGTAGGGGGCAAGCGTTATCCGGATTTACTGGGTGTAAAGGGAGCGTAGACGGCTGTGCAAGTCTGGAGTGAAAGCCCGGGGCTCAACCCCGGGACTGCTTTGGAAACTGTACGGCTGGAGTG	k__Bacteria; p__Firmicutes; c__Clostridia; o__Clostridiales; f__Lachnospiraceae	p__Firmicutes	NA	NA	NA	NA	0,003998091	NA	NA	NA	NA
1121	TACGTAGGGGGCAAGCGTTATCCGGATTTACTGGGTGTAAAGGGAGCGTAGACGGCTTTGCAAGTCTGATGTGAAAGGCGGGGGCTCAACCCCTGGACTGCATTGGAAACTGTGAGGCTTGAGTG	k__Bacteria; p__Firmicutes; c__Clostridia; o__Clostridiales; f__Lachnospiraceae; g__Blautia	p__Firmicutes	g__Blautia	NA	NA	NA	0,047864054	NA	NA	NA	NA
1122	TACGTAGGGGGCAAGCGTTATCCGGATTTACTGGGTGTAAAGGGAGCGTAGGCGGCATGGCAAGCCAGATGTGAAAGGCCGGGGCTCAACCCCGGGACTGCATTTGGAACTGTCAGGCTTGAGTG	k__Bacteria; p__Firmicutes; c__Clostridia; o__Clostridiales; f__Lachnospiraceae; g__[Ruminococcus]; s__gnavus	p__Firmicutes	g__[Ruminococcus]	NA	NA	NA	0,004109146	NA	NA	NA	NA
1123	TACGTAGGGGGCAAGCGTTATCCGGATTTACTGGGTGTAAAGGGAGCGTAGGCGGCCATGCAAGTCAGAAGTGAAAGCCCGGGGCTCAACCCCGGGACTGCTTTTGAAACTGTAAGGCTAGATTG	k__Bacteria; p__Firmicutes; c__Clostridia; o__Clostridiales; f__Lachnospiraceae; g__Coprococcus; s__	p__Firmicutes	g__Coprococcus	NA	NA	NA	0,201179351	NA	NA	NA	NA
1124	TACGTAGGGGGCAAGCGTTATCCGGATTTACTGGGTGTAAAGGGAGCGTAGGTGGTAGTGCAAGTCAGAAGTGAAAACCCAAGGCTTAACCATGGGATTGCTTTTGAAACTGCATAACTAGAGTG	k__Bacteria; p__Firmicutes; c__Clostridia; o__Clostridiales; f__Lachnospiraceae; g__Coprococcus; s__	p__Firmicutes	g__Coprococcus	NA	NA	NA	0,000932162	NA	NA	NA	NA
1125	TACGTAGGGGGCAAGCGTTATCCGGATTTACTGGGTGTAAAGGGTGCGTAGGTGGCAAGGCAAGTCAGATGTGAAAGCCCGGGGCTCAACCCCGGTACTGCATTTGAAACTGTCTAGCTAGAGTG	k__Bacteria; p__Firmicutes; c__Clostridia; o__Clostridiales; f__Lachnospiraceae; g__Coprococcus; s__	p__Firmicutes	g__Coprococcus	NA	NA	NA	0,131250133	NA	NA	NA	NA
1126	TACGTAGGGGGCAAGCGTTGTCCGGAATGACTGGGCGTAAAGGGAGTGTAGGCGGCTTGGCAAGTTAGATGTGAAAGCCCGCAGCTCAACTGCGGAACTGCATCTAAAACTGTCAGGCTTGAGTG	k__Bacteria; p__Firmicutes; c__Clostridia; o__Clostridiales; f__; g__; s__	p__Firmicutes	g__	NA	NA	NA	0,002857005	NA	NA	NA	NA
1127	TACGTAGGGGGCGAGCGTTATCCGGAATTACTGGGTGTAAAGGGTGCGTAGGCGGCAACGTAAGTCTGTTGTGAAAGGTGATGGCTTAACCAGCGAAGTGCAATGGAAACTGCGGAGCTAGAGTG	k__Bacteria; p__Firmicutes; c__Clostridia; o__Clostridiales	p__Firmicutes	NA	NA	NA	NA	0,001900392	NA	NA	NA	NA
1128	TACGTAGGGGGCGAGCGTTATCCGGATTTATTGGGCGTAAAGCGTGTGTAGGCGGTTTGTTAAGTCTAAGATCAAAGCCCGAGGCTCAACCTCGGTTCGTCTTAGAAACTGGCAGACTTGAGTGC	k__Bacteria; p__Tenericutes; c__Mollicutes; o__RF39; f__; g__; s__	p__Tenericutes	g__	NA	NA	NA	0,034279746	NA	NA	NA	NA
1129	TACGTAGGGGGCGAGCGTTGTCCGGAATCACTGGGCGTAAAGGGCGCGTAGGCGGTATAATAAGTCAGTGGTGAAAACCTGGGGCTCAACCCCGGGCCTGCCACTGATACTGTTAAACTTGAGTA	k__Bacteria; p__Firmicutes; c__Clostridia; o__Clostridiales; f__Peptococcaceae; g__rc4-4; s__	p__Firmicutes	g__rc4-4	NA	NA	NA	0,031803878	NA	NA	NA	NA
1130	TACGTAGGGGGCGAGCGTTGTCCGGAATGACTGGGCGTAAAGGGCGTGTAGGCGGCTTTTTAAGTCTGGAGTGAAAGCCCCTTTTTCAAGGAGGGGAGTGCTTTGGAGACTGGAGAGCTTGAGTG	k__Bacteria; p__Firmicutes; c__Clostridia; o__Clostridiales; f__; g__; s__	p__Firmicutes	g__	NA	NA	NA	0,001345197	NA	NA	NA	NA
1131	TACGTAGGGGGCGAGCGTTGTCCGGAATTACTGGGCGTAAAGGGTGCGTAGGCGGCAATTTAAGTTGGATGTGAAATACCCGGGCTTAACCTGGGGGGTGCATTCAAAACTGGATAGCTAGAGTA	k__Bacteria; p__Firmicutes; c__Clostridia; o__Clostridiales; f__Christensenellaceae; g__; s__	p__Firmicutes	g__	NA	NA	NA	0,11784009	NA	NA	NA	NA
1132	TACGTAGGGGGCGAGCGTTGTCCGGAATTACTGGGCGTAAAGGGTGCGTAGGCGGTTGCTTAAGTTGGATGTGAAATACCCGGGCTTAACTTGGGGGGTGCATTCAAAACTGGGCGACTAGAGTT	k__Bacteria; p__Firmicutes; c__Clostridia; o__Clostridiales; f__Christensenellaceae; g__; s__	p__Firmicutes	g__	NA	NA	NA	0,10496625	NA	NA	NA	NA
1133	TACGTAGGGGGCGAGCGTTGTCCGGAATTACTGGGCGTAAAGGGTTCGCAGGCGGCATGGCAAGTCTGATGTAAAAGGCGAAAGCTCAACTTTCGTAAGCATCGGAAACTGTCAAGCTTGAGTGA	k__Bacteria; p__Firmicutes; c__Clostridia; o__Clostridiales; f__[Tissierellaceae]; g__Peptoniphilus; s__	p__Firmicutes	g__Peptoniphilus	NA	NA	NA	0,001042837	NA	NA	NA	NA
1134	TACGTAGGGTCCGAGCGTTATCCGGATTTACTGGGTGTAAAGGGCGAGTAGACGGAACTGCAAGTCAGATGTGAAATGCTAGAGCTCAACTTTAGAACTGCATCTGAAACTGTGGAACTAGAGTG	k__Bacteria; p__Firmicutes; c__Clostridia; o__Clostridiales	p__Firmicutes	NA	NA	NA	NA	0,00487979	NA	NA	NA	NA
1135	TACGTAGGGTGCAAGCGTTAATCGGAATTACTGGGCGTAAAGCGTGCGCAGGCGGTTATATAAGACAGATGTGAAATCCCCGGGCTCAACCTGGGAACTGCATTTGTGACTGTATAGCTAGAGTA	k__Bacteria; p__Proteobacteria; c__Betaproteobacteria; o__Burkholderiales; f__Comamonadaceae; g__Acidovorax	p__Proteobacteria	g__Acidovorax	NA	NA	NA	0,04270448	NA	NA	NA	NA
1136	TACGTAGGGTGCAAGCGTTAATCGGAATTACTGGGCGTAAAGCGTGCGCAGGCGGTTTTGTAAGACAGAGGTGAAATCCCCGGGCTCAACCTGGGAACTGCCTTTGTGACTGCAAGGCTAGAGTA	k__Bacteria; p__Proteobacteria; c__Betaproteobacteria; o__Burkholderiales; f__Comamonadaceae	p__Proteobacteria	NA	NA	NA	NA	0,014621389	NA	NA	NA	NA
1137	TACGTAGGGTGCGAGCGTTATCCGGAATTATTGGGCGTAAAGAGCTCGTAGGCGGTTTGTCGCGTCTGTCGTGAAAGTCCGGGGCTTAACCCCGGATCTGCGGTGGGTACGGGCAGACTAGAGTG	k__Bacteria; p__Actinobacteria; c__Actinobacteria; o__Actinomycetales; f__Micrococcaceae; g__Micrococcus	p__Actinobacteria	g__Micrococcus	NA	NA	NA	0,00094228	NA	NA	NA	NA
1138	TACGTAGGTCCCGAGCGTTGTCCGGATTTATTGGGCGTAAAGCGAGCGCAGGCGGTTTAATAAGTCTGAAGTTAAAGGCAGTGGCTTAACCATTGTTCGCTTTGGAAACTGTTAAACTTGAGTGC	k__Bacteria; p__Firmicutes; c__Bacilli; o__Lactobacillales; f__Streptococcaceae; g__Streptococcus; s__alactolyticus	p__Firmicutes	g__Streptococcus	NA	NA	NA	0,003311854	NA	NA	NA	NA
1139	TACGTAGGTCCCGAGCGTTGTCCGGATTTATTGGGCGTAAAGCGAGCGCAGGTGGTTTATTAAGTCTGGTGTAAAAGGCAGTGGCTCAACCATTGTATGCATTGGAAACTGGTAGACTTGAGTGC	k__Bacteria; p__Firmicutes; c__Bacilli; o__Lactobacillales; f__Streptococcaceae; g__Lactococcus; s__	p__Firmicutes	g__Lactococcus	NA	NA	NA	0,009853683	NA	NA	NA	NA
1140	TACGTAGGTGGCAAGCGTTATCCGGAATTACTGGGCGTAAAGGGTGAGTAGGCGGTTTAAAAAGTCTGCAGTGAAAGGCAATGGCTCAACCAATGCATGCTGTAGAAACTGATAGACTAGAGTGC	k__Bacteria	NA	NA	NA	NA	NA	0,001543835	NA	NA	NA	NA
1141	TACGTAGGTGGCAAGCGTTATCCGGAATTATTGGGCGTAAAGAGGGAGCAGGCGGCGGCAAAGGTCTGTGGTGAAAGACTGAAGCTTAACTTCAGTAAGCCATAGAAACCGGGCGGCTAGAGTGC	k__Bacteria; p__Firmicutes; c__Erysipelotrichi; o__Erysipelotrichales; f__Erysipelotrichaceae; g__Clostridium; s__cocleatum	p__Firmicutes	g__Clostridium	NA	NA	NA	0,00115411	NA	NA	NA	NA
1142	TACGTAGGTGGCAAGCGTTATCCGGATTTACTGGGTGTAAAGGGCGAGTAGGCGGGATTGCAAGTCAGATGTGAAAACTATGGGCTCAACCCATAGACTGCATTTGAAACTGTAGTTCTTGAGTG	k__Bacteria; p__Firmicutes; c__Clostridia; o__Clostridiales; f__Ruminococcaceae; g__; s__	p__Firmicutes	g__	NA	NA	NA	0,001105527	NA	NA	NA	NA
1143	TACGTAGGTGGCAAGCGTTATCCGGATTTACTGGGTGTAAAGGGCGTGTAGGCGGGACTGCAAGTCAGATGTGAAAACTATGAGCTCAACTCATAGCCTGCATTTGAAACTGTAGTTCTTGAGTG	k__Bacteria; p__Firmicutes; c__Clostridia; o__Clostridiales; f__Ruminococcaceae; g__Oscillospira; s__	p__Firmicutes	g__Oscillospira	NA	NA	NA	0,037386908	NA	NA	NA	NA
1144	TACGTAGGTGGCAAGCGTTATCCGGATTTACTGGGTGTAAAGGGCGTGTAGGCGGGACTGCAAGTCAGATGTGAAAATTATGGGCTCAACCCATAACCTGCATTTGAAACTGTAGTTCTTGAGTG	k__Bacteria; p__Firmicutes; c__Clostridia; o__Clostridiales; f__Ruminococcaceae; g__Oscillospira; s__	p__Firmicutes	g__Oscillospira	NA	NA	NA	0,027704411	NA	NA	NA	NA
1145	TACGTAGGTGGCAAGCGTTATCCGGATTTACTGGGTGTAAAGGGCGTGTAGGCGGGATTGCAAGTCAGATGTGAAAACCACGGGCTCAACCTGTGGCCTGCATTTGAAACTGTAGTTCTTGAGTG	k__Bacteria; p__Firmicutes; c__Clostridia; o__Clostridiales; f__Ruminococcaceae; g__Oscillospira; s__	p__Firmicutes	g__Oscillospira	NA	NA	NA	0,00098521	NA	NA	NA	NA
1146	TACGTAGGTGGCAAGCGTTGTCCGGAATTACTGGGTGTAAAGGGAGCGCAGGCGGGAAAGCAAGTCAGCTGTGAAATCCATGGGCTTAACCCATGAACTGCAGTTGAAACTGTTTTTCTTGAGTG	k__Bacteria; p__Firmicutes; c__Clostridia; o__Clostridiales; f__Ruminococcaceae; g__; s__	p__Firmicutes	g__	NA	NA	NA	0,001099601	NA	NA	NA	NA
1147	TACGTAGGTGGCAAGCGTTGTCCGGAATTACTGGGTGTAAAGGGAGCGCAGGCGGGAGAGCAAGTCAGCTGTGAAATCTAAGGGCTTAACCCTTAAATTGCAGTTGAAACTGTTTTTCTTGAGTG	k__Bacteria; p__Firmicutes; c__Clostridia; o__Clostridiales; f__Ruminococcaceae; g__; s__	p__Firmicutes	g__	NA	NA	NA	0,001966575	NA	NA	NA	NA
1148	TACGTAGGTGGCAAGCGTTGTCCGGAATTACTGGGTGTAAAGGGAGCGTAGGCGGGTGAGCAAGTCAGCTGTGAAAACTACGGGCTTAACCTGTAGACTGCAGTTGAAACTGTCCATCTTGAGTG	k__Bacteria; p__Firmicutes; c__Clostridia; o__Clostridiales; f__Ruminococcaceae; g__; s__	p__Firmicutes	g__	NA	NA	NA	0,0008392	NA	NA	NA	NA
1149	TACGTAGGTGGCAAGCGTTGTCCGGAATTACTGGGTGTAAAGGGTGCGTAGGCGGGGATGCAAGTCAGATGTGAAATCTATCGGCTTAACTGGTAAACTGCATTTGAAACTGCATTTCTTGAGTG	k__Bacteria; p__Firmicutes; c__Clostridia; o__Clostridiales; f__Ruminococcaceae	p__Firmicutes	NA	NA	NA	NA	0,003880012	NA	NA	NA	NA
1150	TACGTAGGTGGCAAGCGTTGTCCGGAATTATTGGGCGTAAAGCGCATGTAGGCGGTTTGGTAAGTCGGTCGTGAAAATGCGGTGCTTAACGCCGTATGGCGATCGAAACTGCGGAACTTGAGTGC	k__Bacteria; p__Firmicutes; c__Clostridia; o__Clostridiales; f__Veillonellaceae; g__Succiniclasticum; s__	p__Firmicutes	g__Succiniclasticum	NA	NA	NA	0,00161749	NA	NA	NA	NA
1151	TACGTAGGTGGCAAGCGTTGTCCGGAATTATTGGGCGTAAAGCGCGCGCAGGCGGCTTCTTAAGTCTGATGTGAAATCTCGGGGCTCAACCCCGAGCGGCCATTGGAAACTGGGAAGCTTGAGTG	k__Bacteria; p__Firmicutes; c__Bacilli; o__Bacillales; f__Bacillaceae; g__Bacillus; s__clausii	p__Firmicutes	g__Bacillus	NA	NA	NA	0,002152656	NA	NA	NA	NA
1152	TACGTAGGTGGCAAGCGTTGTCCGGAATTATTGGGCGTAAAGCGCGCGCAGGCGGTCCTTTAAGTCTGATGTGAAATCCCACGGCTCAACCGTGGAAGGTCATTGGAAACTGGGGGACTTGAGTA	k__Bacteria; p__Firmicutes; c__Bacilli; o__Bacillales; f__Planococcaceae; g__Bacillus	p__Firmicutes	g__Bacillus	NA	NA	NA	0,001463873	NA	NA	NA	NA
1153	TACGTAGGTGGCAAGCGTTGTCCGGAATTATTGGGCGTAAAGCGCGCGCAGGTGGTTCCTTAAGTCTGATGTGAAAGCCCACGGCTCAACCGTGGAGGGTCATTGGAAACTGGGGAACTTGAGTG	k__Bacteria; p__Firmicutes; c__Bacilli; o__Bacillales; f__Bacillaceae; g__Bacillus	p__Firmicutes	g__Bacillus	NA	NA	NA	0,049645135	NA	NA	NA	NA
1154	TACGTAGGTGGCAAGCGTTGTCCGGATTTACTGGGTGTAAAGGGCGAGTAGGCGGTTTTGCAAGTCTGATGTGAAATACCGGAGCTCAACTCCGGGGCTGCATTAGAAACTGTAGGACTTGAGTG	k__Bacteria; p__Firmicutes; c__Clostridia; o__Clostridiales	p__Firmicutes	NA	NA	NA	NA	0,001569747	NA	NA	NA	NA
1155	TACGTAGGTGGCAAGCGTTGTCCGGATTTACTGGGTGTAAAGGGCGCGCAGGCGGGAGAGCAAGTCAGATGTGAAATCTATGGGCTTAACCCATAAACTGCATTTGAAACTGTTTTTCTTGAGTG	k__Bacteria; p__Firmicutes; c__Clostridia; o__Clostridiales; f__Ruminococcaceae; g__; s__	p__Firmicutes	g__	NA	NA	NA	0,004420746	NA	NA	NA	NA
1156	TACGTAGGTGGCAAGCGTTGTCCGGATTTACTGGGTGTAAAGGGCGCGTAGGCGGGAGCGCAAGTCAGATGTGAAATCTATGGGCTTAACCCATAAACTGCATTTGAAACTGTGCTTCTTGAGTA	k__Bacteria; p__Firmicutes; c__Clostridia; o__Clostridiales; f__Ruminococcaceae; g__; s__	p__Firmicutes	g__	NA	NA	NA	0,002358185	NA	NA	NA	NA
1157	TACGTAGGTGGCAAGCGTTGTCCGGATTTACTGGGTGTAAAGGGCGTGCAGCCGGGCATGCAAGTCAGATGTGAAATCTCAGGGCTCAACCCTGAAACTGCATTTGAAACTGTATGTCTTGAGTG	k__Bacteria; p__Firmicutes; c__Clostridia; o__Clostridiales; f__Ruminococcaceae; g__Oscillospira; s__	p__Firmicutes	g__Oscillospira	NA	NA	NA	0,019502833	NA	NA	NA	NA
1158	TACGTAGGTGGCAAGCGTTGTCCGGATTTACTGGGTGTAAAGGGCGTGCAGCCGGGCCGGCAAGTCAGATGTGAAATCCACGGGCTTAACCCGTGAACTGCATTTGAAACTGTTGGTCTTGAGTA	k__Bacteria; p__Firmicutes; c__Clostridia; o__Clostridiales; f__Ruminococcaceae; g__Oscillospira; s__guilliermondii	p__Firmicutes	g__Oscillospira	NA	NA	NA	0,004224511	NA	NA	NA	NA
1159	TACGTAGGTGGCAAGCGTTGTCCGGATTTACTGGGTGTAAAGGGCGTGCAGCCGGGCTGGCAAGTCAGGCGTGAAATCCCAGGGCTCAACCCTGGAACTGCGTTTGAAACTGCTGGTCTTGAGTA	k__Bacteria; p__Firmicutes; c__Clostridia; o__Clostridiales; f__Ruminococcaceae; g__Oscillospira; s__	p__Firmicutes	g__Oscillospira	NA	NA	NA	0,143163822	NA	NA	NA	NA
1160	TACGTAGGTGGCAAGCGTTGTCCGGATTTACTGGGTGTAAAGGGCGTGCAGCCGGGTTTTTAAGTCAGATGTGAAATCCCCAGGCTCAACTTGGGAACTGCATTTGAAACTGAAGATCTTGAGTA	k__Bacteria; p__Firmicutes; c__Clostridia; o__Clostridiales; f__Ruminococcaceae	p__Firmicutes	NA	NA	NA	NA	0,001103589	NA	NA	NA	NA
1161	TACGTAGGTGGCAAGCGTTGTCCGGATTTACTGGGTGTAAAGGGCGTGTAGGCGGAGCTGCAAGTCAGATGTGAAATCTCCGGGCTTAACCCGGAAACTGCATTTGAAACTGTAGCCCTTGAGTA	k__Bacteria; p__Firmicutes; c__Clostridia; o__Clostridiales; f__Ruminococcaceae; g__; s__	p__Firmicutes	g__	NA	NA	NA	0,011954773	NA	NA	NA	NA
1162	TACGTAGGTGGCAAGCGTTGTCCGGATTTACTGGGTGTAAAGGGCGTGTAGGCGGGAAGACAGGTCAGATGTGAAATGTCGGGGCTCAACCCCGGAACTGCATTTGAAACCATTTTTCTTGAGTA	k__Bacteria; p__Firmicutes; c__Clostridia; o__Clostridiales; f__Ruminococcaceae; g__; s__	p__Firmicutes	g__	NA	NA	NA	0,012851011	NA	NA	NA	NA
1163	TACGTAGGTGGCAAGCGTTGTCCGGATTTACTGGGTGTAAAGGGCGTGTAGGCGGGACTGCAAGTCTGATGTGTAATCTGGTGGCTCAACCACCAAACTGCATTGGAAACTGTAGTTCTTGAGTA	k__Bacteria; p__Firmicutes; c__Clostridia; o__Clostridiales; f__Ruminococcaceae; g__; s__	p__Firmicutes	g__	NA	NA	NA	0,001548975	NA	NA	NA	NA
1164	TACGTAGGTGGCGAGCGTTATCCGGAATCATTGGGCGTAAAGAGGGAGCAGGCGGCAGTGCAGGTCTGCGGTGAAAGCCCGAAGCTAAACTTCGGTAAGCCGTGGAAACCGCACAGCTAGAGAGC	k__Bacteria; p__Firmicutes; c__Erysipelotrichi; o__Erysipelotrichales; f__Erysipelotrichaceae; g__Coprobacillus; s__	p__Firmicutes	g__Coprobacillus	NA	NA	NA	0,001451715	NA	NA	NA	NA
1165	TACGTAGGTGGCGAGCGTTATCCGGAATTACTGGGTGTAAAGGGTGTGTAGGCGGGACGACAAGTCAGATGTGAAAATTGCAGGCTCAACCTGGAAAGTGCATTTGAAACTGTCGTTCTTGAGAG	k__Bacteria; p__Firmicutes; c__Clostridia; o__Clostridiales; f__Ruminococcaceae; g__; s__	p__Firmicutes	g__	NA	NA	NA	0,004174986	NA	NA	NA	NA
1166	TACGTAGGTGGCGAGCGTTATCCGGAATTATTGGGCGTAAAGGGTGCGCAGGCGGTTTTTTAAGTTTAAGGTGAAAGCGTGGGGCTTAACCCCATATAGCCTTAGAAACTGAGAGACTAGAGTAC	k__Bacteria; p__Firmicutes; c__Erysipelotrichi; o__Erysipelotrichales; f__Erysipelotrichaceae; g__Holdemania; s__	p__Firmicutes	g__Holdemania	NA	NA	NA	0,010221448	NA	NA	NA	NA
1167	TACGTAGGTGGCGAGCGTTGTCCGGAATGACTGGGCGTAAAGGGCGTGTAGGTGGACTGATCAGTCGGATGTGAAAGCCCCAGGCTTAACCTGGGAACCGCATCCGATACGGTCAGTCTTGAGTG	k__Bacteria; p__Firmicutes; c__Clostridia; o__Clostridiales; f__EtOH8; g__; s__	p__Firmicutes	g__	NA	NA	NA	0,001161063	NA	NA	NA	NA
1168	TACGTAGGTGGCGAGCGTTGTCCGGAATTACTGGGTGTAAAGGGCGCGTAGACGGGTAGATAAGTTAGATGTGAAATACCGGGGCTTAACTCCGGGGCTGCATTTAAAACTGTTTATCTTGAGTG	k__Bacteria; p__Firmicutes; c__Clostridia; o__Clostridiales; f__Ruminococcaceae; g__; s__	p__Firmicutes	g__	NA	NA	NA	0,003490032	NA	NA	NA	NA
1169	TACGTAGGTGGCGAGCGTTGTCCGGATTTACTGGGTGTAAAGGGCGCGCAGGCGGGAGAGCAAGTCAGATGTGAAATCTATGGGCTTAACCCATAAACTGCATTTGAAACTGTTTTTCTTGAGTG	k__Bacteria; p__Firmicutes; c__Clostridia; o__Clostridiales; f__Ruminococcaceae; g__; s__	p__Firmicutes	g__	NA	NA	NA	0,003278214	NA	NA	NA	NA
1170	TACGTAGGTTGCGAGCGTTGTCCGGATTTACTGGGTGTAAAGGGCGTGTAGGCGGAGATGCAAGTTGGGAGTGAAATCCATGGGCTCAACCCATGAACTGCTTCCAAAACTGTATCCCTTGAGTA	k__Bacteria; p__Firmicutes; c__Clostridia; o__Clostridiales; f__Ruminococcaceae; g__; s__	p__Firmicutes	g__	NA	NA	NA	0,032232935	NA	NA	NA	NA
1171	TACGTATGGAGCAAGCGTTATCCGGATTTACTGGGTGTAAAGGGAGCGTAGACGGTTGTGCAAGTCTGATGTGAAATTCCAGGGCTTAACCCTGGACCTGCATTGGAAACTGTATAACTAGAGTG	k__Bacteria; p__Firmicutes; c__Clostridia; o__Clostridiales; f__Lachnospiraceae; g__; s__	p__Firmicutes	g__	NA	NA	NA	0,002568892	NA	NA	NA	NA
1172	TACGTATGGAGCAAGCGTTATCCGGATTTACTGGGTGTAAAGGGTGCGTAGGTGGCAGTGCAAGTCAGATGTGAAAGGCCGGGGCTCAACCCCGGAGCTGCATTTGAAACTGCGCGGCTAGAGTA	k__Bacteria; p__Firmicutes; c__Clostridia; o__Clostridiales; f__Lachnospiraceae; g__Coprococcus; s__	p__Firmicutes	g__Coprococcus	NA	NA	NA	0,004449337	NA	NA	NA	NA
1173	TACGTATGGTGCAAGCGTTATCCGGATTTACTGGGTGTAAAGGGAGCGTAGACGGATAGGCAAGTCTGGAGTGAAAACCCAGGGCTCAACCCTGGGACTGCTTTGGAAACTGCAGATCTGGAGTG	k__Bacteria; p__Firmicutes; c__Clostridia; o__Clostridiales; f__Lachnospiraceae; g__[Ruminococcus]; s__	p__Firmicutes	g__[Ruminococcus]	NA	NA	NA	0,03080687	NA	NA	NA	NA
1174	TACGTATGGTGCAAGCGTTATCCGGATTTACTGGGTGTAAAGGGTGCGTAGGTGGTGAGACAAGTCTGAAGTGAAAATCCGGGGCTTAACCCCGGAACTGCTTTGGAAACTGCCTGACTAGAGTA	k__Bacteria; p__Firmicutes; c__Clostridia; o__Clostridiales; f__Lachnospiraceae; g__Coprococcus; s__eutactus	p__Firmicutes	g__Coprococcus	NA	NA	NA	0,032950384	NA	NA	NA	NA
1175	AACGTAGGGTGCAAGCGTTGTCCGGAATTACTGGGTGTAAAGGGAGCGCAGGCGGACCGGCAAGTTGGAAGTGAAAACCATAGGCTCAACCTATGGATTGCTTTCAAAACTGCTGGCCTTGAGTAGTGCAGAGGTAGGTGGAATTCCCGG	k__Bacteria; p__Firmicutes; c__Clostridia; o__Clostridiales; f__Ruminococcaceae	p__Firmicutes	NA	NA	NA	NA	NA	0,001322227	0,000922102	NA	NA
1176	AACGTAGGGTGCAAGCGTTGTCCGGAATTACTGGGTGTAAAGGGAGCGCAGGCGGACCGGCAAGTTGGAAGTGAAAACCATGGGCTCAACCCGTGAATTGCTTTCAAAACTGCTGGCCTTGAGTAGTGCAGAGGTAGGTGGAATTCCCGG	k__Bacteria; p__Firmicutes; c__Clostridia; o__Clostridiales; f__Ruminococcaceae	p__Firmicutes	NA	NA	NA	NA	NA	0,11153908	0,14637126	NA	NA
1177	AACGTAGGGTGCAAGCGTTGTCCGGAATTACTGGGTGTAAAGGGAGCGCAGGCGGACCGGCAAGTTGGAAGTGAAAACTATGGGCTCAACCCATAAATTGCTTTCAAAACTGCTGGCCTTGAGTAGTGTAGAGGTAGGTGGAATTCCCGG	k__Bacteria; p__Firmicutes; c__Clostridia; o__Clostridiales; f__Ruminococcaceae; g__Gemmiger; s__formicilis	p__Firmicutes	g__Gemmiger	NA	NA	NA	NA	0,000775949	-0,00015049	NA	NA
1178	AACGTAGGGTGCAAGCGTTGTCCGGAATTACTGGGTGTAAAGGGAGCGCAGGCGGACCGGCAAGTTGGAAGTGAAAACTATGGGCTCAACCCATAAATTGCTTTCAAAACTGCTGGCCTTGAGTGGTGCAGAGGTAGGTGGAATTCCCGG	k__Bacteria; p__Firmicutes; c__Clostridia; o__Clostridiales; f__Ruminococcaceae; g__Gemmiger; s__formicilis	p__Firmicutes	g__Gemmiger	NA	NA	NA	NA	-2,65e-05	NA	NA	NA
1179	AACGTAGGTCACAAGCGTTGTCCGGAATTACTGGGTGTAAAGGGAGCGCAGGCGGGAAGACAAGTTGGAAGTGAAATCCATGGGCTCAACCCATGAACTGCTTTCAAAACTGTTTTTCTTGAGTAGTGCAGAGGTAGGCGGAATTCCCGG	k__Bacteria; p__Firmicutes; c__Clostridia; o__Clostridiales; f__Ruminococcaceae; g__Faecalibacterium; s__prausnitzii	p__Firmicutes	g__Faecalibacterium	NA	NA	NA	NA	0,276521366	NA	0,062225071	0,204240719
1180	AACGTAGGTCACAAGCGTTGTCCGGAATTACTGGGTGTAAAGGGAGCGCAGGCGGGAAGACAAGTTGGAAGTGAAATCTATGGGCTCAACCCATAAACTGCTTTCAAAACTGTTTTTCTTGAGTAGTGCAGAGGTAGGCGGAATTCCCGG	k__Bacteria; p__Firmicutes; c__Clostridia; o__Clostridiales; f__Ruminococcaceae; g__Faecalibacterium; s__prausnitzii	p__Firmicutes	g__Faecalibacterium	NA	NA	NA	NA	3,344,903,055	NA	0,184655112	0,060456501
1181	AACGTAGGTCACAAGCGTTGTCCGGAATTACTGGGTGTAAAGGGAGCGCAGGCGGGAGAACAAGTTGGAAGTGAAATCCATGGGCTCAACCCATGAACTGCTTTCAAAACTGTTTTTCTTGAGTAGTGCAGAGGTAGGCGGAATTCCCGG	k__Bacteria; p__Firmicutes; c__Clostridia; o__Clostridiales; f__Ruminococcaceae; g__Faecalibacterium; s__prausnitzii	p__Firmicutes	g__Faecalibacterium	NA	NA	NA	NA	0,183661789	0,14420644	0,167299123	0,032498568
1182	AACGTAGGTCACAAGCGTTGTCCGGAATTACTGGGTGTAAAGGGAGCGCAGGCGGGCGATCAAGTTGGAAGTGAAATCCATGGGCTCAACCCATGAACTGCTTTCAAAACTGGTCGTCTTGAGTAGTGCAGAGGTAGGCGGAATTCCCGG	k__Bacteria; p__Firmicutes; c__Clostridia; o__Clostridiales; f__Ruminococcaceae; g__Faecalibacterium; s__prausnitzii	p__Firmicutes	g__Faecalibacterium	NA	NA	NA	NA	0,103518397	NA	NA	NA
1183	AACGTAGGTGGCAAGCGTTGTCCGGAATTACTGGGTGTAAAGGGAGCGCAGGCGGAAGGACAAGTTGGAAGTGAAACCCACGGGCTCAACCCGTGAACTGCTTTCAAAACTGTTTTTCTTGAGTGGTGTAGAGGTAGGCGGAATTCCCGG	k__Bacteria; p__Firmicutes; c__Clostridia; o__Clostridiales; f__Ruminococcaceae; g__; s__	p__Firmicutes	g__	NA	NA	NA	NA	0,003950799	NA	NA	NA
1184	AACGTAGGTGGCAAGCGTTGTCCGGAATTACTGGGTGTAAAGGGAGCGCAGGCGGACTGGCAAGTTGGAAGTGAAATCTATGGGCTCAACCCATAAATTGCTTTCAAAACTGCCGGTCTTGAGTAGTGCAGAGGTAGGCGGAATTCCCGG	k__Bacteria; p__Firmicutes; c__Clostridia; o__Clostridiales; f__Ruminococcaceae; g__Subdoligranulum; s__variabile	p__Firmicutes	g__Subdoligranulum	NA	NA	NA	NA	0	NA	NA	NA
1185	AACGTAGGTGGCAAGCGTTGTCCGGAATTACTGGGTGTAAAGGGAGCGCAGGCGGATTTGCAAGTTGGAAGTGAAACCCATGGGCTCAACCCATGAACTGCTTTCAAAACTGCAGATCTTGAGTGGTGTAGAGGTAGGCGGAATTCCCGG	k__Bacteria; p__Firmicutes; c__Clostridia; o__Clostridiales; f__Ruminococcaceae; g__; s__	p__Firmicutes	g__	NA	NA	NA	NA	0,000121259	NA	NA	NA
1186	CACCGGCAGCTCTAGTGGTAGCAGTTTTTATTGGGCCTAAAGCGTCCGTAGCCGGTTTAATAAGTCTCTGGTGAAATCCTGCAGCTTAACTGTGGGAATTGCTGGAGATACTATTAGACTTGAGATCGGGAGAGGTTAGAGGTACTCCCA	k__Archaea; p__Euryarchaeota; c__Methanobacteria; o__Methanobacteriales; f__Methanobacteriaceae; g__Methanobrevibacter; s__	p__Euryarchaeota	g__Methanobrevibacter	NA	NA	NA	NA	0,501944743	0,194394638	0,057102908	0,011944798
1187	CACGGGGGATGCGAGCGTTATCCGGATTTATTGGGTTTAAAGGGCGCGTAGGCGGGACGACAAGTCAGCGGTAAAAGACTGCAGCTAAACTGTAGCACGCCGTTGAAACTGTTGACCTTGAGACGAGACGAGGGAGGCGGAACAAGTGAA	k__Bacteria; p__Bacteroidetes; c__Bacteroidia; o__Bacteroidales; f__[Odoribacteraceae]; g__Butyricimonas; s__	p__Bacteroidetes	g__Butyricimonas	NA	NA	NA	NA	-0,000132337	0	NA	NA
1188	CACGTAAGGGGCGAGCGTTGTTCGGAATTATTGGGCGTAAAGGGCATGCAGGCGGTTATGTAAGCCTGGTGTGAAATCCTAGGGCTTAACCCTAGAATAGCATTGGGTACTGCGTAACTTGAATTACGGAAGGGAAACTGGAATTCCAAG	k__Bacteria; p__Spirochaetes; c__Spirochaetes; o__Spirochaetales; f__Spirochaetaceae; g__Treponema; s__	p__Spirochaetes	g__Treponema	NA	NA	NA	NA	0	NA	NA	NA
1189	CACGTAAGGTGCGAGCGTTGTTCGGAATTATTGGGCGTAAAGGGCATGTAGGCGGATGAGCAAGCTTGGTGTGAAATGCTACAGCTTAACTGTGGGACAGCATTGAGAACTGCACATCTTGAATTACTGAAGGGTAACTAGAATTCCACG	k__Bacteria; p__Spirochaetes; c__Spirochaetes; o__Spirochaetales; f__Spirochaetaceae; g__Treponema; s__	p__Spirochaetes	g__Treponema	NA	NA	NA	NA	-0,00011538	-5,12e-05	NA	NA
1190	CACGTAGGGGGCGAGCGTTATCCGGATTCATTGGGCGTAAAGCGCGCGTAGGCGGCCGCTCGAGCGGGACCTCTAACCCGGGGGCTCAACCTCCGGCCGGGTCCCGGACCGTGCGGCTCGGGTGCGGTAGGGGCAGGCGGAACTCCAAGT	k__Bacteria; p__Actinobacteria; c__Coriobacteriia; o__Coriobacteriales; f__Coriobacteriaceae; g__; s__	p__Actinobacteria	g__	NA	NA	NA	NA	0,018549191	0,042250953	NA	NA
1191	GACGGGGGGGGCAAGTGTTCTTCGGAATGACTAGGCGTAAAGGGCACGTAGGCGGTGAATCGGGTTGAAAGTGAAAGTCGCCAAAAACTGGTGGAATGCTCTCGAAACCAATTCACTTGAGTGAGACAGAGGAGAGTGGAATTTCGTGTG	k__Bacteria; p__Proteobacteria; c__Alphaproteobacteria; o__Rickettsiales; f__mitochondria	p__Proteobacteria	NA	NA	NA	NA	NA	0,001409677	0,000515669	NA	NA
1192	GACGTAGGGGGCGAGCGTTGTCCGGATTCATTGGGCGTAAAGCGCGCGCAGGCGGCCCGGCAGGCCGGGGGTGAAAACGCGGGGCTCAACCCCGCGCCTGCCCCCGGAACCGCCGGGCTCGGGTCCCGCAGGGGACGGCGGAACTCCCGG	k__Bacteria; p__Actinobacteria; c__Coriobacteriia; o__Coriobacteriales; f__Coriobacteriaceae; g__; s__	p__Actinobacteria	g__	NA	NA	NA	NA	0,001468104	-4,87e-05	NA	NA
1193	TACAGAGGGTGCAAGCGTTAATCGGAATTACTGGGCGTAAAGCGCGCGTAGGTGGTTTGTTAAGTTGAATGTGAAATCCCCGGGCTCAACCTGGGAACTGCATCCAAAACTGGCAAGCTAGAGTATGGTAGAGGGTAGTGGAATTTCCTG	k__Bacteria; p__Proteobacteria; c__Gammaproteobacteria; o__Pseudomonadales; f__Pseudomonadaceae; g__Pseudomonas; s__fragi	p__Proteobacteria	g__Pseudomonas	NA	NA	NA	NA	0,003402891	NA	0,037602445	0,018062385
1194	TACATAGGGAGCAAGCGTTATCCGGATTTATTGGGTGTAAAGGGTGCGTAGACGGGAAATTAAGTTAGTTGTGAAATCCCTTGGCTTAACTGAGGAACTGCAACTAAAACTGGTTTTCTTGAGTACTGGAGAGGAAAGTGGAATTCCTAG	k__Bacteria; p__Firmicutes; c__Clostridia; o__Clostridiales; f__; g__; s__	p__Firmicutes	g__	NA	NA	NA	NA	0	0,000383119	0,000618866	NA
1195	TACATAGGGGGCGAGCGTTATCCGGAATTATTGGGCGTAAAGCGTGCGTAGGCGGCCGTTTAAGTCTGTCGTGAAAGCCCACAGCTTAACTGTGGAGGGTCGATGGAAACTGGATGGCTTGAATCTAGAAGAGGTAAGTGGAATTCCATG	k__Bacteria; p__Tenericutes; c__RF3; o__ML615J-28; f__; g__; s__	p__Tenericutes	g__	NA	NA	NA	NA	0,000389259	NA	NA	NA
1196	TACATAGGTTACAAGCGTTATCCGGATTTACTGGGCGTAAAGCGAGCGCAGGCTGATTTACAAGTCTGGTGTTAAATGCAGTTGCTCAACAACTGTTTGCATTGGAAACTGTAAGTCTAGAGTGTGATAGGGAGTTCTGGAACTCCATGT	k__Bacteria; p__Tenericutes; c__Mollicutes; o__Mycoplasmatales; f__Mycoplasmataceae; g__; s__	p__Tenericutes	g__	NA	NA	NA	NA	-0,000285121	-2,28e-05	NA	NA
1197	TACGAAGGGGGCAAGCGTTGTTCGGAATTACTGGGCGTAAAGGGAGTGTAGGCGGTTATGTAAGATAGTGGTGAAATCCCAGAGCTTAACTTTGGAATTGCCATTATGACTATGTGGCTAGAATTACAGAGAGGATAGTGGAATACCCAG	k__Bacteria; p__Proteobacteria; c__Alphaproteobacteria; o__RF32; f__; g__; s__	p__Proteobacteria	g__	NA	NA	NA	NA	0,000675509	0,000760757	NA	NA
1198	TACGGAAGATGCGAGCGTTATCCGGATTTATTGGGTTTAAAGGGAGCGTAGGCGGGCTGTTAAGTCAGCGGTCAAATGTCAGGGCCCAACCTTGGCATGCCGTTGATACTGGCGGCCTTGAGTTCACACAAGGAAGGTGGAATTCGTCGT	k__Bacteria; p__Bacteroidetes; c__Bacteroidia; o__Bacteroidales; f__[Paraprevotellaceae]; g__CF231; s__	p__Bacteroidetes	g__CF231	NA	NA	NA	NA	0,055369592	NA	0,006143206	NA
1199	TACGGAAGGTCCAGGCGTTATCCGGATTTATTGGGTTTAAAGGGAGCGCAGGCGGACTCTTAAGTCAGTTGTGAAATACGGCGGCTCAACCGTCGGACTGCAGTTGATACTGGGAGTCTTGAGTGCACACAGGGATGCTGGAATTCATGG	k__Bacteria; p__Bacteroidetes; c__Bacteroidia; o__Bacteroidales; f__[Paraprevotellaceae]; g__[Prevotella]; s__	p__Bacteroidetes	g__[Prevotella]	NA	NA	NA	NA	-8,75e-06	0,000142683	NA	NA
1200	TACGGAAGGTCCAGGCGTTATCCGGATTTATTGGGTTTAAAGGGAGCGTAGGCTGGAGATTAAGTGTGTTGTGAAATGTAGACGCTCAACGTCTGAATTGCAGCGCATACTGGTTTCCTTGAGTACGCACAACGTTGGCGGAATTCGTCG	k__Bacteria; p__Bacteroidetes; c__Bacteroidia; o__Bacteroidales; f__Prevotellaceae; g__Prevotella; s__melaninogenica	p__Bacteroidetes	g__Prevotella	NA	NA	NA	NA	0,387904215	NA	NA	NA
1201	TACGGAAGGTCCGGGCGTTATCCGGATTTATTGGGTTTAAAGGGAGCGCAGGCCGCCGGGCAAGCGTGTTGTGAAATGCAGTCGCTCAACGTCTGCACTGCAGCGCGAACTGCCCAGCTTGAGTGCGCGCAACGTTGGCGGAATTCGCCG	k__Bacteria; p__Bacteroidetes; c__Bacteroidia; o__Bacteroidales; f__Prevotellaceae; g__Prevotella; s__	p__Bacteroidetes	g__Prevotella	NA	NA	NA	NA	0	0,000780749	NA	NA
1202	TACGGAAGGTCCGGGCGTTATCCGGATTTATTGGGTTTAAAGGGAGCGCAGGCCGTGGGTTAAGCGTGTCGTGAAATTCCGTCGCTCAACGGCGGACGTGCGGCGCGAACTGGTCCACTTGAGTACGCGGGACGTTGGCGGAATTCGTGG	k__Bacteria; p__Bacteroidetes; c__Bacteroidia; o__Bacteroidales; f__Prevotellaceae; g__Prevotella; s__	p__Bacteroidetes	g__Prevotella	NA	NA	NA	NA	0,056688182	0	NA	NA
1203	TACGGAAGGTCCGGGCGTTATCCGGATTTATTGGGTTTAAAGGGAGCGCAGGCGGACCTTTAAGTCAGCTGTGAAATACGGCGGCTCAACCGTCGAACTGCAGTTGATACTGGAGGTCTTGAGTGCACACAGGGATGCTGGAATTCATGG	k__Bacteria; p__Bacteroidetes; c__Bacteroidia; o__Bacteroidales; f__[Paraprevotellaceae]; g__[Prevotella]; s__	p__Bacteroidetes	g__[Prevotella]	NA	NA	NA	NA	0,066740115	NA	0,00097338	NA
1204	TACGGAAGGTCCGGGCGTTATCCGGATTTATTGGGTTTAAAGGGAGCGTAGGCAGGAGATTAAGTGTGTTGTGAAATGTAGACGCTCAACGTCTGACTTGCAGCGCATACTGGTTTCCTTGAGTACGCACAACGTTGGCGGAATTCGTCG	k__Bacteria; p__Bacteroidetes; c__Bacteroidia; o__Bacteroidales; f__Prevotellaceae; g__Prevotella; s__melaninogenica	p__Bacteroidetes	g__Prevotella	NA	NA	NA	NA	0,002238429	-8,9e-05	NA	NA
1205	TACGGAAGGTCCGGGCGTTATCCGGATTTATTGGGTTTAAAGGGAGCGTAGGCCGGAGATTAAGCGTGTTGTGAAATGTAGACGCTCAACGTCTGCACTGCAGCGCGAACTGGTTTTCTTGAGTACGCACAAAGTGGGCGGAATTCGTGG	k__Bacteria; p__Bacteroidetes; c__Bacteroidia; o__Bacteroidales; f__Prevotellaceae; g__Prevotella; s__copri	p__Bacteroidetes	g__Prevotella	NA	NA	NA	NA	0,000712829	5,95e-06	NA	0,009879914
1206	TACGGAAGGTCCGGGCGTTATCCGGATTTATTGGGTTTAAAGGGAGCGTAGGCCGGAGATTAAGCGTGTTGTGAAATGTAGATGCTCAACATCTGAACTGCAGCGCGAACTGGTTTCCTTGAGTACGCACAAAGTGGGCGGAATTCGTGG	k__Bacteria; p__Bacteroidetes; c__Bacteroidia; o__Bacteroidales; f__Prevotellaceae; g__Prevotella; s__copri	p__Bacteroidetes	g__Prevotella	NA	NA	NA	NA	0,002590182	0,005247398	0,050464312	NA
1207	TACGGAAGGTCCGGGCGTTATCCGGATTTATTGGGTTTAAAGGGAGCGTAGGCCGGAGATTAAGCGTGTTGTGAAATGTAGATGCTCAACATCTGCACTGCAGCGCGAACTGGTTTCCTTGAGTACGCACAAAGTGGGCGGAATTCGTGG	k__Bacteria; p__Bacteroidetes; c__Bacteroidia; o__Bacteroidales; f__Prevotellaceae; g__Prevotella; s__copri	p__Bacteroidetes	g__Prevotella	NA	NA	NA	NA	0,97636471	0,570977876	0,036174661	0,012350166
1208	TACGGAAGGTCCGGGCGTTATCCGGATTTATTGGGTTTAAAGGGAGCGTAGGCCGGAGATTAAGCGTGTTGTGAAATGTAGGTGCTCAACATCTGCACTGCAGCGCGAACTGGTTTCCTTGAGTACGCACAAAGTGGGCGGAATTCGTGG	k__Bacteria; p__Bacteroidetes; c__Bacteroidia; o__Bacteroidales; f__Prevotellaceae; g__Prevotella; s__copri	p__Bacteroidetes	g__Prevotella	NA	NA	NA	NA	5,13e-05	NA	NA	0,001386936
1209	TACGGAAGGTCCGGGCGTTATCCGGATTTATTGGGTTTAAAGGGAGCGTAGGCCGTCTGTTAAGCGTGTTGTGAAATGTCGGGGCTCAACCTGGGCATTGCAGCGCGAACTGGCAGACTTGAGTGCACGGGAAGTAGGCGGAATTCGTCG	k__Bacteria; p__Bacteroidetes; c__Bacteroidia; o__Bacteroidales; f__Prevotellaceae; g__Prevotella; s__stercorea	p__Bacteroidetes	g__Prevotella	NA	NA	NA	NA	0	0,002823828	NA	NA
1210	TACGGAAGGTCCGGGCGTTATCCGGATTTATTGGGTTTAAAGGGAGCGTAGGCCGTGGATTAAGCGTGTTGTGAAATGCAGGTGCTCAACGTCTGCACTGCAGCGCGAACTGGTCCACTTGAGTGTGCACAACGCAGGCGGAATTCGTCG	k__Bacteria; p__Bacteroidetes; c__Bacteroidia; o__Bacteroidales; f__Prevotellaceae; g__Prevotella; s__	p__Bacteroidetes	g__Prevotella	NA	NA	NA	NA	0,000769834	0	NA	NA
1211	TACGGAAGGTCCGGGCGTTATCCGGATTTATTGGGTTTAAAGGGAGCGTAGGCCGTTTGGTAAGCGTGTTGTGAAATGTCGGGGCTCAACCTGGGCATTGCAGCGCGAACTGTCAGACTTGAGTGCGCAGGAAGTAGGCGGAATTCGTCG	k__Bacteria; p__Bacteroidetes; c__Bacteroidia; o__Bacteroidales; f__Prevotellaceae; g__Prevotella; s__stercorea	p__Bacteroidetes	g__Prevotella	NA	NA	NA	NA	5,23e-05	0,002279034	0,00512329	NA
1212	TACGGAAGGTCCGGGCGTTATCCGGATTTATTGGGTTTAAAGGGAGCGTAGGCCGTTTGTTAAGCGTGTTGTGAAATGTCGGGGCTCAACCTGGGCATTGCAGCGCGAACTGGCAGACTTGAGTGCGCGGGAAGTAGGCGGAATTCGTCG	k__Bacteria; p__Bacteroidetes; c__Bacteroidia; o__Bacteroidales; f__Prevotellaceae; g__Prevotella; s__stercorea	p__Bacteroidetes	g__Prevotella	NA	NA	NA	NA	0,038873855	NA	NA	NA
1213	TACGGAAGGTCCGGGCGTTATCCGGATTTATTGGGTTTAAAGGGAGCGTAGGCGGGGAGTCAAGTCAGTTGTGAAAAGCCGCGGCCCAACCGTGGTCGTGCAGTTGAAACTGGTTCTCTTGAGTGCGCACGAGGACGGTGGAATTCGTGG	k__Bacteria; p__Bacteroidetes; c__Bacteroidia; o__Bacteroidales; f__[Paraprevotellaceae]; g__; s__	p__Bacteroidetes	g__	NA	NA	NA	NA	0,001023672	0,000525191	NA	NA
1214	TACGGAAGGTCCGGGCGTTATCCGGATTTATTGGGTTTAAAGGGAGCGTAGGCTGTCTATTAAGCGTGTTGTGAAATATACCGGCTCAACCGGTGGCTTGCAGCGCGAACTGGTCGACTTGAGTATGCAGGAAGTAGGCGGAATTCATGG	k__Bacteria; p__Bacteroidetes; c__Bacteroidia; o__Bacteroidales; f__Prevotellaceae; g__Prevotella; s__	p__Bacteroidetes	g__Prevotella	NA	NA	NA	NA	0,000222829	NA	NA	0,001955999
1215	TACGGAAGGTCCGGGTGTTATCCGGATTTATTGGGTTTAAAGGGAGCGCAGACTGCCTGTCAAGCGTGCAGTGAAACGCCGCGGCCCAACCGCGGCCCTGCTGCGCGAACTGGCGGGCTTGAGTGGGCTGGAGGCACGCGGAATTCGTGG	k__Bacteria; p__Bacteroidetes; c__Bacteroidia; o__Bacteroidales; f__Prevotellaceae; g__Prevotella; s__	p__Bacteroidetes	g__Prevotella	NA	NA	NA	NA	0	NA	NA	NA
1216	TACGGAAGGTCCTGGCGTTATCCGGATTTATTGGGTTTAAAGGGAGCGTAGGCCGTGGATTAAGCGTGTTGTGAAATGCAGGTGCTCAACGTCTGCACTGCAGCGCGAACTGGTTCACTTGAGTGTGCGCAACGCAGGCGGAATTCGTCG	k__Bacteria; p__Bacteroidetes; c__Bacteroidia; o__Bacteroidales; f__Prevotellaceae; g__Prevotella; s__	p__Bacteroidetes	g__Prevotella	NA	NA	NA	NA	0,298572395	NA	NA	NA
1217	TACGGAAGGTTCGGGCGTTATCCGGATTTATTGGGTTTAAAGGGAGCGTAGGCCGTTTGGTAAGCGTGTTGTGAAATGTAGTAGCTCAACTTCTAGATTGCAGCGCGAACTGTCAGACTTGAGTGCGCACAACGTAGGCGGAATTCATGG	k__Bacteria; p__Bacteroidetes; c__Bacteroidia; o__Bacteroidales; f__Prevotellaceae; g__Prevotella; s__	p__Bacteroidetes	g__Prevotella	NA	NA	NA	NA	0,000137131	0,001926256	NA	NA
1218	TACGGAGGACCCGAGCGTTATCCGGATTTATTGGGTTTAAAGGGTGCGTAGGCGGATTAGTAAGTTAGAGGTGAAAGCTCGGTGCTCAACATCGAAATTGCCTCTGATACTGTTAGTCTAGAGTATAGTTGCGGAAGGCGGAATGTGTGG	k__Bacteria; p__Bacteroidetes; c__Bacteroidia; o__Bacteroidales; f__Rikenellaceae; g__Alistipes; s__indistinctus	p__Bacteroidetes	g__Alistipes	NA	NA	NA	NA	0	-3,99e-05	NA	NA
1219	TACGGAGGACCCGAGCGTTATCCGGATTTATTGGGTTTAAAGGGTGCGTAGGCGGATTGGTAAGTTAGAGGTGAAAGCTCAGCGCTTAACGTTGAAACTGCCTCTGATACTGTCGGTCTAGAGTATAGTTGCGGAAGGCGGAATGTGTGG	k__Bacteria; p__Bacteroidetes; c__Bacteroidia; o__Bacteroidales; f__Rikenellaceae; g__Alistipes; s__indistinctus	p__Bacteroidetes	g__Alistipes	NA	NA	NA	NA	0,039037647	NA	0,005860775	0,006925727
1220	TACGGAGGATACGAGCGTTATCCGGAATTATTGGGTTTAAAGGGTGCGTAGGTGGCGTATTAAGTCAGTGGTGAAAAGCTGCAGCTCAACTGTAGTCTTGCCGTTGAAACTGATATGCTAGAGAGGAGACGAGGTATGCGGAATGTGTGG	k__Bacteria; p__Bacteroidetes; c__Bacteroidia; o__Bacteroidales; f__Porphyromonadaceae; g__Porphyromonas; s__endodontalis	p__Bacteroidetes	g__Porphyromonas	NA	NA	NA	NA	0,02079693	NA	NA	NA
1221	TACGGAGGATACGAGCGTTATCCGGATTTATTGGGTTTAAAGGGTGCGCAGGTGGTCCTGCAAGTCAGTGGTGAAAAGCTGAGGCTCAACCTCAGCCTTGCCGTTGAAACTGCAAGACTTGAGAGTACATGATGTGGGCGGAATGCGTAG	k__Bacteria; p__Bacteroidetes; c__Bacteroidia; o__Bacteroidales; f__Porphyromonadaceae; g__Porphyromonas; s__	p__Bacteroidetes	g__Porphyromonas	NA	NA	NA	NA	0,000330603	4,63e-05	NA	0,003904947
1222	TACGGAGGATCCAAGCGTTATCCGGATTTATTGGGTTTAAAGGGAGCGTAGGCGGATTATTAAGTCAGTTGTGAAAGTTTGCGGCTCAACCGTAAAATTGCAGTTGATACTGGTAGTCTTGAGTGCAGCAGAGGTAGGCGGAATTCGTGG	k__Bacteria; p__Bacteroidetes; c__Bacteroidia; o__Bacteroidales; f__Bacteroidaceae; g__Bacteroides	p__Bacteroidetes	g__Bacteroides	NA	NA	NA	NA	0,000638765	NA	0,000420635	NA
1223	TACGGAGGATCCAAGCGTTATCCGGATTTATTGGGTTTAAAGGGTGCGTAGGCGGCAGATTAAGTTAGAGGTGAAATTCCGAGGCTCAACCTTGGCACTGCCTCTGATACTGGTTTGCTAGCGAGTAGATGCTGTAGGCGGAATGTGTGG	k__Bacteria; p__Bacteroidetes; c__Bacteroidia; o__Bacteroidales; f__Rikenellaceae; g__; s__	p__Bacteroidetes	g__	NA	NA	NA	NA	0,002732882	NA	NA	NA
1224	TACGGAGGATCCGAGCGTTATCCGGATTTATTGGGTTTAAAGGGAGCGTAGATGGGTTGTTAAGTCAGTTGTGAAAGTTTGCGGCTCAACCGTAAAATTGCAATTGATACTGGCAGCCTTGAGTACAGTTGAGGTAGGCGGAATTCGTGG	k__Bacteria; p__Bacteroidetes; c__Bacteroidia; o__Bacteroidales; f__Bacteroidaceae; g__Bacteroides; s__	p__Bacteroidetes	g__Bacteroides	NA	NA	NA	NA	0,003113237	2,44e-05	NA	NA
1225	TACGGAGGATCCGAGCGTTATCCGGATTTATTGGGTTTAAAGGGAGCGTAGGCGGACGCTTAAGTCAGTTGTGAAAGTTTGCGGCTCAACCGTAAAATTGCAGTTGATACTGGGTGTCTTGAGTACAGTAGAGGCAGGCGGAATTCGTGG	k__Bacteria; p__Bacteroidetes; c__Bacteroidia; o__Bacteroidales; f__Bacteroidaceae; g__Bacteroides; s__uniformis	p__Bacteroidetes	g__Bacteroides	NA	NA	NA	NA	0,122995323	0,125102674	0,228449588	0,721427459
1226	TACGGAGGATCCGAGCGTTATCCGGATTTATTGGGTTTAAAGGGAGCGTAGGCGGACTATTAAGTCAGCTGTGAAAGTTTGCGGCTCAACCGTAAAATTGCAGTTGATACTGGTCGTCTTGAGTGCAGTAGAGGTAGGCGGAATTCGTGG	k__Bacteria; p__Bacteroidetes; c__Bacteroidia; o__Bacteroidales; f__Bacteroidaceae; g__Bacteroides; s__	p__Bacteroidetes	g__Bacteroides	NA	NA	NA	NA	0,061198567	NA	0,052024085	0,107223166
1227	TACGGAGGATCCGAGCGTTATCCGGATTTATTGGGTTTAAAGGGAGCGTAGGCGGATTATTAAGTCAGTTGTGAAAGTTTGCGGCTCAACCGTAAAATTGCAGTTGATACTGGTAGTCTTGAGTGCAGCAGAGGTAGGCGGAATTCGTGG	k__Bacteria; p__Bacteroidetes; c__Bacteroidia; o__Bacteroidales; f__Bacteroidaceae; g__Bacteroides	p__Bacteroidetes	g__Bacteroides	NA	NA	NA	NA	-0,000331752	0,012358521	NA	0,107800426
1228	TACGGAGGATCCGAGCGTTATCCGGATTTATTGGGTTTAAAGGGAGCGTAGGCGGGGTATTAAGTCAGTTGTGAAAGTTTGCGGCTCAACCGTAAAATTGCAGTTGATACTGGTATCCTTGAGTGCAGCAGAGGTGGGCGGAATTCGTGG	k__Bacteria; p__Bacteroidetes; c__Bacteroidia; o__Bacteroidales; f__Bacteroidaceae; g__Bacteroides; s__	p__Bacteroidetes	g__Bacteroides	NA	NA	NA	NA	0,004637084	-5,52e-05	NA	0,012151564
1229	TACGGAGGATCCGAGCGTTATCCGGATTTATTGGGTTTAAAGGGAGCGTAGGTGGACATGTAAGTCAGTTGTGAAAGTTTGCGGCTCAACCGTAAAATTGCAGTTGATACTGCGTGTCTTGAGTACAGTAGAGGTGGGCGGAATTCGTGG	k__Bacteria; p__Bacteroidetes; c__Bacteroidia; o__Bacteroidales; f__Bacteroidaceae; g__Bacteroides; s__	p__Bacteroidetes	g__Bacteroides	NA	NA	NA	NA	0,000903434	NA	NA	0,029528022
1230	TACGGAGGATCCGAGCGTTATCCGGATTTATTGGGTTTAAAGGGAGCGTAGGTGGGCTCGTAAGTCAGTTGTGAAAGTTCGCGGCTCAACCGCGGAATTGCAGTTGATACTGCGGGCCTTGAGTGCAGCAGAGGTGGGCGGAATTCGTGG	k__Bacteria; p__Bacteroidetes; c__Bacteroidia; o__Bacteroidales; f__Bacteroidaceae; g__Bacteroides; s__	p__Bacteroidetes	g__Bacteroides	NA	NA	NA	NA	5,32e-05	0,000248874	NA	NA
1231	TACGGAGGATCCGAGCGTTATCCGGATTTATTGGGTTTAAAGGGTGCGTAGGCGGCCCCTTAAGTCAGCGGTGAAAGTCTGTGGCTCAACCATAGAATTGCCGTTGAAACTGGGAGGCTTGAGTATGTTTGAGGCAGGCGGAATGCGTGG	k__Bacteria; p__Bacteroidetes; c__Bacteroidia; o__Bacteroidales; f__Porphyromonadaceae; g__Parabacteroides; s__distasonis	p__Bacteroidetes	g__Parabacteroides	NA	NA	NA	NA	2,89e-05	0	NA	NA
1232	TACGGAGGATCCGAGCGTTATCCGGATTTATTGGGTTTAAAGGGTGCGTAGGCGGCCTTTTAAGTCAGCGGTGAAAGTCTGTGGCTCAACCATAGAATTGCCGTTGAAACTGGGAGGCTTGAGTATGTTTGAGGCAGGCGGAATGCGTGG	k__Bacteria; p__Bacteroidetes; c__Bacteroidia; o__Bacteroidales; f__Porphyromonadaceae; g__Parabacteroides; s__distasonis	p__Bacteroidetes	g__Parabacteroides	NA	NA	NA	NA	0,001955981	NA	0,418540305	0,025785823
1233	TACGGAGGATCCGAGCGTTATCCGGATTTATTGGGTTTAAAGGGTGCGTAGGCGGCCTTTTAAGTCAGCGGTGAAAGTCTGTGGCTCAACCATAGAATTGCCGTTGAAACTGGGGGGCTTGAGTATGTTTGAGGCAGGCGGAATGCGTGG	k__Bacteria; p__Bacteroidetes; c__Bacteroidia; o__Bacteroidales; f__Porphyromonadaceae; g__Parabacteroides; s__distasonis	p__Bacteroidetes	g__Parabacteroides	NA	NA	NA	NA	0,032698029	NA	0,056721913	0,169885557
1234	TACGGAGGATCCGAGCGTTATCCGGATTTATTGGGTTTAAAGGGTGCGTAGGCGGTTTGATAAGTTAGAGGTGAAAGCTCGATGCTCAACATCGAAATTGCCTCTGATACTGTCAGACTAGAGTGTAGTTGCGGAAGGCGGAATGTGTGG	k__Bacteria; p__Bacteroidetes; c__Bacteroidia; o__Bacteroidales; f__Rikenellaceae	p__Bacteroidetes	NA	NA	NA	NA	NA	0,002573699	NA	0,096505773	0,177266038
1235	TACGGAGGATGCAAGCGTTATCCGGATTTATTGGGTTTAAAGGGTGCGTAGGCGGCACGCCAAGTCAGCGGTGAAATTTCCGGGCTCAACCCGGACTGTGCCGTTGAAACTGGCGAGCTAGAGTACACAAGAGGCAGGCGGAATGCGTGG	k__Bacteria; p__Bacteroidetes; c__Bacteroidia; o__Bacteroidales; f__[Barnesiellaceae]; g__; s__	p__Bacteroidetes	g__	NA	NA	NA	NA	0,003659568	0	0,002287787	NA
1236	TACGGAGGATGCAAGCGTTATCCGGATTTATTGGGTTTAAAGGGTGCGTAGGCGGCACGCCAAGTCAGCGGTGAAATTTCCGGGCTCAACCCGGAGTGTGCCGTTGAAACTGGCGAGCTAGAGTACACAAGAGGCAGGCGGAATGCGTGG	k__Bacteria; p__Bacteroidetes; c__Bacteroidia; o__Bacteroidales; f__[Barnesiellaceae]; g__; s__	p__Bacteroidetes	g__	NA	NA	NA	NA	0,003898474	NA	NA	NA
1237	TACGGAGGATGCGAGCGTTATCCGGATTTATTGGGTTTAAAGGGAGCGCAGACGGGAGATTAAGTCAGTTGTGAAAGTTTGCGGCTCAACCGTAAAATTGCAGTTGATACTGGTTTCCTTGAGTGCAGTTGAGGCAGGCGGAATTCGTGG	k__Bacteria; p__Bacteroidetes; c__Bacteroidia; o__Bacteroidales; f__Bacteroidaceae; g__Bacteroides; s__	p__Bacteroidetes	g__Bacteroides	NA	NA	NA	NA	-0,000218057	0,000283132	0,013189591	0,014722421
1238	TACGGAGGATGCGAGCGTTATCCGGATTTATTGGGTTTAAAGGGAGCGTAGACGGGTTTTTAAGTCAGCTGTGAAAGTTTGGGGCTCAACCTTAAAATTGCAGTTGAAACTGGAGACCTTGAGTACGGTTGAGGCAGGCGGAATTCGTGG	k__Bacteria; p__Bacteroidetes; c__Bacteroidia; o__Bacteroidales; f__Bacteroidaceae; g__Bacteroides; s__coprophilus	p__Bacteroidetes	g__Bacteroides	NA	NA	NA	NA	7,48e-05	NA	NA	0,012508228
1239	TACGGAGGATGCGAGCGTTATCCGGATTTATTGGGTTTAAAGGGAGCGTAGACGGGTTTTTAAGTCAGCTGTGAAAGTTTGGGGCTTAACCTTAAAATTGCAGTTGAAACTGGAGACCTTGAGTACGGTTGAGGCAGGCGGAATTCGTGG	k__Bacteria; p__Bacteroidetes; c__Bacteroidia; o__Bacteroidales; f__Bacteroidaceae; g__Bacteroides; s__coprophilus	p__Bacteroidetes	g__Bacteroides	NA	NA	NA	NA	1,22e-05	0	NA	NA
1240	TACGGAGGATGCGAGCGTTATCCGGATTTATTGGGTTTAAAGGGAGCGTAGATGGTTTTTTAAGTCAGCTGTCAAATGTATGGGCTCAACCCTTATTATCAGTTGAAACTGTAAGACTTGAGTGCGGTGTGGGTACATGGAATTCGTGGT	k__Bacteria; p__Bacteroidetes; c__Bacteroidia; o__Bacteroidales; f__Bacteroidaceae; g__Bacteroides; s__	p__Bacteroidetes	g__Bacteroides	NA	NA	NA	NA	-4,13e-05	0,000357724	NA	NA
1241	TACGGAGGATGCGAGCGTTATCCGGATTTATTGGGTTTAAAGGGTGCGCAGGCGGCGTGCCAAGTCAGCGGTAAAAATGCGGTGCTCAACGCCGTAGAGCCGTTGAAACTGACATGCTAGAGTGAGCGAGAAGTATGCGGAATGCGTGGT	k__Bacteria; p__Bacteroidetes; c__Bacteroidia; o__Bacteroidales; f__S24-7; g__; s__	p__Bacteroidetes	g__	NA	NA	NA	NA	0,000112975	NA	NA	NA
1242	TACGGAGGATGCGAGCGTTATCCGGATTTATTGGGTTTAAAGGGTGCGTAGGCGGCACGCCAAGTCAGCGGTGAAATTTCCGGGCTCAACCCGGAGTGTGCCGTTGAAACTGGCGAGCTAGAGTGCACAAGAGGCAGGCGGAATGCGTGG	k__Bacteria; p__Bacteroidetes; c__Bacteroidia; o__Bacteroidales; f__[Barnesiellaceae]; g__; s__	p__Bacteroidetes	g__	NA	NA	NA	NA	-3,51e-05	NA	NA	NA
1243	TACGGAGGATGCGAGCGTTATCCGGATTTATTGGGTTTAAAGGGTGCGTAGGCTGTGTGTTAAGTCAGCGGTCAAATACCGGAGCTCAACTTCGGTCCGCCGTTGAAACTGGCATGCTTGGGTATGATTGAGGTAAGCGGAATGCGAGGT	k__Bacteria; p__Bacteroidetes; c__Bacteroidia; o__Bacteroidales; f__S24-7; g__; s__	p__Bacteroidetes	g__	NA	NA	NA	NA	-3,43e-05	9,36e-05	NA	NA
1244	TACGGAGGATGCGAGCGTTATCCGGATTTATTGGGTTTAAAGGGTGCGTAGGTCGCCGATTAAGTCAGCGGTGAAATCCAGTGGCTCAACCATCGGACTGCCGTTGAAACTGGCCGGCTTGAGTATGATTGAGGCAGGCGGAATGCGTGG	k__Bacteria; p__Bacteroidetes; c__Bacteroidia; o__Bacteroidales; f__Porphyromonadaceae; g__Parabacteroides; s__	p__Bacteroidetes	g__Parabacteroides	NA	NA	NA	NA	0,011995598	NA	NA	NA
1245	TACGGAGGATGCGAGCGTTATCCGGATTTATTGGGTTTAAAGGGTGCGTAGGTGGTAATTTAAGTCAGCGGTGAAAGTTTGTGGCTCAACCATAAAATTGCCGTTGAAACTGGGTTACTTGAGTGTGTTTGAGGTAGGCGGAATGCGTGG	k__Bacteria; p__Bacteroidetes; c__Bacteroidia; o__Bacteroidales; f__Porphyromonadaceae; g__Parabacteroides; s__	p__Bacteroidetes	g__Parabacteroides	NA	NA	NA	NA	-0,0002081	NA	0,004374195	NA
1246	TACGGAGGATGCGAGCGTTATCCGGATTTATTGGGTTTAAAGGGTGCGTAGGTGGTTAATTAAGTCAGCGGTGAAAGTTTGTGGCTCAACCATAAAATTGCCGTTGAAACTGGTTGACTTGAGTATATTTGAGGTAGGCGGAATGCGTGG	k__Bacteria; p__Bacteroidetes; c__Bacteroidia; o__Bacteroidales; f__Porphyromonadaceae; g__Parabacteroides; s__gordonii	p__Bacteroidetes	g__Parabacteroides	NA	NA	NA	NA	0,092472794	NA	NA	0,026283396
1247	TACGGAGGATTCAAGCGTTATCCGGATTTATTGGGTTTAAAGGGTGCGTAGGCGGTCTGATAAGTTAGAGGTGAAATCCCGGGGCTTAACTCCGGAATTGCCTCTGATACTGTTGGGCTAGAGAGTAGTTGCGGTAGGCGGAATGTATGG	k__Bacteria; p__Bacteroidetes; c__Bacteroidia; o__Bacteroidales; f__Rikenellaceae; g__Alistipes; s__massiliensis	p__Bacteroidetes	g__Alistipes	NA	NA	NA	NA	0,000547912	NA	NA	NA
1248	TACGGAGGATTCAAGCGTTATCCGGATTTATTGGGTTTAAAGGGTGCGTAGGCGGTTAGATAAGTTAGAGGTGAAATCCCGGGGCTTAACTCCGAAATTGCCTCTAATACTGTTTGACTAGAGAGTAGTTGCGGTAGGCGGAATGTATGG	k__Bacteria; p__Bacteroidetes; c__Bacteroidia; o__Bacteroidales; f__Rikenellaceae; g__human; s__gut metagenome	p__Bacteroidetes	g__human	NA	NA	NA	NA	0,000175799	-6,5e-05	NA	0,008792497
1249	TACGGAGGATTCAAGCGTTATCCGGATTTATTGGGTTTAAAGGGTGCGTAGGCGGTTTGATAAGTTAGAGGTGAAATCCCGGGGCTTAACTCCGGAACTGCCTCTAATACTGTTGGACTAGAGAGTAGTTGCGGTAGGCGGAATGTATGG	k__Bacteria; p__Bacteroidetes; c__Bacteroidia; o__Bacteroidales; f__Rikenellaceae; g__Alistipes; s__onderdonkii	p__Bacteroidetes	g__Alistipes	NA	NA	NA	NA	-0,000200657	0	NA	NA
1250	TACGGAGGATTCAAGCGTTATCCGGATTTATTGGGTTTAAAGGGTGCGTAGGCGGTTTGATAAGTTAGAGGTGAAATGTTAGGGCTCAACCCTGAAACTGCCTCTAATACTGTTGGACTAGAGAGTAGTTGCGGTAGGCGGAATGTATGG	k__Bacteria; p__Bacteroidetes; c__Bacteroidia; o__Bacteroidales; f__Rikenellaceae; g__; s__	p__Bacteroidetes	g__	NA	NA	NA	NA	0,001647734	0,005149629	0,013280146	0,004899939
1251	TACGGAGGGTGCAAGCGTTAATCGGAATCACTGGGCGTAAAGCGCACGTAGGCGGCCTGGTAAGTCAGGGGTGAAATCCCACAGCCCAACTGTGGAACTGCCTTTGATACTGCCAGGCTTGAGTACCGGAGAGGGTGGCGGAATTCCAGG	k__Bacteria; p__Proteobacteria; c__Deltaproteobacteria; o__Desulfovibrionales; f__Desulfovibrionaceae; g__Bilophila; s__	p__Proteobacteria	g__Bilophila	NA	NA	NA	NA	0,000587583	0,038529732	0,014563748	0,012615171
1252	TACGGAGGGTGCAAGCGTTAATCGGAATCACTGGGCGTAAAGCGCACGTAGGCGGCTCGGTAAGTCAGGGGTGAAATCCCACAGCCCAACTGTGGAACTGCCCTTGATACTGCCTGGCTTGAGTACCGGAGAGGGTGGCGGAATTCCAGG	k__Bacteria; p__Proteobacteria; c__Deltaproteobacteria; o__Desulfovibrionales; f__Desulfovibrionaceae; g__Bilophila; s__	p__Proteobacteria	g__Bilophila	NA	NA	NA	NA	-0,000126639	-9,08e-07	NA	NA
1253	TACGGAGGGTGCAAGCGTTAATCGGAATCACTGGGCGTAAAGCGCACGTAGGCTGTTATGTAAGTCAGGGGTGAAAGCCCACGGCTCAACCGTGGAACTGCCCTTGATACTGCACGACTTGAATCCGGGAGAGGGTGGCGGAATTCCAGG	k__Bacteria; p__Proteobacteria; c__Deltaproteobacteria; o__Desulfovibrionales; f__Desulfovibrionaceae; g__Desulfovibrio; s__	p__Proteobacteria	g__Desulfovibrio	NA	NA	NA	NA	-1,41e-05	0	NA	0,008186126
1254	TACGGAGGGTGCAAGCGTTAATCGGAATTACTGGGCGTAAAGCGCACGCAGGCGGTCTGTTAAGTCAGATGTGAAATCCCCGGGCTCAACCTGGGAACTGCATTTGAAACTGGCAGGCTTGAGTCTTGTAGAGGGGGGTAGAATTCCAGG	k__Bacteria; p__Proteobacteria; c__Gammaproteobacteria; o__Enterobacteriales; f__Enterobacteriaceae	p__Proteobacteria	NA	NA	NA	NA	NA	0,006508102	NA	NA	NA
1255	TACGGAGGGTGCAAGCGTTAATCGGAATTACTGGGCGTAAAGCGCACGCAGGCGGTTGATTAAGTCAGATGTGAAATCCCCGAGCTTAACTTGGGAACTGCATTTGAAACTGGTCAGCTAGAGTCTTGTAGAGGGGGGTAGAATTCCAGG	k__Bacteria; p__Proteobacteria; c__Gammaproteobacteria; o__Enterobacteriales; f__Enterobacteriaceae; g__Serratia; s__	p__Proteobacteria	g__Serratia	NA	NA	NA	NA	0,000252689	0,004033312	NA	NA
1256	TACGGAGGGTGCAAGCGTTAATCGGAATTACTGGGCGTAAAGCGCACGCAGGCGGTTTGTTAAGTCAGATGTGAAATCCCCGGGCTCAACCTGGGAACTGCATTTGAAACTGGCAAGCTTGAGTCTTGTAGAGGGGGGTAGAATTCCAGG	k__Bacteria; p__Proteobacteria; c__Gammaproteobacteria; o__Enterobacteriales; f__Enterobacteriaceae	p__Proteobacteria	NA	NA	NA	NA	NA	0,000337219	-6,77e-05	NA	NA
1257	TACGGAGGGTGCAAGCGTTAATCGGAATTACTGGGCGTAAAGCGCACGTAGGCTGTAGTGTAAGTCAGGGGTGAAATCCCACGGCTCAACCGTGGAACTGCCTTTGATACTGCACAACTTGAATCCGGGAGAGGGTGGCGGAATTCCAGG	k__Bacteria; p__Proteobacteria; c__Deltaproteobacteria; o__Desulfovibrionales; f__Desulfovibrionaceae; g__Desulfovibrio; s__	p__Proteobacteria	g__Desulfovibrio	NA	NA	NA	NA	0,013711094	-0,000302074	NA	0,001401399
1258	TACGGAGGGTGCAAGCGTTAATCGGAATTACTGGGCGTAAAGCGCACGTAGGCTGTTGTGTAAGTCAGGGGTGAAATCCCACGGCTCAACCGTGGAACTGCCCTTGATACTGCATGACTTGAATCCGGGAGAGGGTGGCGGAATTCCAGG	k__Bacteria; p__Proteobacteria; c__Deltaproteobacteria; o__Desulfovibrionales; f__Desulfovibrionaceae; g__Desulfovibrio; s__	p__Proteobacteria	g__Desulfovibrio	NA	NA	NA	NA	0,012538916	0,049499752	0,054940069	0,043268503
1259	TACGGAGGGTGCAAGCGTTAATCGGAATTACTGGGCGTAAAGCGCACGTAGGCTGTTGTGTAAGTCAGGGGTGAAATCCCACGGCTCAACCGTGGAACTGCCTTTGATACTGCACGACTTGAATCCGGGAGAGGGTGGCGGAATTCCAGG	k__Bacteria; p__Proteobacteria; c__Deltaproteobacteria; o__Desulfovibrionales; f__Desulfovibrionaceae; g__Desulfovibrio; s__	p__Proteobacteria	g__Desulfovibrio	NA	NA	NA	NA	0,00526355	-8,08e-05	0,015097763	0,01326322
1260	TACGGAGGGTGCAAGCGTTAATCGGAATTACTGGGCGTAAAGCGCGCGTAGGTTGTTTTGTAAGTCAGAGGTGTAATCCCACGGCTTAACCGTGGAACTGCCTTTGATACTGCATAACTTGGATCCGGGAGAGGACAGCGGAATTCCAGG	k__Bacteria; p__Proteobacteria; c__Deltaproteobacteria; o__Desulfovibrionales; f__Desulfovibrionaceae; g__Desulfovibrio; s__D168	p__Proteobacteria	g__Desulfovibrio	NA	NA	NA	NA	0,023825776	NA	0,028378153	0,216507968
1261	TACGGAGGGTGCAAGCGTTACTCGGAATCACTGGGCGTAAAGAGCGCGTAGGCGGAATAGCAAGTCAGATGTGAAATCCTATGGCTTAACCATAGAACTGCATTTGAAACTGTTATTCTAGAGTATGGGAGAGGTAGGTGGAATTCTTGG	k__Bacteria; p__Proteobacteria; c__Epsilonproteobacteria; o__Campylobacterales; f__Helicobacteraceae; g__Helicobacter	p__Proteobacteria	g__Helicobacter	NA	NA	NA	NA	0,001053451	1,38e-05	NA	NA
1262	TACGGAGGGTGCAAGCGTTACTCGGAATCACTGGGCGTAAAGGACGCGTAGGCGGATTATCAAGTCTCTTGTGAAATCCTATGGCTTAACCATAGAACTGCTTGGGAAACTGATAATCTAGAGTGAGGGAGAGGCAGATGGAATTGGTGG	k__Bacteria; p__Proteobacteria; c__Epsilonproteobacteria; o__Campylobacterales; f__Campylobacteraceae; g__Campylobacter; s__	p__Proteobacteria	g__Campylobacter	NA	NA	NA	NA	-0,000235725	0,002238195	NA	NA
1263	TACGGAGGGTGCAAGCGTTATCCGGATTTATTGGGTTTAAAGGGTGCGTAGGCTGTCCGACAAGTCAGGGGTGAAAGCCCGGCGCCCAACGCCGGAACCGCCCTTGATACTGCCGGGCTGGAATGCGGATGCCGTGGGAGGAATGAGTAG	k__Bacteria; p__Bacteroidetes; c__Bacteroidia; o__Bacteroidales; f__; g__; s__	p__Bacteroidetes	g__	NA	NA	NA	NA	0,000891721	0,000495289	NA	NA
1264	TACGGAGGGTGCAAGCGTTGTCCGGAATCATTGGGCGTAAAGAGTTCGTAGGCGGCATGTAAAGTCAGGTGTTAAAGGCTGAGGCTCAACCTCAGTATGGCACTTGATACTTGCAAGCTAGAATGCGGTAGAGGTAAAGGGAATTCCTGG	k__Bacteria; p__Cyanobacteria; c__4C0d-2; o__YS2; f__; g__; s__	p__Cyanobacteria	g__	NA	NA	NA	NA	0,081360939	NA	NA	0,001025693
1265	TACGGAGGGTGCAAGCGTTGTCCGGAATCATTGGGCGTAAAGAGTTCGTAGGCGGTATGTAAAGTCAGGTGTTAAAGGCAGGGGCTCAACTTCTGTACGGCACTTGATACTTGCAAACTAGAATGCGGTAGAGGTAAAGGGAATTCCTGG	k__Bacteria; p__Cyanobacteria; c__4C0d-2; o__YS2; f__; g__; s__	p__Cyanobacteria	g__	NA	NA	NA	NA	0,000195377	0,000235833	NA	NA
1266	TACGGAGGGTGCAAGCGTTGTCCGGAATCATTGGGCGTAAAGAGTTCGTAGGTGGCATGTAAAGTCTGGTGTTAAATACTGGGGCTCAACTTCAGTTCGGCACTGGATACTTGCAAGCTAGAATGCGGTAGAGGTAAAGGGAATTCCTGG	k__Bacteria; p__Cyanobacteria; c__4C0d-2; o__YS2; f__; g__; s__	p__Cyanobacteria	g__	NA	NA	NA	NA	0,000273129	NA	NA	NA
1267	TACGGAGGGTGCAAGCGTTGTCCGGAATCATTGGGCGTAAAGAGTTCGTAGGTGGTTTGTTAAGTTTGGTGTTAAATGCAGAGGCTCAACTTCTGTTCGGCATCGGATACTGGCAGACTAGAATGCGGTAGAGGTAAAGGGAATTCCTGG	k__Bacteria; p__Cyanobacteria; c__4C0d-2; o__YS2; f__; g__; s__	p__Cyanobacteria	g__	NA	NA	NA	NA	-9,88e-05	0,00459182	NA	0,00125329
1268	TACGGAGGGTGCAAGCGTTGTCCGGAATCATTGGGCGTAAAGCGTTCGTAGGCGGCATGACAAGTCTGGTGTTAAATTCCGGGGCTCAACCTCGGTTCGGCACTGGATACTGTTGAGCTAGAATGTGGTAGAGGTGAAGGGAATTCCTGG	k__Bacteria; p__Cyanobacteria; c__4C0d-2; o__YS2; f__; g__; s__	p__Cyanobacteria	g__	NA	NA	NA	NA	3,73e-06	1,39e-05	NA	NA
1269	TACGGAGGGTGCGAGCGTTAATCGGAATTACTGGGCGTAAAGCGCACGTAGGCTGTATATCAAGTCAAGGGTGAAATCCCCGGGCTCAACCTGGGAACTGCCTTTGAAACTGGTAAACTGGAGTATGTGAGAGGGTGGCGGAATTCCTGG	k__Bacteria; p__Proteobacteria; c__Deltaproteobacteria; o__Desulfovibrionales; f__Desulfovibrionaceae; g__; s__	p__Proteobacteria	g__	NA	NA	NA	NA	0,0513395	0,004429732	NA	NA
1270	TACGGAGGGTGCGAGCGTTAATCGGAATTACTGGGCGTAAAGCGCACGTAGGCTGTATGTCAAGTCAAGGGTGAAATCCCACGGCTCAACCGTGGAACTGCCTTTGAAACTGGCAAACTGGAGTATGTGAGAGGGCGGCGGAATTCCTGG	k__Bacteria; p__Proteobacteria; c__Deltaproteobacteria; o__Desulfovibrionales; f__Desulfovibrionaceae; g__; s__	p__Proteobacteria	g__	NA	NA	NA	NA	4,95e-05	8,2e-05	NA	NA
1271	TACGGGGGATGCGAGCGTTATCCGGATTCATTGGGTTTAAAGGGTGCGTAGGCGGCCGAGTAAGTCAGCGGTGAAAGACCGGGGCTCAACCCTGGAAGTGCCGTTGATACTGTTTGGCTGGAATGATCCCGCCGCGGGAGGAATGAGTGG	k__Bacteria; p__Bacteroidetes; c__Bacteroidia; o__Bacteroidales; f__; g__; s__	p__Bacteroidetes	g__	NA	NA	NA	NA	0,000216932	7,76e-05	0,002610729	NA
1272	TACGGGGGATGCGAGCGTTATCCGGATTTATTGGGTTTAAAGGGCGCGTAGGCGGGACGCCAAGTCAGCGGTAAAAGACTGCAGCTAAACTGTAGCACGCCGTTGAAACTGGCGACCTCGAGACGAGACGAGGGAGGCGGAACAAGTGAA	k__Bacteria; p__Bacteroidetes; c__Bacteroidia; o__Bacteroidales; f__[Odoribacteraceae]; g__Butyricimonas; s__	p__Bacteroidetes	g__Butyricimonas	NA	NA	NA	NA	0,000648436	NA	0,012970686	0,002848509
1273	TACGGGGGATGCGAGCGTTATCCGGATTTATTGGGTTTAAAGGGCGCGTAGGCGGGACGCCAAGTCAGCGGTAAAAGACTGCAGCTAAACTGTAGCACGCCGTTGAAACTGGCGCCCTCGAGACGAGACGAGGGAGGCGGAACAAGTGAA	k__Bacteria; p__Bacteroidetes; c__Bacteroidia; o__Bacteroidales; f__[Odoribacteraceae]; g__Butyricimonas; s__	p__Bacteroidetes	g__Butyricimonas	NA	NA	NA	NA	0,000110193	NA	0,014355355	NA
1274	TACGGGGGATGCGAGCGTTATCCGGATTTATTGGGTTTAAAGGGTGCGTAGGCGGCAAGGTAAGTCAGCGGTGAAAGACCAGGGCTCAACTCTGGAAGTGCCGTTGATACTGTCTGGCTAGAATGATTCCGCCGTGGGAGGAATGAGTAG	k__Bacteria; p__Bacteroidetes; c__Bacteroidia; o__Bacteroidales; f__; g__; s__	p__Bacteroidetes	g__	NA	NA	NA	NA	0,034859951	NA	NA	NA
1275	TACGGGGGATGCGAGCGTTATCCGGATTTATTGGGTTTAAAGGGTGCGTAGGCGGCGAATTAAGTCAGCGGTGAAAGACCGGGGCTCAACCCTGGAAGTGCCGTTGATACTGATTGGCTAGAATACCCTTGCCGTGGGAGGAATGAGTGG	k__Bacteria; p__Bacteroidetes; c__Bacteroidia; o__Bacteroidales; f__; g__; s__	p__Bacteroidetes	g__	NA	NA	NA	NA	-2,29e-05	NA	NA	NA
1276	TACGGGGGATGCGAGCGTTATCCGGATTTATTGGGTTTAAAGGGTGCGTAGGCGGGGTGGTAAGTCAGCCGTGAAATGTCCACGCTCAACGTGGAACGTGCGTTTGATACTGCCGTCCTTGAATGCGGATGCCGTGGGAGGAATGTGTGG	k__Bacteria; p__Bacteroidetes; c__Bacteroidia; o__Bacteroidales; f__; g__; s__	p__Bacteroidetes	g__	NA	NA	NA	NA	-0,000331177	NA	NA	NA
1277	TACGGGGGGGGCAAGTGTTCTTCGGAATGACTAGGCGTAAAGGGCACTACGGCAGTGAATCGGGTTGCAAGTTCAAGTCGCCAAAAACCGGCGGAATGCTCTCGAAACCAATTCACTTGAGTGAGACAGAGGAGAGTTTCATTTCGTGTG	k__Bacteria; p__Proteobacteria; c__Alphaproteobacteria; o__Rickettsiales; f__mitochondria	p__Proteobacteria	NA	NA	NA	NA	NA	0,000379549	0,024959284	NA	NA
1278	TACGGGGGGTGCAAGCGTTGTCCGGAATCATTGGGCGTAAAGAGTTCGTAGGTGGTAAGTTAAGTCTGGTGTTAAATTCTGAAGCTCAACTTCAGTAGAGCACTGGATACTGGCGAACTAGAATGCGGTAGAGGTAAAGGGAATTCCTGG	k__Bacteria; p__Cyanobacteria; c__4C0d-2; o__YS2; f__; g__; s__	p__Cyanobacteria	g__	NA	NA	NA	NA	9,79e-05	0,000234165	NA	NA
1279	TACGGGGGGTGCGAGCGTTGTCCGGAATCATTGGGCGTAAAGAGTTCGTAGGTGGTATGTTAAGTCTGGTGTTAAATTCCGAAGCTCAACTTCGGTACGGCACTGGATACTGGCAAACTTGAATGCGGTAGAGGTAAAGGGAATTCCTGG	k__Bacteria; p__Cyanobacteria; c__4C0d-2; o__YS2; f__; g__; s__	p__Cyanobacteria	g__	NA	NA	NA	NA	0,000666717	0,003371227	NA	NA
1280	TACGTAGATGGCAAGCGTTGTCCGGATTTACTGGGTGTAAAGGGCGTGCAGCCGGGTCTGCAAGTCAGATGTGAAATCCATGGGCTCAACCCATGAACTGCATTTGAAACTGTAGATCTTGAGTGTCGGAGGGGCAATCGGAATTCCTAG	k__Bacteria; p__Firmicutes; c__Clostridia; o__Clostridiales; f__Ruminococcaceae	p__Firmicutes	NA	NA	NA	NA	NA	0,000939651	0	NA	NA
1281	TACGTAGGAGGCAAGCGTTATCCGGATTTACTGGGTGTAAAGGGAGCGTAGACGGTTTTGCAAGTCTGAAGTGAAAGCCCGGGGCTTAACCCCGGGACTGCTTTGGAAACTGTAGAACTAGAGTGCAGGAGAGGTAAGTGGAATTCCTAG	k__Bacteria; p__Firmicutes; c__Clostridia; o__Clostridiales; f__Lachnospiraceae; g__; s__	p__Firmicutes	g__	NA	NA	NA	NA	0	0,00022001	NA	NA
1282	TACGTAGGATGCAAGCGTTATCCGGATTTACTGGGTGTAAAGGGAGCGCAGGCGGGACTGCAAGTTGGATGTGAAATACCGTGGCTTAACCACGGAGCTGCATCCAAAACTGTAGTTCTTGAGTGAAGTAGAGGCAAGCGGAATTCCGAG	k__Bacteria; p__Firmicutes; c__Clostridia; o__Clostridiales; f__Ruminococcaceae; g__; s__	p__Firmicutes	g__	NA	NA	NA	NA	0	0	NA	NA
1283	TACGTAGGATGCAAGCGTTATCCGGATTTACTGGGTGTAAAGGGAGCGCAGGCGGGACTTCAAGTTGGATGTGAAAGGTCAAGGCTTAACCTTGGCACTGCATCCAAAACTGTAGTTCTTGAGTGGAGTAGAGGTAAGCGGAATTCCGAG	k__Bacteria; p__Firmicutes; c__Clostridia; o__Clostridiales; f__Ruminococcaceae; g__; s__	p__Firmicutes	g__	NA	NA	NA	NA	0,000405638	-1,19e-06	NA	NA
1284	TACGTAGGGAGCAAGCGTTATCCGGATTTACTGGGTGTAAAGGGCGTGTAGGCGGGACTGCAAGTCAGATGTGAAAACTATGGGCTCAACTCATAGCCTGCATTTGAAACTGTAGTTCTTGAGTGCTGGAGAGGCAAATGGAACTCCTAG	k__Bacteria; p__Firmicutes; c__Clostridia; o__Clostridiales; f__Ruminococcaceae; g__Oscillospira; s__	p__Firmicutes	g__Oscillospira	NA	NA	NA	NA	0,002331779	0,019391287	0,003932435	NA
1285	TACGTAGGGAGCAAGCGTTATCCGGATTTATTGGGCGTAAAGCGCGCGTAGGCGGCCTGTTAAGCGGAATCTCTAATCTGAGGGCTCAACCCCCAGCCGGATTCCGAACTGGCAGGCTCGAGTTTGGTAGAGGAAGATGGAATTCCCAGT	k__Bacteria; p__Actinobacteria; c__Coriobacteriia; o__Coriobacteriales; f__Coriobacteriaceae; g__; s__	p__Actinobacteria	g__	NA	NA	NA	NA	0,03691334	NA	0,00497832	NA
1286	TACGTAGGGAGCAAGCGTTATCCGGATTTATTGGGCGTAAAGCGCGCGTAGGCGGCTTGTTAAGCAAGATCTCAAATCTGGGGGCTCAACCTCCAGCCGGATTTTGAACTGGCAGGCTCGAGTTTGGTAGAGGAAAGTGGAATTCCCAGT	k__Bacteria; p__Actinobacteria; c__Coriobacteriia; o__Coriobacteriales; f__Coriobacteriaceae; g__; s__	p__Actinobacteria	g__	NA	NA	NA	NA	0,039679682	0,298573094	NA	NA
1287	TACGTAGGGAGCAAGCGTTATCCGGATTTATTGGGCGTAAAGGGTGCGTAGGCGGCTTGTTAAGTATGAAATTAAAGCCCGGGGCTTAACTCCGGTTCGTTTCATAAACTGGCTAGCTTGAGTATGGAAGAGGTAAACGGAATTTCTAGT	k__Bacteria; p__Tenericutes; c__Mollicutes; o__RF39; f__; g__; s__	p__Tenericutes	g__	NA	NA	NA	NA	0,000275467	0,005475661	NA	NA
1288	TACGTAGGGAGCAAGCGTTATCCGGATTTATTGGGCGTAAAGGGTGCGTAGGCGGCTTGTTAAGTATGAGATTAAAGCCCGAGGCTTAACCTCGGTTCGTTTCATAAACTGGCAGGCTTGAGTGTGGCAGAGGTAAACGGAATTTCTAGT	k__Bacteria; p__Tenericutes; c__Mollicutes; o__RF39; f__; g__; s__	p__Tenericutes	g__	NA	NA	NA	NA	0,064614844	NA	0,004925027	NA
1289	TACGTAGGGAGCAAGCGTTATCCGGATTTATTGGGCGTAAAGGGTGCGTAGGCGGTTTGTTAAGTATGAGATTAAAGCCTGAGGCTTAACCTCAGTTCGTTTCATAAACTGGCAGACTTGAGTATGGCAGAGGTAAACGGAATTTCTAGT	k__Bacteria; p__Tenericutes; c__Mollicutes; o__RF39; f__; g__; s__	p__Tenericutes	g__	NA	NA	NA	NA	0,000363171	-0,000141912	0,000696183	NA
1290	TACGTAGGGAGCAAGCGTTATCCGGATTTATTGGGTGTAAAGGGTGCGTAGACGGAAAGACAAGTTAGTTGTGAAATACCTCGGCTTAACTGAGGAACTGCAACTAAAACTATCTATCTTGAGTACTGGAGGGGAAAGCGGAATTCCTAG	k__Bacteria; p__Firmicutes; c__Clostridia; o__Clostridiales; f__; g__; s__	p__Firmicutes	g__	NA	NA	NA	NA	1,73e-06	-7,79e-05	NA	NA
1291	TACGTAGGGAGCAAGCGTTATCCGGATTTATTGGGTGTAAAGGGTGCGTAGACGGGAAAATAAGTTAGTTGTGAAATCCCCATGCTTAACATGGGAACTGCAACTAAAACTGTTTTTCTTGAGTGCTGGAGAGGAAAGTGGAATTCCTAG	k__Bacteria; p__Firmicutes; c__Clostridia; o__Clostridiales; f__; g__; s__	p__Firmicutes	g__	NA	NA	NA	NA	8,5e-05	-3,03e-05	0,001611264	0,00961966
1292	TACGTAGGGAGCAAGCGTTATCCGGATTTATTGGGTGTAAAGGGTGCGTAGACGGGAAAGCAAGTTAGTTGTGAAAGCCCTCGGCTTAACTGAGGAACTGCAACTAAAACTATTTTTCTTGAGTGCAGGAGAGGAAAGCGGAATTCCTAG	k__Bacteria; p__Firmicutes; c__Clostridia; o__Clostridiales; f__; g__; s__	p__Firmicutes	g__	NA	NA	NA	NA	-1,05e-05	NA	NA	NA
1293	TACGTAGGGAGCAAGCGTTATCCGGATTTATTGGGTGTAAAGGGTGCGTAGACGGGAAAGCAAGTTAGTTGTGAAATCCCTCGGCTTAACTGAGGAACTGCAACTAAAACTACTTTTCTTGAGTGTTGGAGAGGAAAGTGGAATTCCTAG	k__Bacteria; p__Firmicutes; c__Clostridia; o__Clostridiales; f__; g__; s__	p__Firmicutes	g__	NA	NA	NA	NA	0,010868449	NA	NA	0,002252703
1294	TACGTAGGGAGCAAGCGTTATCCGGATTTATTGGGTGTAAAGGGTGCGTAGACGGGAAATTAAGTTAGTTGTGAAAGCCCTCGGCTTAACTGAGGAACTGCAACTAAAACTGGTTTTCTTGAGTGCGGGAGAGGAAAGTGGAATTCCTAG	k__Bacteria; p__Firmicutes; c__Clostridia; o__Clostridiales; f__; g__; s__	p__Firmicutes	g__	NA	NA	NA	NA	-3,08e-05	-1,08e-05	NA	NA
1295	TACGTAGGGAGCAAGCGTTATCCGGATTTATTGGGTGTAAAGGGTGCGTAGACGGGAAATTAAGTTAGTTGTGAAAGCCCTCGGCTTAACTGAGGAATTGCAACTAAAACTGGTTTTCTTGAGTGCAGGAGAGGTAAGTGGAATTCCTAG	k__Bacteria; p__Firmicutes; c__Clostridia; o__Clostridiales; f__; g__; s__	p__Firmicutes	g__	NA	NA	NA	NA	0,024263899	NA	NA	0,004589562
1296	TACGTAGGGAGCAAGCGTTATCCGGATTTATTGGGTGTAAAGGGTGCGTAGACGGGAAATTAAGTTAGTTGTGAAATCCCTCGGCTCAACTGAGGAACTGCAACTAAAACTGATTTTCTTGAGTACTGGAGAGGAAAGTGGAATTCCTAG	k__Bacteria; p__Firmicutes; c__Clostridia; o__Clostridiales; f__; g__; s__	p__Firmicutes	g__	NA	NA	NA	NA	0,000389196	0,000113945	NA	NA
1297	TACGTAGGGAGCAAGCGTTATCCGGATTTATTGGGTGTAAAGGGTGCGTAGACGGGAAATTAAGTTAGTTGTGAAATCCCTCGGCTCAACTGAGGAACTGCAACTAAAACTGGTTTTCTTGAGTGCAGGAGAGGTAAGTGGAATTCCTAG	k__Bacteria; p__Firmicutes; c__Clostridia; o__Clostridiales; f__; g__; s__	p__Firmicutes	g__	NA	NA	NA	NA	-0,000135211	-0,000251504	NA	NA
1298	TACGTAGGGAGCAAGCGTTATCCGGATTTATTGGGTGTAAAGGGTGCGTAGACGGGAAATTAAGTTAGTTGTGAAATCCCTCGGCTTAACTGAGGAACTGCAACTAAAACTGATTTTCTTGAGTGCTGGAGAGGAAAGTGGAATTCCTAG	k__Bacteria; p__Firmicutes; c__Clostridia; o__Clostridiales; f__; g__; s__	p__Firmicutes	g__	NA	NA	NA	NA	0,025568536	NA	NA	0,004060577
1299	TACGTAGGGAGCAAGCGTTATCCGGATTTATTGGGTGTAAAGGGTGCGTAGACGGGAATACAAGTTAGTTGTGAAATCCCTCGGCTTAACTGAGGAACTGCAACTAAAACTATATTTCTTGAGTGCTGGAGAGGAAAGTGGAATTCCTAG	k__Bacteria; p__Firmicutes; c__Clostridia; o__Clostridiales; f__; g__; s__	p__Firmicutes	g__	NA	NA	NA	NA	-0,000106285	0,000110864	NA	NA
1300	TACGTAGGGAGCAAGCGTTATCCGGATTTATTGGGTGTAAAGGGTGCGTAGACGGGAGAACAAGTTAGTTGTGAAAGCCCTCGGCTTAACTGAGGAACTGCAACTAAAACTATTTTTCTTGAGTGCAGGAGAGGAAAGCGGAATTCCTAG	k__Bacteria; p__Firmicutes; c__Clostridia; o__Clostridiales; f__; g__; s__	p__Firmicutes	g__	NA	NA	NA	NA	0,008043777	NA	NA	NA
1301	TACGTAGGGAGCAAGCGTTATCCGGATTTATTGGGTGTAAAGGGTGCGTAGACGGGAGATTAAGTTAGTTGTGAAAGCCCTTGGCTTAACTGAGGAATTGCAACTAAAACTGGTTTTCTTGAGTGCAGGAGAGGTAAGTGGAATTCCTAG	k__Bacteria; p__Firmicutes; c__Clostridia; o__Clostridiales; f__; g__; s__	p__Firmicutes	g__	NA	NA	NA	NA	0,000648469	NA	NA	0,00093965
1302	TACGTAGGGAGCAAGCGTTATCCGGATTTATTGGGTGTAAAGGGTGCGTAGACGGGTTAGCAAGTTAGTTGTGAAAGCCCTCGGCTTAACTGAGGAACTGCAACTAAAACTGTTAATCTTGAGTGTTGGAGAGGAAAGTGGAATTCCTAG	k__Bacteria; p__Firmicutes; c__Clostridia; o__Clostridiales; f__; g__; s__	p__Firmicutes	g__	NA	NA	NA	NA	4,15e-05	8,12e-05	NA	NA
1303	TACGTAGGGAGCAAGCGTTATCCGGATTTATTGGGTGTAAAGGGTGCGTAGGCGGCTAGATAGGTCTATGGTTTAAGTCCGAAGCTTAACTTCGGTTCGCCATAGAAACCGTCTAGCTTGAGTATGGTAGAGGCAAGTGGAATTTCTAGT	k__Bacteria; p__Tenericutes; c__Mollicutes; o__RF39; f__; g__; s__	p__Tenericutes	g__	NA	NA	NA	NA	1,81e-05	1,72e-05	NA	NA
1304	TACGTAGGGAGCAAGCGTTGTCCGGAATTACTGGGCGTAAAGGGCGCGTAGGTGGATGTTTAAGTCAGATGTGAAAACTCCGGGCTCAACTTGGAGACTGCATTTGAAACTGGATATCTTGAGGGTAGGAGAGGAAAGTGGAATTCCTAG	k__Bacteria; p__Firmicutes; c__Clostridia; o__Clostridiales; f__Dehalobacteriaceae; g__Dehalobacterium; s__	p__Firmicutes	g__Dehalobacterium	NA	NA	NA	NA	1,36e-05	NA	NA	NA
1305	TACGTAGGGAGCAAGCGTTGTCCGGAATTACTGGGCGTAAAGGGTGCGTAGGTGGCCATGTAAGTCAGGTGTGAAAGACCGGGGCTCAACCCCGGGGCGGCACTTGAAACTGTGTGGCTTGAGTACAGGAGAGGGAAGTGGAATTCCTAG	k__Bacteria; p__Firmicutes; c__Clostridia; o__Clostridiales; f__Christensenellaceae; g__Christensenella; s__	p__Firmicutes	g__Christensenella	NA	NA	NA	NA	3,46e-05	0,002809554	NA	NA
1306	TACGTAGGGAGCAAGCGTTGTCCGGAATTACTGGGCGTAAAGGGTGCGTAGGTGGCCATGTAAGTTAGGTGTGAAAGACCGGGGCTTAACCCCGGGGCGGCACTTAAAACTGTGTGGCTTGAGTACAGGAGAGGGAAGTGGAATTCCTAG	k__Bacteria; p__Firmicutes; c__Clostridia; o__Clostridiales; f__Christensenellaceae; g__Christensenella; s__	p__Firmicutes	g__Christensenella	NA	NA	NA	NA	0,000593626	0,000474293	NA	NA
1307	TACGTAGGGAGCAAGCGTTGTCCGGAATTACTGGGCGTAAAGGGTGCGTAGGTGGTCATGTAAGTCAGATGTGAAAGACCGGGGCTTAACCCCGGGGTTGCATTTGAAACTGTGTGACTTGAGTACAGGAGAGGGAAGTGGAATTCCTAG	k__Bacteria; p__Firmicutes; c__Clostridia; o__Clostridiales; f__Christensenellaceae; g__Christensenella; s__	p__Firmicutes	g__Christensenella	NA	NA	NA	NA	5,9e-05	NA	0,000972619	NA
1308	TACGTAGGGAGCAAGCGTTGTCCGGAATTACTGGGTGTAAAGGGTGCGTAGGCGGGTATGCAAGTCATATGTGAAATACCGGGGCTCAACTCCGGGGCTGCATAAGAAACTGTATATCTTGAGTACAGGAGAGGTAAGCGGAATTCCTAG	k__Bacteria; p__Firmicutes; c__Clostridia; o__Clostridiales	p__Firmicutes	NA	NA	NA	NA	NA	-0,00026318	NA	NA	NA
1309	TACGTAGGGAGCAAGCGTTGTCCGGATTTACTGGGTGTAAAGGGCGTGTAGGCGGAGCGGCAAGTCAGGAGTGAAATCTCTGGGCTCAACCCAGAAACTGCTTTTGAAACTGTCGCCCTTGAGTATCGGAGAGGCAGGCGGAATTCCTTG	k__Bacteria; p__Firmicutes; c__Clostridia; o__Clostridiales; f__Ruminococcaceae; g__; s__	p__Firmicutes	g__	NA	NA	NA	NA	5,96e-05	1,97e-05	NA	NA
1310	TACGTAGGGAGCAAGCGTTGTCCGGATTTACTGGGTGTAAAGGGTGCGTAGGCGGAACTGCAAGTCAGTGGTGAAATCTGAGGGCTCAACCCTCAAACTGCCATTGAAACTGTGGTTCTTGAGTGAAGTAGAGGTAGGCGGAATTCCCGG	k__Bacteria; p__Firmicutes; c__Clostridia; o__Clostridiales; f__Ruminococcaceae; g__Ruminococcus; s__	p__Firmicutes	g__Ruminococcus	NA	NA	NA	NA	0,076586512	0,000729687	NA	NA
1311	TACGTAGGGAGCAAGCGTTGTCCGGATTTACTGGGTGTAAAGGGTGCGTAGGCGGATCTGCAAGTCAGGCGTGAAATCCATGGGCTTAACCCATGAACTGCGCTTGAAACTGTGGGTCTTGAGTGAAGTAGAGGTAGGCGGAATTCCCGG	k__Bacteria; p__Firmicutes; c__Clostridia; o__Clostridiales; f__Ruminococcaceae; g__Ruminococcus; s__	p__Firmicutes	g__Ruminococcus	NA	NA	NA	NA	9,97e-05	1,9e-05	NA	NA
1312	TACGTAGGGAGCAAGCGTTGTCCGGATTTACTGGGTGTAAAGGGTGCGTAGGCGGCTAGGCAAGTCAGACGTGAAAACCATGGGCTCAACCTGTGGACTGCGTTTGAAACTGTTTAGCTTGAGTGAAGTAGAGGTAGGCGGAATTCCCGG	k__Bacteria; p__Firmicutes; c__Clostridia; o__Clostridiales; f__Ruminococcaceae; g__Ruminococcus; s__	p__Firmicutes	g__Ruminococcus	NA	NA	NA	NA	0,304847088	NA	0,044331548	0,151867435
1313	TACGTAGGGAGCAAGCGTTGTCCGGATTTACTGGGTGTAAAGGGTGCGTAGGCGGTTCGGCAAGTCAGAAGTGAAATCCATGGGCTTAACCCATGAACTGCTTTTGAAACTGTCGAACTTGAGTGAAGTAGAGGTAGGCGGAATTCCCGG	k__Bacteria; p__Firmicutes; c__Clostridia; o__Clostridiales; f__Ruminococcaceae; g__Ruminococcus; s__	p__Firmicutes	g__Ruminococcus	NA	NA	NA	NA	0,000601877	0	NA	NA
1314	TACGTAGGGAGCGAGCGTTATCCGGAATCATTGGGCGTAAAGAGCGCGTAGGCGGCCCGCCAAGCGAGGTCTCAAATCCGGGGGCTCAACCCCCGGCCGGACTTCGAACTGGCGGGCTCGAGTGCGGTAGAGGAAGGTGGAATTCCCAGT	k__Bacteria; p__Actinobacteria; c__Coriobacteriia; o__Coriobacteriales; f__Coriobacteriaceae; g__; s__	p__Actinobacteria	g__	NA	NA	NA	NA	4,5e-07	-0,000327256	NA	NA
1315	TACGTAGGGAGCGAGCGTTATCCGGAATTATTGGGTGTAAAGCGTGTGTAGGCGGGAAATTAAGTCTAAGGTCTAAGCCCGGAGCTCAACTCCGGTTCGCCTTAGAAACTGATTTTCTTGAGTGTGGTAGAGGCAAACGGAATTTCTAGT	k__Bacteria; p__Tenericutes; c__Mollicutes; o__RF39; f__; g__; s__	p__Tenericutes	g__	NA	NA	NA	NA	0,001143735	0,000134478	NA	0,004615532
1316	TACGTAGGGAGCGAGCGTTATCCGGAATTATTGGGTGTAAAGGGTGCGTAGACGGGAAGATAAGTTAGTTGTGAAATCCCTCGGCTTAACTGAGGAACTGCAACTAAAACTGTTTTTCTTGAGTGCAGGAGAGGTAAGTGGAATTCCTAG	k__Bacteria; p__Firmicutes; c__Clostridia; o__Clostridiales; f__; g__; s__	p__Firmicutes	g__	NA	NA	NA	NA	0,008718057	0,056105175	NA	0,001032633
1317	TACGTAGGGAGCGAGCGTTATCCGGATTCATTGGGCGTAAAGAGCGCGTAGGCGGCCTCTCAAGCGGGATCTCTAATCCGAGGGCTCAACCCCCGGCCGGATCCCGAACTGGGAGGCTCGAGTTCGGTAGAGGCAGGCGGAATTCCCGGG	k__Bacteria; p__Actinobacteria; c__Coriobacteriia; o__Coriobacteriales; f__Coriobacteriaceae; g__Eggerthella; s__lenta	p__Actinobacteria	g__Eggerthella	NA	NA	NA	NA	0,000915974	0	NA	NA
1318	TACGTAGGGAGCGAGCGTTATCCGGATTCATTGGGCGTAAAGCGCGCGTAGGCGGATGCCTAAGCGGGACCTCTAACCCGGGGGCTCAACCCCCGGCCGGGTCCCGAACTGGGCGTCTCGAGTGCGGTAGGGGCAGGTGGAATTCCATGT	k__Bacteria; p__Actinobacteria; c__Coriobacteriia; o__Coriobacteriales; f__Coriobacteriaceae; g__; s__	p__Actinobacteria	g__	NA	NA	NA	NA	0,013483337	0,001228684	NA	NA
1319	TACGTAGGGAGCGAGCGTTATCCGGATTCATTGGGCGTAAAGCGCGCGTAGGCGGCCGGCTAAGTCGGGAGTCAAAGCCCGGGGCTCAACCCCGGCCCGCTCCCGAAACTGGCCGGCTTGAGTCTGGCAGGGGAAGGCGGAATTCCCAGT	k__Bacteria; p__Actinobacteria; c__Coriobacteriia; o__Coriobacteriales; f__Coriobacteriaceae; g__; s__	p__Actinobacteria	g__	NA	NA	NA	NA	0,692851157	NA	NA	NA
1320	TACGTAGGGAGCGAGCGTTATCCGGATTCATTGGGCGTAAAGCGCGCGTAGGCGGCTGCCTAAGCGGAACCTCTAACCCCGGGGCTCAACCTCGGGCCGGGTTCCGAACTGGGCGGCTCGAGTGCGGTAGAGGCAGGCGGAATTCCCGGT	k__Bacteria; p__Actinobacteria; c__Coriobacteriia; o__Coriobacteriales; f__Coriobacteriaceae; g__Adlercreutzia; s__	p__Actinobacteria	g__Adlercreutzia	NA	NA	NA	NA	0,000188312	NA	NA	NA
1321	TACGTAGGGAGCGAGCGTTATCCGGATTTACTGGGTGTAAAGGGCGTGTAGGCGGGGAAGCAAGTCAGATGTGAAAACCAGTGGCTCAACCACTGGCCTGCATTTGAAACTGTTTTTCTTGAGTGATGGAGAGGCAGGCGGAATTTCGTG	k__Bacteria; p__Firmicutes; c__Clostridia; o__Clostridiales; f__Ruminococcaceae; g__Oscillospira; s__	p__Firmicutes	g__Oscillospira	NA	NA	NA	NA	0,001291134	NA	NA	NA
1322	TACGTAGGGAGCGAGCGTTATCCGGATTTATTGGGCGTAAAGCGTGCGTAGGCGGTTTATTAAGTTTAAGATGAAAGGCTGGGGCTCAACTCCAGTTTGTCTTAAAAACTGGTAAGCTTGAGTATGGTAGAGGTAAATGGAATTTCTAGT	k__Bacteria; p__Tenericutes; c__Mollicutes; o__RF39; f__; g__; s__	p__Tenericutes	g__	NA	NA	NA	NA	0,110006062	NA	NA	NA
1323	TACGTAGGGAGCGAGCGTTATCCGGATTTATTGGGCGTAAAGCGTGTGTAGGCGGTTTGTTAAGTTTAAGATAAAAGCCCGGGGCTCAACTCCGGTTCGTCTTAAAAACTGGCAAGCTAGAGTGTGGTAGAGGTAAATGGAATTTCTAGT	k__Bacteria; p__Tenericutes; c__Mollicutes; o__RF39; f__; g__; s__	p__Tenericutes	g__	NA	NA	NA	NA	-4,46e-05	NA	NA	NA
1324	TACGTAGGGAGCGAGCGTTATCCGGATTTATTGGGTGTAAAGCGTGTGTAGGCGGTTTATTAAGTCTGAGGTTTAATCCCGGAGCTTAACTCCGGTTCGCCTCAGAAACTGATTTACTTGAGTATGGTAGAGGCAAGTGGAATTTCTAGT	k__Bacteria; p__Tenericutes; c__Mollicutes; o__RF39; f__; g__; s__	p__Tenericutes	g__	NA	NA	NA	NA	0,045996583	0,001334169	NA	NA
1325	TACGTAGGGAGCGAGCGTTATCCGGATTTATTGGGTGTAAAGGGTGCGTAGACGGACTTACAAGTTAGTTGTGAAATCCCTCGGCTTAACTGAGGAACTGCAACTAAAACTGTAAGCCTTGAGTGCAGGAGAGGTAAGTGGAATTCCTAG	k__Bacteria; p__Firmicutes; c__Clostridia; o__Clostridiales; f__; g__; s__	p__Firmicutes	g__	NA	NA	NA	NA	0,000509627	NA	NA	NA
1326	TACGTAGGGAGCGAGCGTTATCCGGATTTATTGGGTGTAAAGGGTGCGTAGACGGGAAAATAAGTTAGTTGTGAAATCCCTCGGCTTAACTGAGGAACTGCAACTAAAACTGTTTTTCTTGAGTGCTGGAGAGGAAAGTGGAATTCCTAG	k__Bacteria; p__Firmicutes; c__Clostridia; o__Clostridiales; f__; g__; s__	p__Firmicutes	g__	NA	NA	NA	NA	-7,34e-05	NA	NA	NA
1327	TACGTAGGGAGCGAGCGTTATCCGGATTTATTGGGTGTAAAGGGTGCGTAGACGGGAAGATAAGTTAGTTGTGAAATCCCTCGGCTTAACTGAGGAACTGCAACTAAAACTGTTTTTCTTGAGTACTGGAGAGGAAAGTGGAATTCCTAG	k__Bacteria; p__Firmicutes; c__Clostridia; o__Clostridiales; f__; g__; s__	p__Firmicutes	g__	NA	NA	NA	NA	0,012009307	NA	0,005922101	0,008665379
1328	TACGTAGGGAGCGAGCGTTATCCGGATTTATTGGGTGTAAAGGGTGCGTAGACGGGAATACAAGTTAGTTGTGAAATACCTCGGCTCAACTGAGGAACTGCAACTAAAACTATATTTCTTGAGTACAGGAGAGGTAAGTGGAATTCCTAG	k__Bacteria; p__Firmicutes; c__Clostridia; o__Clostridiales; f__; g__; s__	p__Firmicutes	g__	NA	NA	NA	NA	0	-9,12e-05	NA	NA
1329	TACGTAGGGAGCGAGCGTTATCCGGATTTATTGGGTGTAAAGGGTGCGTAGACGGGAATACAAGTTAGTTGTGAAATACCTCGGCTTAACTGAGGAACTGCAACTAAAACTATATTTCTTGAGTGCAGGAGAGGTAAGTGGAATTCCTAG	k__Bacteria; p__Firmicutes; c__Clostridia; o__Clostridiales; f__; g__; s__	p__Firmicutes	g__	NA	NA	NA	NA	0	NA	0,00084829	NA
1330	TACGTAGGGAGCGAGCGTTATCCGGATTTATTGGGTGTAAAGGGTGCGTAGGCGGTTTCTTAAGTCTGTAGTCTAAGCCCGGAGCTTAACTCCGGTTCGCTATAGAAACTGAGTTACTTGAGTATGGTAGAGGCAAGTGGAATTTCTAGT	k__Bacteria; p__Tenericutes; c__Mollicutes; o__RF39; f__; g__; s__	p__Tenericutes	g__	NA	NA	NA	NA	-0,000202405	NA	NA	NA
1331	TACGTAGGGAGCGAGCGTTGTCCGGAATGACTGGGCGTAAAGGGCGCGTAGGCGGCCTGGCAAGTTTGGAGTGAAAGCCCCATTTTCAAGGTGGGGACTGCTTTGAAGACTGCGAGGCTTGAGTGAGGGAGAGGATAGCGGAATTCCCGG	k__Bacteria; p__Firmicutes; c__Clostridia; o__Clostridiales; f__Christensenellaceae; g__; s__	p__Firmicutes	g__	NA	NA	NA	NA	0,000382226	-1,7e-05	NA	NA
1332	TACGTAGGGAGCGAGCGTTGTCCGGAATGACTGGGCGTAAAGGGCGCGTAGGCGGTTTTGTAAGTCTGGAGTGAAACCCCCGTTTTCAAGGCGGGGCCTGCTTTGGAGACTGCAGGACTTGAGTGATGGAGAGGATAGCGGAATTCCCGG	k__Bacteria; p__Firmicutes; c__Clostridia; o__Clostridiales; f__Christensenellaceae; g__; s__	p__Firmicutes	g__	NA	NA	NA	NA	6,74e-05	NA	NA	NA
1333	TACGTAGGGAGCGAGCGTTGTCCGGAATTACTGGGCGTAAAGAGCGCGTAGGTGGGTATTTAAGTCAGATGTGAAAACTTGGGGCTCAACCGCAAGCCTGCATTTGAAACTGGATATCTTGAGGGCAGGAGAGGAAAGTGGAATTCCTAG	k__Bacteria; p__Firmicutes; c__Clostridia; o__Clostridiales; f__Peptococcaceae; g__; s__	p__Firmicutes	g__	NA	NA	NA	NA	0,000113479	2,92e-05	NA	NA
1334	TACGTAGGGAGCGAGCGTTGTCCGGAATTACTGGGCGTAAAGGGCGCGTAGGCGGTAGATCAAGTCGCATGTGAAATACCCGGGCTCAACCTGGGGGGTGCATGCGAAACTGGAATACTTGAGTGCGGTAGAGGAAAGTGGAATTCCTAG	k__Bacteria; p__Firmicutes; c__Clostridia; o__Clostridiales; f__Christensenellaceae; g__; s__	p__Firmicutes	g__	NA	NA	NA	NA	-9,34e-05	0,000723759	NA	NA
1335	TACGTAGGGAGCGAGCGTTGTCCGGAATTACTGGGCGTAAAGGGTGCGTAGGCGGCCTGGTAAGTCAGATGTGAAATACCCGTGCTCAACATGGGGGGTGCATCTGATACTGTTAGGCTTGAGTGCAGGAGAGGAAAGCGGAATTCCTAG	k__Bacteria; p__Firmicutes; c__Clostridia; o__Clostridiales; f__Christensenellaceae; g__; s__	p__Firmicutes	g__	NA	NA	NA	NA	-7,66e-07	0,000121795	NA	NA
1336	TACGTAGGGAGCGAGCGTTGTCCGGAATTACTGGGCGTAAAGGGTGCGTAGGCGGTCCTGTAAGTTGGATGTGAAATACCCGGGCTCAACCTGGGGGGTGCATGCAAAACTGTGGGACTAGAGTACGGGAGAGGAAAGCGGAATTCCTAG	k__Bacteria; p__Firmicutes; c__Clostridia; o__Clostridiales; f__Christensenellaceae; g__; s__	p__Firmicutes	g__	NA	NA	NA	NA	0,00082531	NA	NA	NA
1337	TACGTAGGGAGCGAGCGTTGTCCGGAATTACTGGGCGTAAAGGGTGCGTAGGCGGTTTGGTAAGTCAGATGTGAAATACCCGGGCTTAACCCGGGGGCTGCATCTGATACTGTCAGACTTGAGTGCAGGAGAGGAAAGCGGAATTCCTAG	k__Bacteria; p__Firmicutes; c__Clostridia; o__Clostridiales; f__Christensenellaceae; g__; s__	p__Firmicutes	g__	NA	NA	NA	NA	0,000752888	0,000116364	NA	NA
1338	TACGTAGGGAGCGAGCGTTGTCCGGAATTACTGGGCGTAAAGGGTGCGTAGGCGGTTTTTTAAGTCAGATGTGAAATACCCGTGCTCAACATGGGGGGTGCATCTGATACTGGAAGACTTGAGTGCAGGAGAGGAAAGCGGAATTCCTAG	k__Bacteria; p__Firmicutes; c__Clostridia; o__Clostridiales; f__Christensenellaceae; g__; s__	p__Firmicutes	g__	NA	NA	NA	NA	-0,000155274	-0,000192096	NA	NA
1339	TACGTAGGGAGCGAGCGTTGTCCGGAATTACTGGGCGTAAAGGGTGCGTAGGTGGTCAAGTAAGTCAGATGTGAAAGACCGGGGCTTAACCCCGGGATTGCATTTGAAACTGTTTGACTTGAGTACAGGAGAGGGAAGTGGAATTCCTAG	k__Bacteria; p__Firmicutes; c__Clostridia; o__Clostridiales; f__Christensenellaceae; g__Christensenella; s__	p__Firmicutes	g__Christensenella	NA	NA	NA	NA	0,011846954	NA	NA	NA
1340	TACGTAGGGAGCGAGCGTTGTCCGGAATTACTGGGTGTAAAGGGAGCGTAGGCGGGAAAGCAAGTTGGAAGTGAAATGCATGGGCTCAACCCATGAGCTGCTTTCAAAACTGTTTTTCTTGAGTGAAGTAGAGGCAGGCGGAATTCCTAG	k__Bacteria; p__Firmicutes; c__Clostridia; o__Clostridiales; f__Ruminococcaceae; g__; s__	p__Firmicutes	g__	NA	NA	NA	NA	0,00477808	0,000997766	NA	NA
1341	TACGTAGGGAGCGAGCGTTGTCCGGAATTACTGGGTGTAAAGGGAGCGTAGGCGGGAAGGCAAGTTGGATGTGAAAACTGTGGGCTCAACCGACAGACTGCATTCAAAACTGTTTTTCTTGAGTGAAGTAGAGGCAAGCGGAATTCCTAG	k__Bacteria; p__Firmicutes; c__Clostridia; o__Clostridiales; f__Ruminococcaceae	p__Firmicutes	NA	NA	NA	NA	NA	-5,16e-05	NA	NA	NA
1342	TACGTAGGGAGCGAGCGTTGTCCGGAATTACTGGGTGTAAAGGGAGCGTAGGCGGGAAGGCAAGTTGGATGTGAAAACTGTGGGCTCAACCTACAGACTGCATTCAAAACTGTTTTTCTTGAGTGAAGTAGAGGCAAGCGGAATTCCTAG	k__Bacteria; p__Firmicutes; c__Clostridia; o__Clostridiales; f__Ruminococcaceae; g__Ruminococcus; s__	p__Firmicutes	g__Ruminococcus	NA	NA	NA	NA	3,33e-05	NA	NA	NA
1343	TACGTAGGGAGCGAGCGTTGTCCGGAATTACTGGGTGTAAAGGGAGCGTAGGCGGGACGGCAAGTCAGATGTGAAAACTATGGGCTCAACCCATAGACTGCATTTGAAACTGTTGTTCTTGAGTGAGGTAGAGGTAAGCGGAATTCCTGG	k__Bacteria; p__Firmicutes; c__Clostridia; o__Clostridiales; f__Ruminococcaceae; g__Ruminococcus; s__callidus	p__Firmicutes	g__Ruminococcus	NA	NA	NA	NA	0,003697625	NA	NA	0,008673591
1344	TACGTAGGGAGCGAGCGTTGTCCGGAATTACTGGGTGTAAAGGGAGCGTAGGCGGGACTGCAAGTCAGATGTGAAAACTATGGGCTCAACCTGTAGATTGCATTTGAAACTGTGGTTCTTGAGTGAAGTAGAGGTAAGCGGAATTCCTAG	k__Bacteria; p__Firmicutes; c__Clostridia; o__Clostridiales; f__Ruminococcaceae; g__Ruminococcus; s__flavefaciens	p__Firmicutes	g__Ruminococcus	NA	NA	NA	NA	-7,38e-05	NA	NA	NA
1345	TACGTAGGGAGCGAGCGTTGTCCGGAATTACTGGGTGTAAAGGGAGCGTAGGCGGGAGTGCAAGTTGAATGTTTAATCTATGGGCTCAACCCATATCAGCGTTCAAAACTGCATTTCTTGAGTGAAGTAGAGGTTGGCGGAATTCCTAGT	k__Bacteria; p__Firmicutes; c__Clostridia; o__Clostridiales; f__Ruminococcaceae; g__Clostridium; s__methylpentosum	p__Firmicutes	g__Clostridium	NA	NA	NA	NA	3,33e-05	0,000128209	NA	NA
1346	TACGTAGGGAGCGAGCGTTGTCCGGAATTACTGGGTGTAAAGGGAGCGTAGGCGGGATAGCAAGTCAGATGTGAAAACTATGGGCTCAACCTGTAGATTGCATTTGAAACTGTTGTTCTTGAGTGAAGTAGAGGTAAGCGGAATTCCTAG	k__Bacteria; p__Firmicutes; c__Clostridia; o__Clostridiales; f__Ruminococcaceae; g__Ruminococcus; s__	p__Firmicutes	g__Ruminococcus	NA	NA	NA	NA	0,002238053	0,000541685	NA	NA
1347	TACGTAGGGAGCGAGCGTTGTCCGGAATTACTGGGTGTAAAGGGAGCGTAGGCGGGATCGCAAGTCAGATGTGAAAACTATGGGCTTAACCCATAAACTGCATTTGAAACTGTGGTTCTTGAGTGAAGTAGAGGTAAGCGGAATTCCTAG	k__Bacteria; p__Firmicutes; c__Clostridia; o__Clostridiales; f__Ruminococcaceae; g__Ruminococcus; s__flavefaciens	p__Firmicutes	g__Ruminococcus	NA	NA	NA	NA	0,015446035	NA	0,070920166	0,007471177
1348	TACGTAGGGAGCGAGCGTTGTCCGGAATTACTGGGTGTAAAGGGAGCGTAGGCGGGATGGCAAGTCAGATGTGAAAACTATGGGCTCAACCCATAGACTGCATTTGAAACTGCTGTTCTTGAGTGAGGTAGAGGTAAGCGGAATTCCTGG	k__Bacteria; p__Firmicutes; c__Clostridia; o__Clostridiales; f__Ruminococcaceae; g__Ruminococcus; s__callidus	p__Firmicutes	g__Ruminococcus	NA	NA	NA	NA	-8,65e-05	4.00E-05	NA	NA
1349	TACGTAGGGAGCGAGCGTTGTCCGGAATTACTGGGTGTAAAGGGAGCGTAGGCGGGATGGTAAGTCAGATGTGAAAACTATGGGCTCAACCCATAGACTGCATTTGAAACTGCTGTTCTTGAGTGAAGTAGAGGTAAGCGGAATTCCTAG	k__Bacteria; p__Firmicutes; c__Clostridia; o__Clostridiales; f__Ruminococcaceae; g__Ruminococcus	p__Firmicutes	g__Ruminococcus	NA	NA	NA	NA	0,000243472	NA	0,000877376	NA
1350	TACGTAGGGAGCGAGCGTTGTCCGGAATTACTGGGTGTAAAGGGAGCGTAGGCGGGATTGCAAGTCAGATGTGAAAACTATGGGCTTAACCCATAGACTGCATTTGAAACTGTAGTTCTTGAGTGAAGTAGAGGTAAGCGGAATTCCTAG	k__Bacteria; p__Firmicutes; c__Clostridia; o__Clostridiales; f__Ruminococcaceae; g__Ruminococcus; s__flavefaciens	p__Firmicutes	g__Ruminococcus	NA	NA	NA	NA	0,003559889	0,002997571	NA	0,006838125
1351	TACGTAGGGAGCGAGCGTTGTCCGGAATTACTGGGTGTAAAGGGAGCGTAGGCGGGATTGCAAGTCAGATGTGAAATGTATGGGCTTAACCCATAGACTGCATTTGAAACTGTAGTTCTTGAGTGAAGTAGAGGTAAGCGGAATTCCTAG	k__Bacteria; p__Firmicutes; c__Clostridia; o__Clostridiales; f__Ruminococcaceae; g__Ruminococcus; s__flavefaciens	p__Firmicutes	g__Ruminococcus	NA	NA	NA	NA	-0,000243023	0,000309314	NA	NA
1352	TACGTAGGGAGCGAGCGTTGTCCGGAATTACTGGGTGTAAAGGGAGTGTAGGCGGGAATGCAAGTCAGATGTGAAAACTATGGGCTTAACCCATAGACTGCATTTGAAACTGTGTTTCTTGAGTGAAGTAGAGGTAAGCGGAATTCCTAG	k__Bacteria; p__Firmicutes; c__Clostridia; o__Clostridiales; f__Ruminococcaceae; g__Ruminococcus; s__flavefaciens	p__Firmicutes	g__Ruminococcus	NA	NA	NA	NA	-5,64e-05	0,00033255	NA	NA
[truncated: 1,020 more rows]
